# Supplementary material for: Proteomics of lung tissue reveals differences in inflammation and alveolar-capillary barrier response between atelectasis and aerated regions
Source: Sci Rep. 2022 Apr 29;12:7065. doi: 10.1038/s41598-022-11045-7 (PMC9053128; doi:10.1038/s41598-022-11045-7)
Supplement: Supplementary file 2 — Supplementary Tables. [file 41598_2022_11045_MOESM2_ESM.xlsx]

## Sheet: Table S3
Table S3. list of limma-output of detected proteins with reported log2foldchange, beta, p-value and adjusted p-value for Lipopolysacharide(-) conditions.
protein name	log2 fold change	t test statistic	p-value	Bonferroni-adjusted p-value
THBS1	-1.96	-7.956	0	0.02
THBS2	-1.659	-6.999	0	0.029
SAA1	-1	-6.026	0	0.064
HIST2H2BE	-0.867	-5.728	0	0.068
FGA FGB FGG (Fibrinogen)	-1.157	-5.602	0	0.068
HIST3H2A	-1.09	-5.448	0	0.07
HIST1H3A	-0.668	-4.858	0.001	0.129
CST6	-0.61	-4.748	0.001	0.129
FSTL3	-1.619	-4.73	0.001	0.129
UBB	-0.961	-4.328	0.002	0.212
MATN2	0.647	4.235	0.002	0.212
MAP2K4	-0.576	-4.213	0.002	0.212
PSMD7	-0.938	-4.041	0.003	0.256
IGFBP1	-0.672	-3.87	0.003	0.311
FGF18	-0.689	-3.711	0.004	0.366
UBC	-0.628	-3.686	0.004	0.366
BMP7	-0.636	-3.488	0.006	0.425
CAPG	-0.834	-3.421	0.007	0.425
TPI1	-0.45	-3.416	0.007	0.425
NME1	-0.733	-3.365	0.008	0.425
TPT1	-0.532	-3.288	0.009	0.425
LGALS3	-0.446	-3.268	0.009	0.425
TXNDC12	-0.49	-3.261	0.009	0.425
FSTL1	-0.991	-3.232	0.009	0.425
RAC1	-0.478	-3.229	0.009	0.425
TKT	-0.463	-3.202	0.01	0.425
NTN1	-0.413	-3.195	0.01	0.425
FGG	-0.481	-3.193	0.01	0.425
SYNCRIP	-0.47	-3.184	0.01	0.425
LYZ	-0.463	-3.167	0.01	0.425
CST2	-0.624	-3.163	0.011	0.425
C10orf54	-0.413	-3.129	0.011	0.425
HMGN1	-0.534	-3.125	0.011	0.425
MIA	-0.464	-3.089	0.012	0.425
S100A9	-0.936	-3.063	0.012	0.425
IMPDH1	-0.391	-3.022	0.013	0.425
IGFBP6	-0.527	-3.018	0.013	0.425
YES1	-0.667	-3.002	0.014	0.425
CSNK2A2 CSNK2B	-0.389	-3.001	0.014	0.425
BGLAP	-0.418	-2.984	0.014	0.425
DCN	-0.721	-2.978	0.014	0.425
FABP5	-0.491	-2.974	0.014	0.425
CCDC80	-0.606	-2.958	0.015	0.425
MED1	-0.412	-2.946	0.015	0.425
CAST	-0.493	-2.944	0.015	0.425
HNRNPAB	-0.462	-2.939	0.015	0.425
C3	-0.355	-2.922	0.016	0.425
DPT	-0.747	-2.921	0.016	0.425
HNRNPA2B1	-0.482	-2.911	0.016	0.425
OLFM4	-0.472	-2.866	0.017	0.425
KIR2DL4	-0.625	-2.86	0.018	0.425
YWHAZ	-0.408	-2.846	0.018	0.425
CSRP3	-0.571	-2.845	0.018	0.425
PRDX6	-0.436	-2.825	0.019	0.425
FGF1	-0.745	-2.824	0.019	0.425
DBNL	-0.384	-2.823	0.019	0.425
ITGA1 ITGB1	-0.437	-2.819	0.019	0.425
INHBA INHBB	-0.335	-2.817	0.019	0.425
HSPA8	-0.414	-2.81	0.019	0.425
SFTPD	-0.464	-2.8	0.019	0.425
F2	-0.549	-2.772	0.02	0.431
PSME1	-0.527	-2.769	0.02	0.431
FER	0.752	2.757	0.021	0.431
RPS27A_1	-0.477	-2.755	0.021	0.431
H2AFZ	-0.558	-2.729	0.022	0.436
CDH6	-0.345	-2.729	0.022	0.436
HBA1 HBB	-0.43	-2.665	0.024	0.479
YWHAB	-0.391	-2.654	0.025	0.48
RELT	-0.466	-2.635	0.026	0.489
KLK7	-0.647	-2.62	0.026	0.49
PRTN3	-0.76	-2.613	0.027	0.49
MAPK9	-0.402	-2.609	0.027	0.49
PPIA	-0.411	-2.593	0.028	0.49
PGAM1	1.722	2.561	0.029	0.49
TP53	-0.403	-2.558	0.029	0.49
ANXA2	-0.367	-2.558	0.029	0.49
SERPINA6	-0.425	-2.553	0.029	0.49
CCL2	-0.369	-2.551	0.03	0.49
IL17D	-0.447	-2.547	0.03	0.49
WNT7A	-0.397	-2.542	0.03	0.49
TNFRSF12A	-0.433	-2.534	0.03	0.49
VEGFA	-0.367	-2.523	0.031	0.49
TPM4	-0.459	-2.492	0.033	0.49
LEP	-0.319	-2.487	0.033	0.49
TGM3	-0.758	-2.484	0.033	0.49
DCTN2	-0.344	-2.476	0.034	0.49
ADSL	-0.354	-2.473	0.034	0.49
CD27	-0.364	-2.467	0.034	0.49
ITIH4	-0.384	-2.458	0.035	0.49
IL5	-0.361	-2.449	0.035	0.49
CD33	-0.319	-2.446	0.035	0.49
BPI	-0.395	-2.436	0.036	0.49
REG4	-0.372	-2.427	0.036	0.49
GPT	-0.337	-2.424	0.037	0.49
ANP32B	-0.425	-2.42	0.037	0.49
IRF1	-0.389	-2.414	0.037	0.49
FGF2	-0.332	-2.412	0.037	0.49
ICAM2	-0.306	-2.4	0.038	0.49
FGA FGB FGG (D-dimer)	-0.347	-2.394	0.038	0.49
FAM107B	-0.338	-2.386	0.039	0.49
CSF2	-0.463	-2.381	0.039	0.49
DKK3	-0.434	-2.38	0.039	0.49
S100A4	-0.7	-2.378	0.04	0.49
CA7	-0.353	-2.369	0.04	0.49
CDH3	-0.355	-2.363	0.041	0.49
ERP29	-0.391	-2.362	0.041	0.49
UCHL1	-0.33	-2.359	0.041	0.49
HSPD1	-0.337	-2.351	0.041	0.49
PGLYRP1	-0.35	-2.342	0.042	0.49
CLEC4M	-0.304	-2.341	0.042	0.49
ABL1	-0.31	-2.339	0.042	0.49
ADAMTS4	-0.705	-2.331	0.043	0.49
RSPO2	-0.473	-2.322	0.043	0.49
IFNG	-0.376	-2.32	0.044	0.49
YWHAB,YWHAE,YWHAG,YWHAH,YWHAQ,YWHAZ,SFN	-0.306	-2.311	0.044	0.49
ENG	-0.329	-2.309	0.044	0.49
STIP1	-0.39	-2.306	0.045	0.49
ADM	-0.309	-2.305	0.045	0.49
KPNB1	1.65	2.304	0.045	0.49
ARG1	-0.33	-2.301	0.045	0.49
MET	-0.287	-2.301	0.045	0.49
TGFB2	-0.446	-2.292	0.046	0.49
LEPR	-0.286	-2.291	0.046	0.49
IL19	-0.305	-2.279	0.047	0.496
ITGAV ITGB5	-0.401	-2.254	0.049	0.502
GZMB	-0.285	-2.25	0.049	0.502
THPO	-0.329	-2.249	0.049	0.502
PPIF	-0.304	-2.246	0.049	0.502
LBP	-0.298	-2.245	0.049	0.502

## Sheet: Table S4
Table S4. list of limma-output detected proteins with reported log2foldchange, beta, p-value and adjusted p-value for Lipopolysacharide(+) conditions.
protein name	log2 fold change	t test statistic	p-value	Bonferroni-adjusted p-value
THBS2	-1.138	-9.333	0	0.031
CSRP3	-0.315	-8.387	0	0.032
THBS1	-0.665	-6.943	0	0.068
FSTL3	-0.821	-6.427	0	0.068
GFRA1	0.36	6.207	0	0.068
AKR7A2	0.304	6.152	0	0.068
MDH1	0.241	6.08	0	0.068
SAA1	-0.436	-6.051	0	0.068
CHKB	0.21	5.481	0.001	0.104
SEMA5A	0.388	5.442	0.001	0.104
CCL5	0.461	5.288	0.001	0.106
GRB2	0.23	5.264	0.001	0.106
GRN	0.204	5.142	0.001	0.113
AKR1A1	0.255	4.905	0.001	0.132
LYN	0.407	4.884	0.002	0.132
CXCL11	0.609	4.81	0.002	0.136
ERP29	0.221	4.627	0.002	0.155
CCDC80	-0.8	-4.595	0.002	0.155
MAPK12	0.249	4.523	0.002	0.155
LYNB	0.388	4.455	0.003	0.155
SUMO3	0.161	4.439	0.003	0.155
TIMP3	-0.521	-4.439	0.003	0.155
RPS3	-0.485	-4.408	0.003	0.155
YWHAE	0.305	4.362	0.003	0.157
PFDN5	0.288	4.291	0.003	0.165
PRDX1	0.327	4.25	0.003	0.165
PLXNB2	0.198	4.207	0.004	0.165
RPS27A	0.281	4.207	0.004	0.165
CTSD	0.248	4.132	0.004	0.175
CSNK2A1 CSNK2B	-0.26	-4.051	0.004	0.182
PPIE	0.231	4.05	0.004	0.182
DLL4	-0.202	-4.015	0.005	0.185
LGALS2	-0.165	-3.916	0.005	0.205
SLITRK5	0.207	3.857	0.006	0.215
COMMD7	-0.198	-3.807	0.006	0.218
HIST1H1C	-0.68	-3.803	0.006	0.218
HNRNPAB	0.231	3.736	0.007	0.228
COL23A1	0.149	3.714	0.007	0.228
CDH2	-0.154	-3.711	0.007	0.228
NRP1	0.242	3.655	0.007	0.237
CCL21	0.425	3.649	0.007	0.237
UBC	-0.634	-3.619	0.008	0.241
AGER	0.294	3.581	0.008	0.248
PEBP1	0.24	3.549	0.009	0.252
IGF1	-0.174	-3.536	0.009	0.252
CYCS	0.164	3.478	0.009	0.265
MATN2	0.407	3.438	0.01	0.265
NCR3	0.183	3.427	0.01	0.265
GNS	0.156	3.424	0.01	0.265
TAGLN2	0.245	3.424	0.01	0.265
PSMA2	0.45	3.399	0.011	0.269
FGF1	-0.242	-3.382	0.011	0.269
NID1	0.294	3.372	0.011	0.269
FGR	0.263	3.342	0.011	0.269
XPNPEP1	0.177	3.34	0.011	0.269
CSNK2A1	-0.336	-3.333	0.012	0.269
CRK	0.148	3.306	0.012	0.274
HSD17B1	-0.172	-3.297	0.012	0.274
BTK	0.685	3.266	0.013	0.281
IGFBP5	-0.184	-3.253	0.013	0.282
FSTL1	-0.323	-3.208	0.014	0.295
ALCAM	0.132	3.192	0.014	0.297
CCL8	0.197	3.183	0.014	0.297
LRIG3	0.165	3.159	0.015	0.302
FYN	0.172	3.104	0.016	0.312
LTF	0.247	3.103	0.016	0.312
SHC1	0.152	3.089	0.016	0.312
UNC5D	0.223	3.077	0.017	0.312
L1CAM	0.223	3.071	0.017	0.312
RETN	-0.113	-3.07	0.017	0.312
LIN7B	0.172	3.057	0.017	0.312
SERPINE1	0.117	3.056	0.017	0.312
NTN1	-0.195	-3.034	0.018	0.318
RPS7	-0.223	-3.016	0.018	0.321
HAPLN1	0.584	3.009	0.018	0.321
NID2	0.288	2.991	0.019	0.322
MPO	0.147	2.988	0.019	0.322
UFM1	0.145	2.964	0.02	0.323
ACAN	0.181	2.953	0.02	0.323
ADAMTS4	-0.329	-2.952	0.02	0.323
ERBB4	0.189	2.949	0.02	0.323
PRKCB	0.237	2.941	0.02	0.323
NOV	-0.14	-2.934	0.021	0.323
GNLY	0.112	2.919	0.021	0.324
DDX19B	-0.166	-2.912	0.021	0.324
GDI2	0.249	2.888	0.022	0.324
TNFRSF10A	-0.131	-2.885	0.022	0.324
NRCAM	-0.132	-2.884	0.022	0.324
MAP2K3	-0.095	-2.879	0.022	0.324
HGF	0.157	2.878	0.022	0.324
FN1	-0.608	-2.861	0.023	0.328
RPS3A	-0.249	-2.802	0.025	0.341
HSPA8	0.169	2.789	0.025	0.341
LYPD3	-0.12	-2.787	0.026	0.341
RAC1	0.258	2.758	0.027	0.341
CEBPB	-0.213	-2.756	0.027	0.341
B2M	0.177	2.754	0.027	0.341
DDR1	0.31	2.742	0.027	0.341
MICA	0.228	2.741	0.027	0.341
PIGR	0.177	2.74	0.027	0.341
IL6	0.104	2.74	0.027	0.341
PTH	-0.132	-2.739	0.027	0.341
PRL	-0.194	-2.724	0.028	0.341
HBA1 HBB	0.297	2.722	0.028	0.341
CXCL12	0.172	2.714	0.028	0.341
IL17RA	-0.16	-2.706	0.029	0.341
UBE2I	0.253	2.701	0.029	0.341
TGFBR2	-0.134	-2.697	0.029	0.341
SET	0.132	2.694	0.029	0.341
HNRNPA2B1	0.264	2.693	0.029	0.341
SELL	-0.114	-2.688	0.03	0.341
C1QBP	-0.177	-2.672	0.03	0.341
MCL1	0.221	2.661	0.031	0.341
CHST15	0.226	2.659	0.031	0.341
CA9	-0.226	-2.642	0.032	0.341
CXCL3 CXCL2	-0.798	-2.641	0.032	0.341
TEC	-0.111	-2.626	0.032	0.341
DBNL	0.152	2.626	0.032	0.341
TXNDC12	-0.159	-2.616	0.033	0.341
TGFBI	0.252	2.611	0.033	0.341
APOE	-0.159	-2.6	0.034	0.341
Human-virus	-0.269	-2.596	0.034	0.341
IL22RA1	-0.152	-2.595	0.034	0.341
LDHB	0.845	2.594	0.034	0.341
SYNCRIP	0.189	2.594	0.034	0.341
TKT	0.218	2.592	0.034	0.341
ERAP1	-0.17	-2.589	0.034	0.341
VEGF121	-0.1	-2.587	0.034	0.341
MMP12	0.148	2.586	0.034	0.341
IL20	0.105	2.584	0.035	0.341
CCL14	0.148	2.58	0.035	0.341
LRRTM1	0.145	2.58	0.035	0.341
HAMP	0.087	2.578	0.035	0.341
PDE5A	0.254	2.576	0.035	0.341
SCARF1	0.131	2.567	0.035	0.342
IGFBP6	-0.145	-2.551	0.036	0.342
DCN	-0.475	-2.548	0.036	0.342
BMP10	-0.103	-2.547	0.037	0.342
ADGRE2	0.147	2.545	0.037	0.342
MDM2	0.09	2.539	0.037	0.342
ERBB3	0.216	2.533	0.037	0.342
GSTP1	0.173	2.531	0.037	0.342
OLFM4	0.271	2.529	0.038	0.342
FCN1	-0.161	-2.526	0.038	0.342
ITGA2B ITGB3	-0.121	-2.521	0.038	0.342
PPIA	0.247	2.498	0.039	0.348
MMP9	-0.187	-2.492	0.04	0.348
UBE2N	0.102	2.491	0.04	0.348
HIST2H2BE	-0.297	-2.489	0.04	0.348
CHL1	-0.118	-2.487	0.04	0.348
PRDX6	0.281	2.461	0.042	0.356
YWHAZ	0.198	2.451	0.042	0.356
STAT1	0.156	2.45	0.042	0.356
LRPAP1	-0.159	-2.45	0.042	0.356
NAAA	0.094	2.449	0.042	0.356
BDNF	-0.151	-2.431	0.044	0.364
PGAM1	1.621	2.424	0.044	0.365
APOM	-0.098	-2.415	0.045	0.368
SPARCL1	0.316	2.406	0.045	0.369
PIAS4	-0.293	-2.404	0.045	0.369
MPL	0.132	2.389	0.046	0.37
IL12RB1	-0.115	-2.383	0.047	0.37
NTF3	0.148	2.382	0.047	0.37
GCKR	-0.102	-2.38	0.047	0.37
CSK	0.265	2.371	0.048	0.37
CAMK1	0.088	2.366	0.048	0.37
PRKCQ	-0.162	-2.354	0.049	0.37
MSR1	-0.116	-2.347	0.049	0.37
ENO2	0.149	2.346	0.049	0.37

## Sheet: Table S5
Table S5. Total list of detected Gene-ontology (GO) processes with reported normalized enrichment score, p-value and adjusted p-value for Lipopolysacharide(-) conditions.
ontology	id	description	setSize	enrichmentScore	nes	pvalue	pAdjust	qvalues	rank	leadingEdge	coreEnrichment
MF	GO:0046982	protein heterodimerization activity	17	-0.746734	-1.61612	0.00268456	0.526635	0.507683	88	tags=22%, list=7%, signal=21%	H2AFZ/HIST2H2BE/HIST3H2A
MF	GO:0005518	collagen binding	13	-0.834818	-1.72176	0.00407056	0.526635	0.507683	20	tags=15%, list=2%, signal=15%	THBS1
BP	GO:0010633	negative regulation of epithelial cell migration	12	-0.820648	-1.66688	0.00407609	0.526635	0.507683	20	tags=17%, list=2%, signal=17%	THBS1
MF	GO:0004674	protein serine/threonine kinase activity	32	0.687675	1.907	0.00458716	0.526635	0.507683	31	tags=22%, list=2%, signal=22%	CAMK2D/MAPK8/CAMK2A/RPS6KA3/WNK3/PRKACA/MAP2K1
BP	GO:0046777	protein autophosphorylation	37	0.624311	1.81492	0.00462963	0.526635	0.507683	88	tags=26%, list=7%, signal=25%	LYN/LYN/FER/CAMK2A/WNK3/PRKACA/SRC/FYN/ZAP70/KIT
BP	GO:1905952	regulation of lipid localization	17	-0.733704	-1.58791	0.00671141	0.526635	0.507683	233	tags=21%, list=18%, signal=18%	POMC/POMC/THBS1
BP	GO:0032368	regulation of lipid transport	13	-0.770576	-1.58927	0.00678426	0.526635	0.507683	233	tags=27%, list=18%, signal=22%	POMC/POMC/THBS1
BP	GO:0008625	extrinsic apoptotic signaling pathway via death domain receptors	12	-0.800454	-1.62587	0.00679348	0.526635	0.507683	91	tags=42%, list=7%, signal=39%	LGALS3/TIMP3/FGG/THBS1
BP	GO:0072577	endothelial cell apoptotic process	12	-0.782605	-1.58961	0.00679348	0.526635	0.507683	50	tags=17%, list=4%, signal=16%	THBS1
BP	GO:1904035	regulation of epithelial cell apoptotic process	12	-0.797295	-1.61945	0.00679348	0.526635	0.507683	50	tags=17%, list=4%, signal=16%	THBS1
BP	GO:0042493	response to drug	10	-0.82668	-1.61504	0.00681199	0.526635	0.507683	91	tags=40%, list=7%, signal=37%	TP53/TGFB2/THBS1
BP	GO:2000351	regulation of endothelial cell apoptotic process	10	-0.827556	-1.61675	0.00681199	0.526635	0.507683	50	tags=20%, list=4%, signal=19%	THBS1
MF	GO:0004672	protein kinase activity	76	0.560214	1.88821	0.00704225	0.526635	0.507683	61	tags=19%, list=5%, signal=19%	CSK/CAMK2D/LYN/LYN/MAPK8/FER/CAMK2A/RPS6KA3/WNK3/PRKACA/SRC/MAP2K1/FYN/EPHA3/ZAP70
MF	GO:0016773	phosphotransferase activity, alcohol group as acceptor	81	0.566519	1.94291	0.0070922	0.526635	0.507683	61	tags=19%, list=5%, signal=20%	CSK/CAMK2D/LYN/LYN/MAPK8/FER/CAMK2A/RPS6KA3/WNK3/PRKACA/SRC/HK2/MAP2K1/FYN/EPHA3/ZAP70
MF	GO:0016301	kinase activity	86	0.56815	1.95929	0.00769231	0.526635	0.507683	61	tags=19%, list=5%, signal=20%	CSK/CAMK2D/LYN/LYN/MAPK8/FER/CAMK2A/RPS6KA3/WNK3/PRKACA/SRC/HK2/MAP2K1/FYN/EPHA3/CKM/ZAP70
MF	GO:0016772	transferase activity, transferring phosphorus-containing groups	86	0.56815	1.95929	0.00769231	0.526635	0.507683	61	tags=19%, list=5%, signal=20%	CSK/CAMK2D/LYN/LYN/MAPK8/FER/CAMK2A/RPS6KA3/WNK3/PRKACA/SRC/HK2/MAP2K1/FYN/EPHA3/CKM/ZAP70
MF	GO:0030554	adenyl nucleotide binding	89	0.536883	1.87301	0.00793651	0.526635	0.507683	61	tags=20%, list=5%, signal=20%	CSK/CAMK2D/LYN/LYN/MAPK8/FER/CAMK2A/RPS6KA3/WNK3/PRKACA/SRC/HK2/MAP2K1/HSP90AB1/FYN/EPHA3/CKM/ZAP70
MF	GO:0032559	adenyl ribonucleotide binding	89	0.536883	1.87301	0.00793651	0.526635	0.507683	61	tags=20%, list=5%, signal=20%	CSK/CAMK2D/LYN/LYN/MAPK8/FER/CAMK2A/RPS6KA3/WNK3/PRKACA/SRC/HK2/MAP2K1/HSP90AB1/FYN/EPHA3/CKM/ZAP70
MF	GO:0005524	ATP binding	88	0.541223	1.88486	0.008	0.526635	0.507683	61	tags=20%, list=5%, signal=20%	CSK/CAMK2D/LYN/LYN/MAPK8/FER/CAMK2A/RPS6KA3/WNK3/PRKACA/SRC/HK2/MAP2K1/HSP90AB1/FYN/EPHA3/CKM/ZAP70
MF	GO:0035639	purine ribonucleoside triphosphate binding	91	0.523802	1.84017	0.008	0.526635	0.507683	61	tags=19%, list=5%, signal=20%	CSK/CAMK2D/LYN/LYN/MAPK8/FER/CAMK2A/RPS6KA3/WNK3/PRKACA/SRC/HK2/MAP2K1/HSP90AB1/FYN/EPHA3/CKM/ZAP70
BP	GO:0010594	regulation of endothelial cell migration	24	-0.675641	-1.55346	0.00801068	0.526635	0.507683	20	tags=17%, list=2%, signal=17%	DCN/FGF1/THBS1
MF	GO:0017076	purine nucleotide binding	93	0.531643	1.86131	0.00826446	0.526635	0.507683	61	tags=20%, list=5%, signal=21%	CSK/CAMK2D/LYN/LYN/MAPK8/FER/CAMK2A/RPS6KA3/WNK3/PRKACA/SRC/HK2/PDE5A/MAP2K1/HSP90AB1/FYN/EPHA3/CKM/ZAP70
MF	GO:0032553	ribonucleotide binding	93	0.531643	1.86131	0.00826446	0.526635	0.507683	61	tags=20%, list=5%, signal=21%	CSK/CAMK2D/LYN/LYN/MAPK8/FER/CAMK2A/RPS6KA3/WNK3/PRKACA/SRC/HK2/PDE5A/MAP2K1/HSP90AB1/FYN/EPHA3/CKM/ZAP70
MF	GO:0032555	purine ribonucleotide binding	93	0.531643	1.86131	0.00826446	0.526635	0.507683	61	tags=20%, list=5%, signal=21%	CSK/CAMK2D/LYN/LYN/MAPK8/FER/CAMK2A/RPS6KA3/WNK3/PRKACA/SRC/HK2/PDE5A/MAP2K1/HSP90AB1/FYN/EPHA3/CKM/ZAP70
BP	GO:0032615	interleukin-12 production	12	-0.781237	-1.58683	0.00951087	0.526635	0.507683	108	tags=33%, list=8%, signal=31%	IRF1/C1QBP/THBS1
MF	GO:0000166	nucleotide binding	99	0.505437	1.76362	0.00952381	0.526635	0.507683	61	tags=19%, list=5%, signal=19%	CSK/CAMK2D/LYN/LYN/MAPK8/FER/CAMK2A/RPS6KA3/WNK3/PRKACA/SRC/HK2/PDE5A/MAP2K1/HSP90AB1/FYN/EPHA3/CKM/ZAP70
MF	GO:1901265	nucleoside phosphate binding	99	0.505437	1.76362	0.00952381	0.526635	0.507683	61	tags=19%, list=5%, signal=19%	CSK/CAMK2D/LYN/LYN/MAPK8/FER/CAMK2A/RPS6KA3/WNK3/PRKACA/SRC/HK2/PDE5A/MAP2K1/HSP90AB1/FYN/EPHA3/CKM/ZAP70
MF	GO:0016740	transferase activity	100	0.484386	1.68915	0.01	0.526635	0.507683	61	tags=17%, list=5%, signal=17%	CSK/CAMK2D/LYN/LYN/MAPK8/FER/CAMK2A/RPS6KA3/WNK3/PRKACA/SRC/HK2/MAP2K1/FYN/EPHA3/CKM/ZAP70
BP	GO:0051641	cellular localization	107	0.399891	1.41193	0.0102041	0.526635	0.507683	58	tags=15%, list=4%, signal=15%	CSK/LYN/LYN/CAMK2A/WNK3/PRKACA/STAT3/SRC/HK2/NAPA/HSP90AB1/FYN/CPE/EPHA3/RB1/EPB41
MF	GO:0050840	extracellular matrix binding	14	-0.743381	-1.54475	0.0108548	0.526635	0.507683	67	tags=36%, list=5%, signal=34%	BGN/LGALS3/DCN/THBS1
BP	GO:0032655	regulation of interleukin-12 production	11	-0.788128	-1.56786	0.0109439	0.526635	0.507683	108	tags=36%, list=8%, signal=34%	IRF1/C1QBP/THBS1
BP	GO:0002768	immune response-regulating cell surface receptor signaling pathway	14	0.751878	1.75014	0.0113208	0.526635	0.507683	88	tags=40%, list=7%, signal=38%	LYN/LYN/FER/FYN/ZAP70/KIT
BP	GO:0009132	nucleoside diphosphate metabolic process	13	0.749278	1.71175	0.0113208	0.526635	0.507683	59	tags=31%, list=5%, signal=30%	STAT3/HK2/ENO2/ENTPD3
BP	GO:1990778	protein localization to cell periphery	15	0.748857	1.76545	0.0113636	0.526635	0.507683	58	tags=25%, list=4%, signal=24%	CSK/WNK3/EPHA3/EPB41
MF	GO:0005539	glycosaminoglycan binding	45	-0.603902	-1.51667	0.011378	0.526635	0.507683	222	tags=32%, list=17%, signal=27%	HAPLN1/LTF/ENG/PGLYRP1/VEGFA/TNFAIP6/SFRP1/PTN/C1QBP/F2/CCDC80/DCN/FGF1/THBS1
BP	GO:0072657	protein localization to membrane	19	0.730568	1.84847	0.0114068	0.526635	0.507683	47	tags=25%, list=4%, signal=24%	CSK/WNK3/FYN/CPE/EPHA3
MF	GO:0036094	small molecule binding	121	0.445698	1.57949	0.0125	0.526635	0.507683	61	tags=16%, list=5%, signal=17%	CSK/CAMK2D/LYN/LYN/MAPK8/FER/CAMK2A/RPS6KA3/WNK3/PRKACA/SRC/HK2/PDE5A/MAP2K1/HSP90AB1/FYN/EPHA3/AFM/CKM/ZAP70
BP	GO:0032496	response to lipopolysaccharide	26	0.643509	1.73404	0.0128755	0.526635	0.507683	20	tags=19%, list=2%, signal=19%	LYN/LYN/MAPK8/FER/RPS6KA3
BP	GO:0060341	regulation of cellular localization	68	0.531849	1.72494	0.0134228	0.526635	0.507683	58	tags=18%, list=4%, signal=19%	CSK/LYN/LYN/CAMK2A/WNK3/PRKACA/SRC/NAPA/HSP90AB1/FYN/EPHA3/RB1/EPB41
BP	GO:1901343	negative regulation of vasculature development	14	-0.733493	-1.5242	0.0135685	0.526635	0.507683	147	tags=36%, list=11%, signal=32%	TGFB2/BMP7/DCN/THBS1
BP	GO:1905475	regulation of protein localization to membrane	11	0.786643	1.74294	0.0147601	0.526635	0.507683	47	tags=33%, list=4%, signal=32%	CSK/WNK3/FYN/EPHA3
BP	GO:0016052	carbohydrate catabolic process	13	0.717762	1.63975	0.0150943	0.526635	0.507683	37	tags=23%, list=3%, signal=23%	STAT3/HK2/ENO2
BP	GO:0072659	protein localization to plasma membrane	13	0.746342	1.70504	0.0150943	0.526635	0.507683	47	tags=21%, list=4%, signal=21%	CSK/WNK3/EPHA3
BP	GO:0097191	extrinsic apoptotic signaling pathway	35	-0.61354	-1.48676	0.0152284	0.526635	0.507683	159	tags=34%, list=12%, signal=31%	HTRA2/CD27/IFNG/SFRP1/TNFRSF12A/TGFB2/LGALS3/CSF2/TIMP3/FGG/THBS1
MF	GO:0008201	heparin binding	31	-0.634054	-1.51702	0.0152478	0.526635	0.507683	112	tags=21%, list=9%, signal=20%	SFRP1/PTN/F2/CCDC80/FGF1/THBS1
MF	GO:0043168	anion binding	150	0.354594	1.33581	0.016129	0.526635	0.507683	67	tags=14%, list=5%, signal=15%	CSK/CAMK2D/LYN/LYN/MAPK8/FER/CAMK2A/RPS6KA3/WNK3/PRKACA/SRC/HK2/PDE5A/MAP2K1/HSP90AB1/FYN/EPHA3/EPB41/CKM/ZAP70/SERPINE2
MF	GO:0097367	carbohydrate derivative binding	145	0.339436	1.26178	0.016129	0.526635	0.507683	67	tags=13%, list=5%, signal=14%	CSK/CAMK2D/LYN/LYN/MAPK8/FER/CAMK2A/RPS6KA3/WNK3/PRKACA/SRC/HK2/PDE5A/MAP2K1/HSP90AB1/FYN/EPHA3/CKM/ZAP70/SERPINE2
BP	GO:0010595	positive regulation of endothelial cell migration	16	-0.70353	-1.50243	0.0162162	0.526635	0.507683	18	tags=19%, list=1%, signal=19%	FGF1/THBS1
CC	GO:0030529	NA	13	-0.731955	-1.50962	0.0162822	0.526635	0.507683	209	tags=54%, list=16%, signal=46%	PPIE/HSPA8/HNRNPAB/SYNCRIP/RAC1/HNRNPA2B1
BP	GO:0097190	apoptotic signaling pathway	61	-0.546719	-1.42886	0.0166468	0.526635	0.507683	300	tags=39%, list=23%, signal=32%	SFN/INHBA/EPO/DIABLO/PARK7/NCK1/NOG/CHEK2/IL19/HTRA2/CD27/IFNG/ERP29/SFRP1/MAPK9/TP53/TNFRSF12A/TGFB2/LGALS3/CSF2/TIMP3/FGG/THBS1
BP	GO:0008543	fibroblast growth factor receptor signaling pathway	14	-0.727294	-1.51132	0.0176391	0.526635	0.507683	18	tags=20%, list=1%, signal=20%	FGF1/THBS1
BP	GO:1990266	neutrophil migration	10	-0.771637	-1.5075	0.0177112	0.526635	0.507683	67	tags=40%, list=5%, signal=38%	LGALS3/RAC1/C1QBP
BP	GO:0090287	regulation of cellular response to growth factor stimulus	26	-0.637116	-1.49344	0.0182055	0.526635	0.507683	270	tags=31%, list=21%, signal=25%	GDF5/NOG/ENG/SFRP1/DCN/FGF1/THBS1
BP	GO:0060560	developmental growth involved in morphogenesis	20	-0.664547	-1.4821	0.0186916	0.526635	0.507683	131	tags=23%, list=10%, signal=21%	SFRP1/MED1/TNFRSF12A/FGF1
MF	GO:1901363	heterocyclic compound binding	157	0.351086	1.30837	0.0188679	0.526635	0.507683	61	tags=14%, list=5%, signal=15%	CSK/CAMK2D/LYN/LYN/MAPK8/FER/CAMK2A/RPS6KA3/WNK3/PRKACA/STAT3/SRC/HK2/PDE5A/MAP2K1/HSP90AB1/FYN/EPHA3/AFM/RB1/CKM/ZAP70
MF	GO:1901681	sulfur compound binding	33	-0.613567	-1.48394	0.0189873	0.526635	0.507683	112	tags=20%, list=9%, signal=19%	SFRP1/PTN/F2/CCDC80/FGF1/THBS1
BP	GO:0090288	negative regulation of cellular response to growth factor stimulus	12	-0.734713	-1.49233	0.0190217	0.526635	0.507683	91	tags=42%, list=7%, signal=39%	NOG/SFRP1/DCN/THBS1
BP	GO:0034613	cellular protein localization	78	0.409767	1.40003	0.02	0.526635	0.507683	58	tags=16%, list=4%, signal=17%	CSK/WNK3/PRKACA/STAT3/SRC/HK2/NAPA/HSP90AB1/FYN/CPE/EPHA3/RB1/EPB41
BP	GO:0070727	cellular macromolecule localization	78	0.409767	1.40003	0.02	0.526635	0.507683	58	tags=16%, list=4%, signal=17%	CSK/WNK3/PRKACA/STAT3/SRC/HK2/NAPA/HSP90AB1/FYN/CPE/EPHA3/RB1/EPB41
MF	GO:0140096	catalytic activity, acting on a protein	172	0.339973	1.29036	0.02	0.526635	0.507683	63	tags=10%, list=5%, signal=11%	CSK/CAMK2D/LYN/LYN/MAPK8/FER/CAMK2A/RPS6KA3/WNK3/PRKACA/SRC/MAP2K1/FYN/CPE/EPHA3/ZAP70/USP25
BP	GO:1904019	epithelial cell apoptotic process	15	-0.703063	-1.47536	0.0203252	0.526635	0.507683	50	tags=13%, list=4%, signal=13%	THBS1
CC	GO:1990904	ribonucleoprotein complex	14	-0.717605	-1.49119	0.0203528	0.526635	0.507683	209	tags=50%, list=16%, signal=42%	PPIE/HSPA8/HNRNPAB/SYNCRIP/RAC1/HNRNPA2B1
MF	GO:0097159	organic cyclic compound binding	160	0.344286	1.28001	0.0204082	0.526635	0.507683	61	tags=14%, list=5%, signal=15%	CSK/CAMK2D/LYN/LYN/MAPK8/FER/CAMK2A/RPS6KA3/WNK3/PRKACA/STAT3/SRC/HK2/PDE5A/MAP2K1/HSP90AB1/FYN/EPHA3/AFM/RB1/CKM/ZAP70
BP	GO:2001235	positive regulation of apoptotic signaling pathway	28	-0.615553	-1.45919	0.0208062	0.526635	0.507683	300	tags=43%, list=23%, signal=34%	INHBA/PARK7/NCK1/IL19/HTRA2/SFRP1/MAPK9/TP53/TNFRSF12A/TIMP3/THBS1
BP	GO:1903827	regulation of cellular protein localization	47	0.507832	1.54377	0.021164	0.526635	0.507683	58	tags=18%, list=4%, signal=18%	CSK/WNK3/PRKACA/SRC/HSP90AB1/FYN/EPHA3/RB1/EPB41
BP	GO:0050921	positive regulation of chemotaxis	23	-0.647603	-1.48299	0.0212766	0.526635	0.507683	52	tags=17%, list=4%, signal=17%	RAC1/C1QBP/THBS1
BP	GO:2001236	regulation of extrinsic apoptotic signaling pathway	23	-0.648339	-1.48467	0.0212766	0.526635	0.507683	159	tags=39%, list=12%, signal=35%	HTRA2/SFRP1/TNFRSF12A/LGALS3/CSF2/TIMP3/FGG/THBS1
MF	GO:0005178	integrin binding	20	-0.658224	-1.468	0.0213618	0.526635	0.507683	243	tags=27%, list=19%, signal=23%	VTN/MFGE8/FN1/FGF1/THBS1
BP	GO:0009135	purine nucleoside diphosphate metabolic process	12	0.74219	1.67757	0.0225564	0.526635	0.507683	37	tags=25%, list=3%, signal=25%	STAT3/HK2/ENO2
BP	GO:0009179	purine ribonucleoside diphosphate metabolic process	12	0.74219	1.67757	0.0225564	0.526635	0.507683	37	tags=25%, list=3%, signal=25%	STAT3/HK2/ENO2
BP	GO:0009185	ribonucleoside diphosphate metabolic process	12	0.74219	1.67757	0.0225564	0.526635	0.507683	37	tags=25%, list=3%, signal=25%	STAT3/HK2/ENO2
BP	GO:0046031	ADP metabolic process	12	0.74219	1.67757	0.0225564	0.526635	0.507683	37	tags=25%, list=3%, signal=25%	STAT3/HK2/ENO2
BP	GO:0046939	nucleotide phosphorylation	12	0.74426	1.68225	0.0225564	0.526635	0.507683	37	tags=25%, list=3%, signal=25%	STAT3/HK2/ENO2
MF	GO:0004715	non-membrane spanning protein tyrosine kinase activity	15	0.696394	1.64177	0.0227273	0.526635	0.507683	61	tags=44%, list=5%, signal=42%	CSK/LYN/LYN/FER/SRC/FYN/ZAP70
CC	GO:0045121	membrane raft	32	0.550928	1.52779	0.0229358	0.526635	0.507683	146	tags=29%, list=11%, signal=27%	LYN/LYN/PRKACA/SRC/FYN/ZAP70/CD4/SELE/KDR/PECAM1
CC	GO:0098857	membrane microdomain	32	0.550928	1.52779	0.0229358	0.526635	0.507683	146	tags=29%, list=11%, signal=27%	LYN/LYN/PRKACA/SRC/FYN/ZAP70/CD4/SELE/KDR/PECAM1
BP	GO:0072073	kidney epithelium development	14	-0.713487	-1.48263	0.0230665	0.526635	0.507683	208	tags=33%, list=16%, signal=28%	EFNB2/SFRP1/BMP7/FGF1
BP	GO:0010717	regulation of epithelial to mesenchymal transition	10	-0.752543	-1.4702	0.0245232	0.552714	0.532824	208	tags=50%, list=16%, signal=42%	ENG/SFRP1/TGFB2/BMP7
MF	GO:0000287	magnesium ion binding	12	0.722877	1.63391	0.0263158	0.554807	0.534842	37	tags=25%, list=3%, signal=25%	RPS6KA3/PRKACA/ENO2
CC	GO:0098805	whole membrane	47	0.504503	1.53365	0.026455	0.554807	0.534842	146	tags=27%, list=11%, signal=24%	LYN/LYN/PRKACA/SRC/HK2/FYN/ZAP70/CA4/PDE2A/CD4/SELE/KDR/PECAM1
BP	GO:0045765	regulation of angiogenesis	30	-0.612096	-1.45478	0.0269231	0.554807	0.534842	152	tags=26%, list=12%, signal=23%	SERPINF1/ENG/TNFRSF12A/TGFB2/DCN/FGF1/THBS1
BP	GO:0018107	peptidyl-threonine phosphorylation	18	0.62344	1.52915	0.0271318	0.554807	0.534842	31	tags=22%, list=2%, signal=22%	MAPK8/WNK3/PRKACA/MAP2K1
BP	GO:0018210	peptidyl-threonine modification	18	0.62344	1.52915	0.0271318	0.554807	0.534842	31	tags=22%, list=2%, signal=22%	MAPK8/WNK3/PRKACA/MAP2K1
BP	GO:0071375	cellular response to peptide hormone stimulus	18	0.655488	1.60776	0.0271318	0.554807	0.534842	25	tags=22%, list=2%, signal=22%	FER/CAMK2A/STAT3/SRC
BP	GO:0043434	response to peptide hormone	20	0.615269	1.55547	0.027668	0.554807	0.534842	25	tags=20%, list=2%, signal=20%	FER/CAMK2A/STAT3/SRC
BP	GO:0051924	regulation of calcium ion transport	20	0.61299	1.54971	0.027668	0.554807	0.534842	43	tags=23%, list=3%, signal=22%	LYN/LYN/CAMK2A/WNK3/FYN
BP	GO:0032880	regulation of protein localization	96	0.379759	1.31801	0.0280374	0.554807	0.534842	70	tags=13%, list=5%, signal=13%	CSK/LYN/LYN/MAPK8/WNK3/PRKACA/SRC/HSP90AB1/FYN/EPHA3/RB1/EPB41/IL1RAP
BP	GO:0016525	negative regulation of angiogenesis	12	-0.71337	-1.44898	0.0285326	0.554807	0.534842	147	tags=33%, list=11%, signal=30%	TGFB2/DCN/THBS1
BP	GO:2000181	negative regulation of blood vessel morphogenesis	12	-0.71337	-1.44898	0.0285326	0.554807	0.534842	147	tags=33%, list=11%, signal=30%	TGFB2/DCN/THBS1
BP	GO:0001892	embryonic placenta development	11	-0.738616	-1.46936	0.0287278	0.554807	0.534842	262	tags=43%, list=20%, signal=35%	SPINT2/ADM/MED1/CSF2/BMP7
BP	GO:0006096	glycolytic process	11	0.745146	1.65099	0.0295203	0.554807	0.534842	37	tags=27%, list=3%, signal=27%	STAT3/HK2/ENO2
BP	GO:0006165	nucleoside diphosphate phosphorylation	11	0.745146	1.65099	0.0295203	0.554807	0.534842	37	tags=27%, list=3%, signal=27%	STAT3/HK2/ENO2
BP	GO:0006757	ATP generation from ADP	11	0.745146	1.65099	0.0295203	0.554807	0.534842	37	tags=27%, list=3%, signal=27%	STAT3/HK2/ENO2
BP	GO:0030001	metal ion transport	28	0.549623	1.49215	0.0300429	0.554807	0.534842	120	tags=27%, list=9%, signal=25%	LYN/LYN/CAMK2A/WNK3/FYN/SERPINE2/PIK3CG/CD4
BP	GO:0033044	regulation of chromosome organization	14	0.686967	1.59905	0.0301887	0.554807	0.534842	57	tags=21%, list=4%, signal=21%	MAPK8/SRC/RB1
BP	GO:0002237	response to molecule of bacterial origin	29	0.569294	1.56776	0.0304348	0.554807	0.534842	20	tags=17%, list=2%, signal=17%	LYN/LYN/MAPK8/FER/RPS6KA3
BP	GO:1901342	regulation of vasculature development	34	-0.595723	-1.43975	0.0306122	0.554807	0.534842	152	tags=29%, list=12%, signal=26%	ADM/SERPINF1/ENG/TNFRSF12A/TGFB2/BMP7/DCN/FGF1/THBS1
BP	GO:0010959	regulation of metal ion transport	24	0.590078	1.57793	0.0316206	0.560036	0.539883	120	tags=31%, list=9%, signal=29%	LYN/LYN/CAMK2A/WNK3/FYN/SERPINE2/PIK3CG/CD4
BP	GO:2001233	regulation of apoptotic signaling pathway	47	-0.55259	-1.40218	0.0319803	0.560036	0.539883	300	tags=38%, list=23%, signal=31%	INHBA/EPO/PARK7/NCK1/NOG/IL19/HTRA2/ERP29/SFRP1/MAPK9/TP53/TNFRSF12A/LGALS3/CSF2/TIMP3/FGG/THBS1
BP	GO:0006816	calcium ion transport	23	0.570667	1.49535	0.032	0.560036	0.539883	43	tags=20%, list=3%, signal=20%	LYN/LYN/CAMK2A/WNK3/FYN
MF	GO:0003677	DNA binding	31	-0.596565	-1.42732	0.0330368	0.560036	0.539883	100	tags=23%, list=8%, signal=21%	TP53/MED1/HNRNPA2B1/H2AFZ/HIST2H2BE/HIST3H2A
BP	GO:0050680	negative regulation of epithelial cell proliferation	18	-0.651896	-1.43357	0.0336022	0.560036	0.539883	294	tags=50%, list=23%, signal=39%	CTSV/GDF5/EFNB2/SERPINF1/SFRP1/MED1/TGFB2/THBS1
BP	GO:0006090	pyruvate metabolic process	12	0.711989	1.6093	0.0338346	0.560036	0.539883	37	tags=25%, list=3%, signal=25%	STAT3/HK2/ENO2
BP	GO:0051253	negative regulation of RNA metabolic process	52	-0.54193	-1.39134	0.0338983	0.560036	0.539883	209	tags=25%, list=16%, signal=22%	NOG/SIRT2/IFNG/IRF1/SFRP1/TP53/MED1/HSPA8/CSF2/SYNCRIP/C1QBP/BMP7
CC	GO:0032991	protein-containing complex	138	-0.460409	-1.30652	0.0339703	0.560036	0.539883	284	tags=31%, list=22%, signal=27%	OLR1/INHBA/STUB1/CRK/IGFBP5/GRB2/DIABLO/TNNI3/LDLR/EPS15L1/PARK7/PTPN11/B2M/CTLA4/CDC37/NCK1/LTF/SERPINF2/LEPR/DNAJC19/ENG/IL4R/FN1/PPIE/DCTN2/HTRA2/DBNL/TP53/MED1/HSPA8/PTN/TPM4/HNRNPAB/SYNCRIP/RAC1/HNRNPA2B1/FGG/PSME1/H2AFZ/HIST2H2BE/PSMD7/HIST3H2A/THBS1
BP	GO:0002040	sprouting angiogenesis	11	-0.732168	-1.45653	0.0341997	0.560036	0.539883	18	tags=27%, list=1%, signal=27%	FGF1/THBS1
MF	GO:0042578	phosphoric ester hydrolase activity	16	0.661178	1.58024	0.0343511	0.560036	0.539883	158	tags=38%, list=12%, signal=33%	PDE5A/PDE1A/ACP5/PDE2A/PDE7A/PTEN
BP	GO:0002831	regulation of response to biotic stimulus	14	-0.683294	-1.41989	0.0352782	0.560036	0.539883	244	tags=43%, list=19%, signal=35%	LTF/KLK5/SIRT2/ARG1/C1QBP
MF	GO:0003676	nucleic acid binding	57	-0.53369	-1.38572	0.0356718	0.560036	0.539883	128	tags=23%, list=10%, signal=22%	IRF1/TP53/MED1/HSPA8/LGALS3/HNRNPAB/SYNCRIP/HNRNPA2B1/H2AFZ/DCN/HIST2H2BE/HIST3H2A
BP	GO:0010629	negative regulation of gene expression	78	-0.506247	-1.36172	0.0375587	0.560036	0.539883	264	tags=32%, list=20%, signal=27%	IGFBP5/EPO/IL1R2/LDLR/PARK7/NCK1/NOG/SERPINF2/SIRT2/ENG/IFNG/IRF1/ERP29/SFRP1/TP53/MED1/HSPA8/TGFB2/CSF2/SYNCRIP/HNRNPA2B1/C1QBP/BMP7/THBS1
BP	GO:0006733	oxidoreduction coenzyme metabolic process	14	0.666309	1.55096	0.0377358	0.560036	0.539883	37	tags=21%, list=3%, signal=21%	STAT3/HK2/ENO2
BP	GO:0019362	pyridine nucleotide metabolic process	14	0.666309	1.55096	0.0377358	0.560036	0.539883	37	tags=21%, list=3%, signal=21%	STAT3/HK2/ENO2
BP	GO:0046496	nicotinamide nucleotide metabolic process	14	0.666309	1.55096	0.0377358	0.560036	0.539883	37	tags=21%, list=3%, signal=21%	STAT3/HK2/ENO2
BP	GO:0072524	pyridine-containing compound metabolic process	14	0.666309	1.55096	0.0377358	0.560036	0.539883	37	tags=21%, list=3%, signal=21%	STAT3/HK2/ENO2
BP	GO:0098660	inorganic ion transmembrane transport	15	0.674192	1.58942	0.0378788	0.560036	0.539883	48	tags=29%, list=4%, signal=29%	LYN/LYN/WNK3/FYN/CLIC1
BP	GO:0019953	sexual reproduction	26	0.533712	1.43818	0.0386266	0.560036	0.539883	88	tags=23%, list=7%, signal=22%	PRKACA/STAT3/SRC/PDE5A/SERPINE2/KIT
BP	GO:1901652	response to peptide	26	0.523012	1.40934	0.0386266	0.560036	0.539883	43	tags=19%, list=3%, signal=19%	FER/CAMK2A/STAT3/SRC/FYN
BP	GO:0044344	cellular response to fibroblast growth factor stimulus	18	-0.647463	-1.42382	0.0389785	0.560036	0.539883	91	tags=16%, list=7%, signal=15%	FGF1/THBS1
BP	GO:0071774	response to fibroblast growth factor	18	-0.647463	-1.42382	0.0389785	0.560036	0.539883	91	tags=16%, list=7%, signal=15%	FGF1/THBS1
BP	GO:0001657	ureteric bud development	12	-0.699491	-1.42079	0.0394022	0.560036	0.539883	208	tags=31%, list=16%, signal=26%	SFRP1/BMP7/FGF1
BP	GO:0072163	mesonephric epithelium development	12	-0.699491	-1.42079	0.0394022	0.560036	0.539883	208	tags=31%, list=16%, signal=26%	SFRP1/BMP7/FGF1
BP	GO:0072164	mesonephric tubule development	12	-0.699491	-1.42079	0.0394022	0.560036	0.539883	208	tags=31%, list=16%, signal=26%	SFRP1/BMP7/FGF1
BP	GO:0034250	positive regulation of cellular amide metabolic process	10	-0.739043	-1.44383	0.0395095	0.560036	0.539883	2	tags=50%, list=0%, signal=50%	LRRTM3/EIF5A/NCK1/THBS1
MF	GO:0000988	transcription factor activity, protein binding	11	-0.713827	-1.42005	0.0396717	0.560036	0.539883	234	tags=36%, list=18%, signal=30%	TP53/MED1/C1QBP
BP	GO:0034614	cellular response to reactive oxygen species	22	0.57508	1.49694	0.0401606	0.560036	0.539883	25	tags=13%, list=2%, signal=13%	MAPK8/FER/SRC
BP	GO:0031638	zymogen activation	15	-0.666707	-1.39907	0.0406504	0.560036	0.539883	216	tags=38%, list=17%, signal=32%	KLKB1/SERPINF2/F9/FGG/THBS1
MF	GO:0004713	protein tyrosine kinase activity	40	0.485888	1.43787	0.0416667	0.560036	0.539883	61	tags=19%, list=5%, signal=19%	CSK/LYN/LYN/FER/SRC/FYN/EPHA3/ZAP70
BP	GO:0001823	mesonephros development	14	-0.673684	-1.39992	0.0420624	0.560036	0.539883	208	tags=27%, list=16%, signal=23%	SFRP1/BMP7/FGF1
BP	GO:0030198	extracellular matrix organization	31	-0.583811	-1.39681	0.043202	0.560036	0.539883	71	tags=21%, list=5%, signal=21%	SPINT2/SERPINF2/TGFB2/CCDC80/DPT/THBS1
BP	GO:0043062	extracellular structure organization	31	-0.583811	-1.39681	0.043202	0.560036	0.539883	71	tags=21%, list=5%, signal=21%	SPINT2/SERPINF2/TGFB2/CCDC80/DPT/THBS1
BP	GO:0043542	endothelial cell migration	31	-0.583553	-1.39619	0.043202	0.560036	0.539883	20	tags=19%, list=2%, signal=20%	EFNB2/MET/DCN/FGF1/THBS1
BP	GO:0030282	bone mineralization	15	-0.659583	-1.38412	0.0433604	0.560036	0.539883	81	tags=20%, list=6%, signal=19%	BGLAP/BMP7
BP	GO:0031214	biomineral tissue development	15	-0.659583	-1.38412	0.0433604	0.560036	0.539883	81	tags=20%, list=6%, signal=19%	BGLAP/BMP7
MF	GO:0005543	phospholipid binding	14	-0.672934	-1.39836	0.0434193	0.560036	0.539883	213	tags=29%, list=16%, signal=24%	ANXA1/HSPA8/THBS1
BP	GO:0031639	plasminogen activation	10	-0.728313	-1.42286	0.0435967	0.560036	0.539883	206	tags=40%, list=16%, signal=34%	SERPINF2/FGG/THBS1
CC	GO:0031012	extracellular matrix	74	-0.499332	-1.34144	0.0440324	0.560036	0.539883	311	tags=36%, list=24%, signal=29%	ADAMTS1/SLPI/MMP8/MMP14/L1CAM/IL1RL1/SMOC1/VTN/LGALS3BP/BGN/HAPLN1/MFGE8/SERPINF1/FN1/SFRP1/HSPA8/TGFB2/LGALS3/TIMP3/RAC1/CCDC80/ADAMTS4/DCN/FGF1/DPT/THBS1
BP	GO:0045892	negative regulation of transcription, DNA-templated	49	-0.533554	-1.35993	0.0442804	0.560036	0.539883	209	tags=24%, list=16%, signal=21%	NOG/SIRT2/IFNG/IRF1/SFRP1/TP53/MED1/HSPA8/CSF2/C1QBP/BMP7
BP	GO:1902679	negative regulation of RNA biosynthetic process	49	-0.533554	-1.35993	0.0442804	0.560036	0.539883	209	tags=24%, list=16%, signal=21%	NOG/SIRT2/IFNG/IRF1/SFRP1/TP53/MED1/HSPA8/CSF2/C1QBP/BMP7
BP	GO:1903507	negative regulation of nucleic acid-templated transcription	49	-0.533554	-1.35993	0.0442804	0.560036	0.539883	209	tags=24%, list=16%, signal=21%	NOG/SIRT2/IFNG/IRF1/SFRP1/TP53/MED1/HSPA8/CSF2/C1QBP/BMP7
BP	GO:0045576	mast cell activation	10	0.731427	1.57025	0.0447761	0.56226	0.542027	16	tags=27%, list=1%, signal=27%	LYN/LYN/FER
BP	GO:0000302	response to reactive oxygen species	25	0.525235	1.42115	0.0452675	0.56274	0.542489	25	tags=12%, list=2%, signal=12%	MAPK8/FER/SRC
BP	GO:0050804	modulation of chemical synaptic transmission	15	0.647884	1.5274	0.0454545	0.56274	0.542489	67	tags=27%, list=5%, signal=26%	CAMK2A/PRKACA/NAPA/SERPINE2
BP	GO:0001837	epithelial to mesenchymal transition	13	-0.676648	-1.39555	0.046133	0.563207	0.542939	208	tags=36%, list=16%, signal=30%	ENG/SFRP1/TGFB2/BMP7
BP	GO:0048661	positive regulation of smooth muscle cell proliferation	13	-0.675139	-1.39244	0.046133	0.563207	0.542939	2	tags=38%, list=0%, signal=39%	BMPR1A/TNF/SERPINF2/THBS1
BP	GO:1905330	regulation of morphogenesis of an epithelium	15	-0.654045	-1.3725	0.0474255	0.572601	0.551996	208	tags=27%, list=16%, signal=23%	SFRP1/BMP7/FGF1
BP	GO:1901653	cellular response to peptide	21	0.570023	1.46723	0.0478088	0.572601	0.551996	25	tags=19%, list=2%, signal=19%	FER/CAMK2A/STAT3/SRC
CC	GO:0044420	extracellular matrix component	11	-0.704531	-1.40156	0.0478796	0.572601	0.551996	131	tags=31%, list=10%, signal=28%	FN1/TIMP3/CCDC80
BP	GO:1901615	organic hydroxy compound metabolic process	26	-0.576825	-1.35211	0.0494148	0.586968	0.565845	352	tags=42%, list=27%, signal=32%	CAT/CD244/LDLR/PARK7/HMGCR/GOT1/LEPR/IFNG/MED1/FGF1
BP	GO:1901654	response to ketone	12	-0.685793	-1.39297	0.0502717	0.588743	0.567556	180	tags=25%, list=14%, signal=22%	SFRP1/TGFB2
BP	GO:0006869	lipid transport	22	-0.602474	-1.37315	0.0504648	0.588743	0.567556	278	tags=42%, list=21%, signal=33%	POMC/INHBA/PLA2G1B/LDLR/PTPN11/POMC/ANXA1/POMC/THBS1
MF	GO:0050839	cell adhesion molecule binding	45	-0.545399	-1.36974	0.0505689	0.588743	0.567556	243	tags=35%, list=19%, signal=30%	VTN/EPS15L1/PARK7/PTPN11/MFGE8/NCK1/ANXA1/FN1/DBNL/HSPA8/PRDX6/OLFM4/FGG/FGF1/CAPG/THBS1
BP	GO:0070838	divalent metal ion transport	24	0.538907	1.44109	0.0513834	0.590405	0.569159	43	tags=19%, list=3%, signal=19%	LYN/LYN/CAMK2A/WNK3/FYN
BP	GO:0072511	divalent inorganic cation transport	24	0.538907	1.44109	0.0513834	0.590405	0.569159	43	tags=19%, list=3%, signal=19%	LYN/LYN/CAMK2A/WNK3/FYN
BP	GO:0008202	steroid metabolic process	24	-0.589151	-1.3546	0.0520694	0.594403	0.573013	352	tags=46%, list=27%, signal=34%	FGFR4/CAT/STUB1/LDLR/HMGCR/LEPR/IFNG/MED1/SERPINA6/FGF1
BP	GO:0098662	inorganic cation transmembrane transport	14	0.649627	1.51213	0.0528302	0.599197	0.577634	43	tags=25%, list=3%, signal=24%	LYN/LYN/WNK3/FYN
BP	GO:0072006	nephron development	13	-0.667076	-1.37581	0.0542741	0.606801	0.584964	29	tags=21%, list=2%, signal=21%	BMP7/FGF1
BP	GO:0090092	regulation of transmembrane receptor protein serine/threonine kinase signaling pathway	27	-0.580573	-1.3756	0.0544041	0.606801	0.584964	278	tags=30%, list=21%, signal=24%	STUB1/GDF5/NOG/ENG/SFRP1/BMP7/THBS1
CC	GO:0098589	membrane region	34	0.497097	1.4133	0.0550459	0.606801	0.584964	146	tags=28%, list=11%, signal=25%	LYN/LYN/PRKACA/SRC/FYN/ZAP70/CD4/SELE/KDR/PECAM1
BP	GO:0045619	regulation of lymphocyte differentiation	18	-0.630962	-1.38753	0.0551075	0.606801	0.584964	316	tags=44%, list=24%, signal=34%	MMP14/CTLA4/ANXA1/CD27/IFNG/IRF1/SFRP1
BP	GO:0032103	positive regulation of response to external stimulus	49	-0.528189	-1.34626	0.0553506	0.606801	0.584964	266	tags=24%, list=20%, signal=19%	LY86/LDLR/PARK7/LTA/SERPINF2/MET/KLK5/ARG1/RAC1/C1QBP/THBS1
BP	GO:0043933	protein-containing complex subunit organization	84	-0.483127	-1.30888	0.0556199	0.606801	0.584964	270	tags=34%, list=21%, signal=29%	CRK/GRB2/PTPN11/HMGCR/NCK1/SERPINF2/MET/RASA1/SIRT2/FN1/ADSL/HTRA2/IL5/IFNG/DBNL/MAPK9/TP53/HSPA8/TGFB2/CSF2/OLFM4/RAC1/FGG/C1QBP/TGM3/DPT/CAPG/HIST3H2A
BP	GO:0001701	in utero embryonic development	26	-0.5725	-1.34197	0.0559168	0.606801	0.584964	262	tags=23%, list=20%, signal=19%	NOG/SPINT2/ADM/MED1/CSF2/BMP7
BP	GO:0071222	cellular response to lipopolysaccharide	19	0.571846	1.44688	0.0570342	0.613767	0.59168	14	tags=15%, list=1%, signal=15%	LYN/LYN/MAPK8
BP	GO:0006066	alcohol metabolic process	21	-0.606981	-1.36935	0.057257	0.613767	0.59168	314	tags=43%, list=24%, signal=33%	CD244/LDLR/PARK7/HMGCR/GOT1/LEPR/IFNG/FGF1
CC	GO:0005604	basement membrane	10	-0.71013	-1.38734	0.0585831	0.624176	0.601715	131	tags=33%, list=10%, signal=30%	FN1/TIMP3/CCDC80
BP	GO:0097553	calcium ion transmembrane import into cytosol	10	0.706764	1.5173	0.0597015	0.63226	0.609508	43	tags=25%, list=3%, signal=24%	LYN/LYN/FYN
BP	GO:0010876	lipid localization	26	-0.569631	-1.33525	0.0611183	0.636323	0.613424	278	tags=39%, list=21%, signal=32%	FABP3/POMC/INHBA/PLA2G1B/LDLR/PTPN11/POMC/ANXA1/POMC/THBS1
BP	GO:0046883	regulation of hormone secretion	23	-0.589046	-1.34889	0.0611702	0.636323	0.613424	413	tags=48%, list=32%, signal=33%	TNF/POMC/INHBA/PTPN11/POMC/ANXA1/EPHA5/POMC/IFNG/SFRP1/FGG
BP	GO:0007268	chemical synaptic transmission	17	0.587865	1.42841	0.0622568	0.636323	0.613424	67	tags=24%, list=5%, signal=23%	CAMK2A/PRKACA/NAPA/SERPINE2
BP	GO:0098916	anterograde trans-synaptic signaling	17	0.587865	1.42841	0.0622568	0.636323	0.613424	67	tags=24%, list=5%, signal=23%	CAMK2A/PRKACA/NAPA/SERPINE2
BP	GO:0099536	synaptic signaling	17	0.587865	1.42841	0.0622568	0.636323	0.613424	67	tags=24%, list=5%, signal=23%	CAMK2A/PRKACA/NAPA/SERPINE2
BP	GO:0099537	trans-synaptic signaling	17	0.587865	1.42841	0.0622568	0.636323	0.613424	67	tags=24%, list=5%, signal=23%	CAMK2A/PRKACA/NAPA/SERPINE2
BP	GO:0002429	immune response-activating cell surface receptor signaling pathway	11	0.68884	1.52624	0.0627306	0.637459	0.61452	61	tags=33%, list=5%, signal=32%	LYN/LYN/FYN/ZAP70
BP	GO:0051235	maintenance of location	23	0.536397	1.40555	0.064	0.644428	0.621238	27	tags=12%, list=2%, signal=12%	LYN/LYN/HK2
BP	GO:0097696	STAT cascade	22	0.542433	1.41196	0.064257	0.644428	0.621238	43	tags=22%, list=3%, signal=21%	LYN/LYN/FER/STAT3/FYN
BP	GO:0016310	phosphorylation	206	0.308696	1.17442	0.0645161	0.644428	0.621238	61	tags=11%, list=5%, signal=12%	CSK/CAMK2D/LYN/LYN/MAPK8/FER/CAMK2A/RPS6KA3/WNK3/PRKACA/STAT3/SRC/HK2/PDE5A/MAP2K1/HSP90AB1/ENO2/FYN/EPHA3/IL34/RB1/CKM/ZAP70
BP	GO:0032845	NA	11	0.683572	1.51457	0.0664207	0.656392	0.632772	25	tags=23%, list=2%, signal=23%	LYN/LYN/SRC
BP	GO:0050851	antigen receptor-mediated signaling pathway	10	0.695838	1.49385	0.0671642	0.656392	0.632772	61	tags=36%, list=5%, signal=35%	LYN/LYN/FYN/ZAP70
BP	GO:0001944	vasculature development	73	-0.483507	-1.29899	0.0672074	0.656392	0.632772	247	tags=23%, list=19%, signal=20%	LGALS8/TNNI3/NOG/EFNB2/SERPINF2/LEPR/RASA1/ADM/SERPINF1/ENG/MED1/TNFRSF12A/TGFB2/BMP7/DCN/FGF1/THBS1
BP	GO:0072358	cardiovascular system development	73	-0.483507	-1.29899	0.0672074	0.656392	0.632772	247	tags=23%, list=19%, signal=20%	LGALS8/TNNI3/NOG/EFNB2/SERPINF2/LEPR/RASA1/ADM/SERPINF1/ENG/MED1/TNFRSF12A/TGFB2/BMP7/DCN/FGF1/THBS1
BP	GO:0002263	cell activation involved in immune response	22	0.539939	1.40547	0.0682731	0.660694	0.636918	24	tags=17%, list=2%, signal=17%	LYN/LYN/FER/STAT3
BP	GO:1902652	secondary alcohol metabolic process	11	-0.691423	-1.37548	0.0683995	0.660694	0.636918	314	tags=45%, list=24%, signal=35%	LDLR/HMGCR/LEPR/FGF1
BP	GO:0070588	calcium ion transmembrane transport	11	0.676665	1.49926	0.0701107	0.669765	0.645663	43	tags=23%, list=3%, signal=23%	LYN/LYN/FYN
BP	GO:0043534	blood vessel endothelial cell migration	12	-0.674612	-1.37026	0.0706522	0.669765	0.645663	2	tags=33%, list=0%, signal=34%	TDGF1/EFNB2/THBS1
BP	GO:0007259	JAK-STAT cascade	20	0.554326	1.4014	0.0711462	0.669765	0.645663	43	tags=24%, list=3%, signal=23%	LYN/LYN/FER/STAT3/FYN
BP	GO:0001568	blood vessel development	71	-0.486632	-1.30348	0.0711785	0.669765	0.645663	247	tags=23%, list=19%, signal=19%	TNNI3/NOG/EFNB2/SERPINF2/LEPR/RASA1/ADM/SERPINF1/ENG/MED1/TNFRSF12A/TGFB2/BMP7/DCN/FGF1/THBS1
CC	GO:1902494	catalytic complex	27	-0.567903	-1.34558	0.0712435	0.669765	0.645663	128	tags=41%, list=10%, signal=38%	PARK7/NCK1/PPIE/HTRA2/TP53/HSPA8/SYNCRIP/HNRNPA2B1/PSME1/PSMD7
CC	GO:0005578	proteinaceous extracellular matrix	29	-0.562254	-1.3335	0.0725389	0.678316	0.653906	266	tags=35%, list=20%, signal=29%	SMOC1/VTN/BGN/HAPLN1/FN1/SFRP1/TIMP3/CCDC80/DCN/FGF1
BP	GO:0008104	protein localization	131	0.339994	1.21945	0.0735294	0.679504	0.655051	58	tags=12%, list=4%, signal=12%	CSK/LYN/LYN/MAPK8/WNK3/PRKACA/STAT3/SRC/HK2/NAPA/HSP90AB1/FYN/CPE/EPHA3/RB1/EPB41
BP	GO:0050819	negative regulation of coagulation	17	-0.620145	-1.34215	0.0738255	0.679504	0.655051	50	tags=25%, list=4%, signal=24%	SERPINF2/FGG/F2/THBS1
BP	GO:2000379	positive regulation of reactive oxygen species metabolic process	17	-0.61975	-1.34129	0.0738255	0.679504	0.655051	108	tags=32%, list=8%, signal=29%	PARK7/IFNG/TP53/F2/THBS1
BP	GO:0001678	cellular glucose homeostasis	12	0.641107	1.44909	0.075188	0.68844	0.663666	27	tags=17%, list=2%, signal=16%	PRKACA/HK2
BP	GO:0098542	defense response to other organism	48	-0.514422	-1.30672	0.0778739	0.709339	0.683812	342	tags=35%, list=26%, signal=27%	TLR4/FGR/CXCL9/PLA2G1B/LGALS8/LTF/LTA/KLK5/SIRT2/ARG1/PGLYRP1/IFNG/IRF1/C1QBP/F2/HIST2H2BE
BP	GO:0008544	epidermis development	21	-0.590385	-1.33191	0.0798935	0.718984	0.693111	294	tags=41%, list=23%, signal=32%	CTSV/INHBA/IGFBP5/ANXA1/MED1/TGFB2/CST6/TGM3
BP	GO:0008203	cholesterol metabolic process	10	-0.69319	-1.35425	0.0803815	0.718984	0.693111	314	tags=50%, list=24%, signal=38%	LDLR/HMGCR/LEPR/FGF1
BP	GO:0016125	sterol metabolic process	10	-0.69319	-1.35425	0.0803815	0.718984	0.693111	314	tags=50%, list=24%, signal=38%	LDLR/HMGCR/LEPR/FGF1
BP	GO:0048514	blood vessel morphogenesis	63	-0.489849	-1.28559	0.0805687	0.718984	0.693111	247	tags=25%, list=19%, signal=21%	TNNI3/NOG/EFNB2/SERPINF2/LEPR/RASA1/ADM/SERPINF1/ENG/MED1/TNFRSF12A/TGFB2/DCN/FGF1/THBS1
BP	GO:0030072	peptide hormone secretion	23	-0.578958	-1.32579	0.0824468	0.719578	0.693683	234	tags=26%, list=18%, signal=22%	PTPN11/EPHA5/IFNG/SFRP1/FGG
BP	GO:0006812	cation transport	34	0.477339	1.35713	0.0825688	0.719578	0.693683	120	tags=22%, list=9%, signal=21%	LYN/LYN/CAMK2A/WNK3/FYN/SERPINE2/PIK3CG/CD4
BP	GO:0007204	positive regulation of cytosolic calcium ion concentration	15	0.602633	1.42072	0.0833333	0.719578	0.693683	43	tags=18%, list=3%, signal=17%	LYN/LYN/FYN
BP	GO:0019932	second-messenger-mediated signaling	18	-0.608255	-1.3376	0.0833333	0.719578	0.693683	2	tags=28%, list=0%, signal=28%	ERBB3/CXCL9/TNNI3/THBS1
BP	GO:0051480	regulation of cytosolic calcium ion concentration	15	0.602633	1.42072	0.0833333	0.719578	0.693683	43	tags=18%, list=3%, signal=17%	LYN/LYN/FYN
BP	GO:0002366	leukocyte activation involved in immune response	21	0.542092	1.39533	0.0836653	0.719578	0.693683	24	tags=18%, list=2%, signal=18%	LYN/LYN/FER/STAT3
BP	GO:2000021	NA	16	0.577991	1.38142	0.0839695	0.719578	0.693683	43	tags=28%, list=3%, signal=27%	LYN/LYN/WNK3/SRC/FYN
BP	GO:0006959	humoral immune response	25	-0.566553	-1.31698	0.0843215	0.719578	0.693683	411	tags=56%, list=31%, signal=39%	TNF/SH2D1A/SLPI/HPX/TNFRSF21/PLA2G1B/C1R/LTF/LTA/KLK5/PGLYRP1/C1QBP/F2/HIST2H2BE
BP	GO:1903829	positive regulation of cellular protein localization	33	0.46896	1.30723	0.0849057	0.719578	0.693683	58	tags=20%, list=4%, signal=20%	WNK3/PRKACA/SRC/HSP90AB1/FYN/EPHA3/EPB41
BP	GO:0043588	skin development	19	-0.597846	-1.31938	0.0852503	0.719578	0.693683	294	tags=45%, list=23%, signal=35%	CTSV/INHBA/IGFBP5/ANXA1/MET/MED1/TGFB2/TGM3
BP	GO:0009725	response to hormone	50	0.415155	1.28851	0.0855615	0.719578	0.693683	25	tags=14%, list=2%, signal=14%	LYN/LYN/FER/CAMK2A/PRKACA/STAT3/SRC
BP	GO:0001655	urogenital system development	28	-0.554818	-1.31522	0.0858257	0.719578	0.693683	247	tags=24%, list=19%, signal=20%	NOG/EFNB2/SERPINF1/SFRP1/BMP7/FGF1
BP	GO:0001525	angiogenesis	52	-0.505267	-1.29721	0.0859564	0.719578	0.693683	194	tags=20%, list=15%, signal=18%	LEPR/ADM/SERPINF1/ENG/MED1/TNFRSF12A/TGFB2/DCN/FGF1/THBS1
BP	GO:0046879	hormone secretion	29	-0.553604	-1.31298	0.0880829	0.733885	0.707476	413	tags=42%, list=32%, signal=29%	TNF/POMC/INHBA/PARK7/PTPN11/POMC/ANXA1/EPHA5/POMC/IFNG/SFRP1/FGG
BP	GO:0048738	cardiac muscle tissue development	21	-0.585026	-1.31982	0.0892144	0.736145	0.709654	240	tags=36%, list=18%, signal=30%	NOG/EFNB2/ENG/MED1/TGFB2/CSRP3/BMP7
BP	GO:0007276	gamete generation	17	0.556688	1.35265	0.0894942	0.736145	0.709654	88	tags=24%, list=7%, signal=22%	PRKACA/SRC/PDE5A/KIT
BP	GO:0009914	hormone transport	30	-0.546582	-1.29907	0.0897436	0.736145	0.709654	413	tags=41%, list=32%, signal=28%	TNF/POMC/INHBA/PARK7/PTPN11/POMC/ANXA1/EPHA5/POMC/IFNG/SFRP1/FGG
BP	GO:1901701	cellular response to oxygen-containing compound	85	0.351929	1.21624	0.0902256	0.736145	0.709654	47	tags=10%, list=4%, signal=11%	LYN/LYN/MAPK8/FER/CAMK2A/PRKACA/STAT3/SRC/EPHA3
MF	GO:0003723	RNA binding	32	-0.54722	-1.31773	0.0905612	0.736145	0.709654	388	tags=50%, list=30%, signal=36%	EIF5A/SLPI/ALDOA/KPNA2/TYMS/GRB2/PARK7/PPIE/TP53/HSPA8/LGALS3/HNRNPAB/SYNCRIP/HNRNPA2B1/DCN
BP	GO:1904062	regulation of cation transmembrane transport	15	0.589193	1.38904	0.0909091	0.736145	0.709654	43	tags=24%, list=3%, signal=23%	LYN/LYN/WNK3/FYN
BP	GO:0001822	kidney development	23	-0.572817	-1.31173	0.0917553	0.736145	0.709654	208	tags=21%, list=16%, signal=18%	EFNB2/SFRP1/BMP7/FGF1
BP	GO:0072001	renal system development	23	-0.572817	-1.31173	0.0917553	0.736145	0.709654	208	tags=21%, list=16%, signal=18%	EFNB2/SFRP1/BMP7/FGF1
BP	GO:0043902	positive regulation of multi-organism process	20	-0.589833	-1.31547	0.0921228	0.736145	0.709654	278	tags=50%, list=21%, signal=40%	LY86/KLK5/SIRT2/ARG1/PPIE/PGLYRP1/IFNG/HSPA8/C1QBP
BP	GO:0055082	cellular chemical homeostasis	38	0.453199	1.32617	0.0934579	0.741592	0.714905	43	tags=12%, list=3%, signal=12%	LYN/LYN/PRKACA/HK2/FYN
CC	GO:0005911	cell-cell junction	30	0.470908	1.29621	0.0945946	0.741592	0.714905	88	tags=17%, list=7%, signal=16%	CSK/WNK3/DSG1/ZAP70/KIT
BP	GO:0030195	negative regulation of blood coagulation	16	-0.620505	-1.32512	0.0945946	0.741592	0.714905	50	tags=26%, list=4%, signal=26%	SERPINF2/FGG/F2/THBS1
BP	GO:1900047	negative regulation of hemostasis	16	-0.620505	-1.32512	0.0945946	0.741592	0.714905	50	tags=26%, list=4%, signal=26%	SERPINF2/FGG/F2/THBS1
BP	GO:0042035	regulation of cytokine biosynthetic process	14	-0.637159	-1.32402	0.0949796	0.741592	0.714905	100	tags=14%, list=8%, signal=13%	THBS1
BP	GO:0001818	negative regulation of cytokine production	37	-0.533116	-1.30121	0.0954198	0.741592	0.714905	350	tags=43%, list=27%, signal=32%	POMC/TLR4/CD83/TNFRSF21/IL1RL1/IL1R2/POMC/ANXA1/POMC/ARG1/FN1/IFNG/TGFB2/RAC1/C1QBP/F2/THBS1
BP	GO:0010632	regulation of epithelial cell migration	36	-0.540196	-1.30938	0.0957854	0.741592	0.714905	108	tags=17%, list=8%, signal=16%	IFNG/TGFB2/DCN/FGF1/THBS1
BP	GO:0010634	positive regulation of epithelial cell migration	25	-0.558947	-1.2993	0.0961792	0.741592	0.714905	170	tags=20%, list=13%, signal=18%	IFNG/TGFB2/FGF1/THBS1
BP	GO:0032640	tumor necrosis factor production	11	-0.672557	-1.33795	0.0971272	0.74239	0.715674	343	tags=46%, list=26%, signal=34%	TLR4/POMC/LTF/POMC/THBS1
BP	GO:0042116	macrophage activation	11	-0.672357	-1.33755	0.0971272	0.74239	0.715674	2	tags=45%, list=0%, signal=46%	TLR4/IL1RL1/LDLR/THBS1
BP	GO:0090276	regulation of peptide hormone secretion	17	-0.605979	-1.31149	0.0979866	0.745716	0.718881	233	tags=41%, list=18%, signal=34%	TNF/PTPN11/EPHA5/IFNG/SFRP1/FGG
MF	GO:0032403	NA	62	-0.48438	-1.26783	0.0985748	0.746959	0.720079	243	tags=21%, list=19%, signal=18%	TNNI3/VTN/PTPN11/MFGE8/FN1/DBNL/MED1/HSPA8/LGALS3/DCN/FGF1/CAPG/THBS1
CC	GO:0005938	cell cortex	12	-0.65935	-1.33926	0.0991848	0.747243	0.720353	98	tags=25%, list=8%, signal=23%	TPM4/FGF1
BP	GO:0045766	positive regulation of angiogenesis	18	-0.597196	-1.31328	0.0994624	0.747243	0.720353	152	tags=21%, list=12%, signal=19%	ENG/FGF1/THBS1
MF	GO:0000989	transcription factor activity, transcription factor binding	10	-0.680375	-1.32921	0.100817	0.7542	0.72706	234	tags=30%, list=18%, signal=25%	MED1/C1QBP
BP	GO:0032680	regulation of tumor necrosis factor production	10	-0.676158	-1.32097	0.10218	0.761153	0.733762	343	tags=50%, list=26%, signal=37%	TLR4/POMC/LTF/POMC/THBS1
BP	GO:0010770	positive regulation of cell morphogenesis involved in differentiation	14	-0.634627	-1.31876	0.103121	0.764921	0.737395	131	tags=38%, list=10%, signal=34%	FN1/TNFRSF12A/OLFM4/RAC1/C1QBP
BP	GO:0060537	muscle tissue development	26	-0.548178	-1.28496	0.104031	0.768432	0.74078	263	tags=37%, list=20%, signal=30%	TNNI3/NOG/EFNB2/SIRT2/ENG/MED1/TGFB2/CSRP3/BMP7
BP	GO:0098655	cation transmembrane transport	18	0.545882	1.33892	0.104651	0.769777	0.742076	43	tags=20%, list=3%, signal=20%	LYN/LYN/WNK3/FYN
BP	GO:0046165	alcohol biosynthetic process	13	-0.640812	-1.32164	0.107191	0.77638	0.748441	276	tags=46%, list=21%, signal=37%	PARK7/HMGCR/GOT1/IFNG/FGF1
BP	GO:0090100	positive regulation of transmembrane receptor protein serine/threonine kinase signaling pathway	15	-0.620858	-1.30286	0.108401	0.77638	0.748441	29	tags=33%, list=2%, signal=33%	GDF5/ENG/BMP7/THBS1
BP	GO:0006732	coenzyme metabolic process	18	0.536093	1.31491	0.108527	0.77638	0.748441	37	tags=17%, list=3%, signal=16%	STAT3/HK2/ENO2
MF	GO:0019900	kinase binding	51	0.398955	1.24376	0.108696	0.77638	0.748441	70	tags=15%, list=5%, signal=15%	CSK/RPS6KA3/PRKACA/STAT3/SRC/HSP90AB1/RB1/IL1RAP
BP	GO:0014706	striated muscle tissue development	25	-0.554649	-1.28931	0.109354	0.77638	0.748441	240	tags=35%, list=18%, signal=29%	NOG/EFNB2/SIRT2/ENG/MED1/TGFB2/CSRP3/BMP7
BP	GO:0060401	cytosolic calcium ion transport	11	0.62952	1.39481	0.110701	0.77638	0.748441	43	tags=23%, list=3%, signal=23%	LYN/LYN/FYN
BP	GO:0060402	calcium ion transport into cytosol	11	0.62952	1.39481	0.110701	0.77638	0.748441	43	tags=23%, list=3%, signal=23%	LYN/LYN/FYN
BP	GO:0002764	immune response-regulating signaling pathway	28	0.468288	1.27134	0.111588	0.77638	0.748441	88	tags=24%, list=7%, signal=23%	LYN/LYN/FER/RPS6KA3/FYN/ZAP70/KIT
BP	GO:0018193	peptidyl-amino acid modification	120	0.328293	1.1613	0.1125	0.77638	0.748441	47	tags=10%, list=4%, signal=10%	CSK/LYN/LYN/MAPK8/FER/CAMK2A/WNK3/PRKACA/SRC/MAP2K1/FYN/EPHA3
BP	GO:0007431	salivary gland development	13	-0.638075	-1.31599	0.112619	0.77638	0.748441	71	tags=20%, list=5%, signal=19%	TGFB2/BMP7
BP	GO:0007435	salivary gland morphogenesis	13	-0.638075	-1.31599	0.112619	0.77638	0.748441	71	tags=20%, list=5%, signal=19%	TGFB2/BMP7
BP	GO:0035272	exocrine system development	13	-0.638075	-1.31599	0.112619	0.77638	0.748441	71	tags=20%, list=5%, signal=19%	TGFB2/BMP7
BP	GO:0030510	regulation of BMP signaling pathway	10	-0.671734	-1.31233	0.113079	0.77638	0.748441	255	tags=40%, list=20%, signal=32%	NOG/ENG/SFRP1
BP	GO:0032386	regulation of intracellular transport	42	0.407613	1.23782	0.113122	0.77638	0.748441	43	tags=14%, list=3%, signal=14%	LYN/LYN/PRKACA/SRC/NAPA/FYN
BP	GO:0048878	chemical homeostasis	64	0.380463	1.22835	0.113208	0.77638	0.748441	43	tags=12%, list=3%, signal=12%	LYN/LYN/WNK3/PRKACA/STAT3/SRC/HK2/FYN
BP	GO:0010469	regulation of signaling receptor activity	85	-0.45296	-1.23069	0.113924	0.77638	0.748441	359	tags=31%, list=28%, signal=24%	GPNMB/POMC/IL1A/TDGF1/VEGFA/CXCL9/INHBA/GDF5/EPO/EPHB2/SST/PARK7/POMC/NOG/LTA/POMC/ADM/THPO/IL5/VEGFA/IFNG/MED1/PTN/TGFB2/CSF2/BMP7/FGF1
BP	GO:0034101	erythrocyte homeostasis	16	0.551195	1.31738	0.114504	0.77638	0.748441	98	tags=35%, list=8%, signal=33%	LYN/LYN/STAT3/RB1/KIT/MAPK14
CC	GO:0031974	membrane-enclosed lumen	106	-0.442277	-1.22527	0.115894	0.77638	0.748441	300	tags=29%, list=23%, signal=24%	KPNA2/NSFL1C/OLR1/CTSV/STUB1/TYMS/GRB2/PARK7/BIRC3/GOT1/ANXA1/CHEK2/JAK2/SIRT2/PPIE/HTRA2/IRF1/ERP29/TP53/MED1/HNRNPAB/TKT/HNRNPA2B1/C1QBP/ADAMTS4/FGF1/CAPG/HIST2H2BE/PSMD7/HIST3H2A
CC	GO:0043233	organelle lumen	106	-0.442277	-1.22527	0.115894	0.77638	0.748441	300	tags=29%, list=23%, signal=24%	KPNA2/NSFL1C/OLR1/CTSV/STUB1/TYMS/GRB2/PARK7/BIRC3/GOT1/ANXA1/CHEK2/JAK2/SIRT2/PPIE/HTRA2/IRF1/ERP29/TP53/MED1/HNRNPAB/TKT/HNRNPA2B1/C1QBP/ADAMTS4/FGF1/CAPG/HIST2H2BE/PSMD7/HIST3H2A
CC	GO:0070013	intracellular organelle lumen	106	-0.442277	-1.22527	0.115894	0.77638	0.748441	300	tags=29%, list=23%, signal=24%	KPNA2/NSFL1C/OLR1/CTSV/STUB1/TYMS/GRB2/PARK7/BIRC3/GOT1/ANXA1/CHEK2/JAK2/SIRT2/PPIE/HTRA2/IRF1/ERP29/TP53/MED1/HNRNPAB/TKT/HNRNPA2B1/C1QBP/ADAMTS4/FGF1/CAPG/HIST2H2BE/PSMD7/HIST3H2A
BP	GO:0071822	NA	76	-0.461504	-1.23899	0.116279	0.77638	0.748441	270	tags=35%, list=21%, signal=29%	CRK/GRB2/PTPN11/HMGCR/NCK1/SERPINF2/MET/RASA1/SIRT2/FN1/ADSL/HTRA2/IL5/IFNG/DBNL/MAPK9/TP53/HSPA8/TGFB2/CSF2/OLFM4/RAC1/FGG/TGM3/DPT/CAPG
BP	GO:0042108	positive regulation of cytokine biosynthetic process	12	-0.646503	-1.31317	0.116848	0.77638	0.748441	100	tags=17%, list=8%, signal=16%	THBS1
CC	GO:0043234	NA	83	-0.45349	-1.22896	0.117919	0.77638	0.748441	278	tags=31%, list=21%, signal=26%	CRK/IGFBP5/GRB2/TNNI3/LDLR/EPS15L1/PARK7/PTPN11/B2M/CDC37/LTF/SERPINF2/DNAJC19/FN1/DCTN2/DBNL/TP53/MED1/HSPA8/PTN/TPM4/SYNCRIP/FGG/PSME1/PSMD7/THBS1
MF	GO:0001784	phosphotyrosine residue binding	10	-0.668227	-1.30548	0.118529	0.77638	0.748441	336	tags=50%, list=26%, signal=37%	CRK/GRB2/RASA1/YES1
MF	GO:0045309	protein phosphorylated amino acid binding	10	-0.668227	-1.30548	0.118529	0.77638	0.748441	336	tags=50%, list=26%, signal=37%	CRK/GRB2/RASA1/YES1
BP	GO:0071478	cellular response to radiation	10	-0.667791	-1.30463	0.118529	0.77638	0.748441	262	tags=50%, list=20%, signal=40%	CHEK2/SFRP1/TP53/HIST3H2A
BP	GO:0032102	negative regulation of response to external stimulus	42	-0.509141	-1.26027	0.119078	0.77638	0.748441	268	tags=24%, list=21%, signal=20%	IL1R2/KLKB1/LTF/SERPINF2/SIRT2/TNFAIP6/FGG/C1QBP/F2/THBS1
BP	GO:0015711	organic anion transport	13	-0.631976	-1.30341	0.119403	0.77638	0.748441	284	tags=38%, list=22%, signal=30%	PLA2G1B/LDLR/ANXA1/THBS1
BP	GO:1903828	negative regulation of cellular protein localization	10	0.644948	1.38459	0.119403	0.77638	0.748441	4	tags=10%, list=0%, signal=10%	CSK
BP	GO:0031328	positive regulation of cellular biosynthetic process	111	-0.438794	-1.21968	0.119518	0.77638	0.748441	278	tags=26%, list=21%, signal=23%	CD244/EPO/PLA2G1B/LDLR/PARK7/POMC/NCK1/NOG/CHEK2/SERPINF2/POMC/MET/SIRT2/ADM/ENG/IL5/IFNG/IRF1/SFRP1/TP53/MED1/TGFB2/CSF2/CSRP3/BMP7/YES1/DCN/FGF1/THBS1
BP	GO:0006281	DNA repair	12	-0.644452	-1.309	0.119565	0.77638	0.748441	234	tags=31%, list=18%, signal=26%	CHEK2/TP53/HIST3H2A
BP	GO:2000027	regulation of organ morphogenesis	23	-0.557875	-1.27751	0.119681	0.77638	0.748441	208	tags=25%, list=16%, signal=21%	ENG/SFRP1/MED1/BMP7/FGF1
BP	GO:0051649	establishment of localization in cell	84	0.340951	1.17355	0.122302	0.78564	0.757368	43	tags=10%, list=3%, signal=11%	LYN/LYN/CAMK2A/PRKACA/STAT3/SRC/HK2/NAPA/FYN
CC	GO:0044422	organelle part	163	-0.413319	-1.18885	0.122385	0.78564	0.757368	300	tags=27%, list=23%, signal=24%	KPNA2/NSFL1C/OLR1/CTSV/STUB1/TYMS/GRB2/TNNI3/PARK7/HMGCR/BIRC3/NCK1/GOT1/ANXA1/CHEK2/DNAJC19/JAK2/SIRT2/PPIE/DCTN2/HTRA2/IRF1/ERP29/DBNL/TP53/MED1/LGALS3/TPM4/HNRNPAB/TKT/SYNCRIP/RAC1/HNRNPA2B1/C1QBP/H2AFZ/CSRP3/YES1/ADAMTS4/FGF1/CAPG/HIST2H2BE/PSMD7/HIST3H2A
BP	GO:0046907	intracellular transport	67	0.379254	1.223	0.122449	0.78564	0.757368	43	tags=13%, list=3%, signal=13%	LYN/LYN/CAMK2A/PRKACA/STAT3/SRC/HK2/NAPA/FYN
BP	GO:0043550	regulation of lipid kinase activity	10	0.642893	1.38018	0.123134	0.787164	0.758837	57	tags=25%, list=4%, signal=24%	LYN/LYN/RB1
BP	GO:0048659	smooth muscle cell proliferation	22	-0.562563	-1.28219	0.124834	0.795138	0.766525	183	tags=32%, list=14%, signal=28%	BMPR1A/TNF/IGFBP5/SERPINF2/IFNG/THBS1
BP	GO:0051345	positive regulation of hydrolase activity	43	0.398041	1.21623	0.126168	0.797073	0.76839	36	tags=11%, list=3%, signal=11%	LYN/LYN/MAPK8/STAT3/HSP90AB1
BP	GO:0040013	negative regulation of locomotion	32	-0.526619	-1.26813	0.126276	0.797073	0.76839	268	tags=24%, list=21%, signal=20%	IGFBP5/NOG/SPINT2/ENG/SFRP1/DCN/THBS1
BP	GO:0048660	regulation of smooth muscle cell proliferation	21	-0.567267	-1.27976	0.126498	0.797073	0.76839	183	tags=33%, list=14%, signal=29%	BMPR1A/TNF/IGFBP5/SERPINF2/IFNG/THBS1
BP	GO:0071219	cellular response to molecule of bacterial origin	21	0.504662	1.29899	0.12749	0.798924	0.770174	14	tags=14%, list=1%, signal=14%	LYN/LYN/MAPK8
BP	GO:0006091	generation of precursor metabolites and energy	18	0.526935	1.29245	0.127907	0.798924	0.770174	37	tags=15%, list=3%, signal=15%	STAT3/HK2/ENO2
BP	GO:0010810	regulation of cell-substrate adhesion	34	-0.529348	-1.27934	0.128827	0.798924	0.770174	163	tags=21%, list=12%, signal=19%	RASA1/FN1/OLFM4/RAC1/C1QBP/CCDC80/THBS1
BP	GO:0032101	regulation of response to external stimulus	103	-0.436326	-1.20828	0.131202	0.798924	0.770174	268	tags=23%, list=21%, signal=20%	IL1RL1/LY86/IL1R2/LDLR/PARK7/KLKB1/LTF/ANXA1/EFNB2/LTA/SERPINF2/MET/KLK5/JAK2/SIRT2/ARG1/TNFAIP6/MED1/RAC1/FGG/C1QBP/F2/FGF1/THBS1
BP	GO:0036294	cellular response to decreased oxygen levels	11	-0.648847	-1.29078	0.131327	0.798924	0.770174	155	tags=27%, list=12%, signal=24%	SFRP1/TP53
BP	GO:0071456	cellular response to hypoxia	11	-0.648847	-1.29078	0.131327	0.798924	0.770174	155	tags=27%, list=12%, signal=24%	SFRP1/TP53
CC	GO:0005654	nucleoplasm	76	-0.457276	-1.22764	0.131395	0.798924	0.770174	300	tags=30%, list=23%, signal=25%	KPNA2/NSFL1C/OLR1/STUB1/GRB2/PARK7/BIRC3/GOT1/ANXA1/CHEK2/JAK2/PPIE/TP53/MED1/HNRNPAB/TKT/HNRNPA2B1/ADAMTS4/FGF1/CAPG/HIST2H2BE/PSMD7
BP	GO:0009141	nucleoside triphosphate metabolic process	21	0.496088	1.27692	0.131474	0.798924	0.770174	59	tags=19%, list=5%, signal=18%	STAT3/HK2/ENO2/ENTPD3
BP	GO:0030218	erythrocyte differentiation	14	0.565128	1.31545	0.132075	0.798924	0.770174	98	tags=40%, list=8%, signal=37%	LYN/LYN/STAT3/RB1/KIT/MAPK14
MF	GO:0046875	ephrin receptor binding	13	0.584315	1.33488	0.132075	0.798924	0.770174	109	tags=43%, list=8%, signal=40%	LYN/LYN/SRC/FYN/EFNB3/PIK3CG
BP	GO:2000146	negative regulation of cell motility	31	-0.526813	-1.26044	0.132147	0.798924	0.770174	268	tags=25%, list=21%, signal=20%	IGFBP5/NOG/SPINT2/ENG/SFRP1/DCN/THBS1
CC	GO:0005615	extracellular space	354	-0.380013	-1.13353	0.132931	0.798924	0.770174	354	tags=29%, list=27%, signal=29%	ANGPT2/COL8A1/MDH1/POMC/SLPI/IL1A/FGR/PPA1/CA6/HAAO/HPX/F5/TDGF1/ENTPD5/ALDOA/CAT/MMP8/C9/MMP14/CTSC/SFN/SPTAN1/OLR1/CXCL9/CTSV/INHBA/STUB1/CRK/IGFBP5/GRB2/DSC2/EPO/PLA2G1B/SST/LGALS8/LDLR/VTN/PARK7/POMC/B2M/LGALS3BP/BGN/C1R/CDC37/MFGE8/NOG/KLKB1/IL18BP/LTF/GOT1/ANXA1/CD86/LTA/SERPINF2/POMC/F9/KLK5/ADM/SERPINF1/ENG/ARG1/FN1/DCTN2/PGLYRP1/CDH6/IL5/CD27/IFNG/ITIH4/ERP29/DBNL/SFRP1/HSPA8/PTN/SERPINA…
BP	GO:0051254	positive regulation of RNA metabolic process	82	-0.450873	-1.22058	0.133102	0.798924	0.770174	234	tags=27%, list=18%, signal=24%	POMC/NCK1/NOG/CHEK2/SERPINF2/POMC/MET/SIRT2/ENG/IL5/IRF1/SFRP1/TP53/MED1/HSPA8/TGFB2/PRDX6/CSRP3/BMP7/YES1/DCN/FGF1
BP	GO:0030500	regulation of bone mineralization	11	-0.647233	-1.28757	0.134063	0.798924	0.770174	77	tags=55%, list=6%, signal=52%	OMD/PTH/BMPR1A/BGLAP/BMP7
BP	GO:0070167	regulation of biomineral tissue development	11	-0.647233	-1.28757	0.134063	0.798924	0.770174	77	tags=55%, list=6%, signal=52%	OMD/PTH/BMPR1A/BGLAP/BMP7
BP	GO:2001244	positive regulation of intrinsic apoptotic signaling pathway	11	-0.648207	-1.28951	0.134063	0.798924	0.770174	234	tags=55%, list=18%, signal=45%	IL20RA/PARK7/NCK1/IL19/TP53
BP	GO:0031344	regulation of cell projection organization	39	0.408969	1.21107	0.135747	0.800724	0.771909	70	tags=21%, list=5%, signal=21%	LYN/LYN/FER/SRC/FYN/EPHA3/BDNF/EFNB3/IL1RAP
BP	GO:0120035	regulation of plasma membrane bounded cell projection organization	39	0.408969	1.21107	0.135747	0.800724	0.771909	70	tags=21%, list=5%, signal=21%	LYN/LYN/FER/SRC/FYN/EPHA3/BDNF/EFNB3/IL1RAP
BP	GO:0033002	muscle cell proliferation	30	-0.528294	-1.2556	0.135897	0.800724	0.771909	208	tags=20%, list=16%, signal=17%	NOG/SERPINF2/IFNG/TGFB2/THBS1
BP	GO:0046034	ATP metabolic process	17	0.534722	1.29928	0.136187	0.800724	0.771909	37	tags=18%, list=3%, signal=17%	STAT3/HK2/ENO2
BP	GO:0001764	neuron migration	12	0.594872	1.34458	0.139098	0.805428	0.776444	128	tags=25%, list=10%, signal=23%	STAT3/FYN/FLRT2
BP	GO:0010648	negative regulation of cell communication	88	-0.444243	-1.21092	0.139111	0.805428	0.776444	270	tags=30%, list=21%, signal=26%	IL1RL1/IGFBP5/EPO/EPHB2/IL1R2/PARK7/PTPN11/HMGCR/NCK1/NOG/LTF/MET/IL19/RASA1/ADM/ARG1/SFRP1/DKK3/LGALS3/CSF2/TIMP3/FGG/C1QBP/BMP7/DCN/THBS1
BP	GO:0023057	negative regulation of signaling	88	-0.444243	-1.21092	0.139111	0.805428	0.776444	270	tags=30%, list=21%, signal=26%	IL1RL1/IGFBP5/EPO/EPHB2/IL1R2/PARK7/PTPN11/HMGCR/NCK1/NOG/LTF/MET/IL19/RASA1/ADM/ARG1/SFRP1/DKK3/LGALS3/CSF2/TIMP3/FGG/C1QBP/BMP7/DCN/THBS1
BP	GO:0050920	regulation of chemotaxis	35	-0.52228	-1.26561	0.139594	0.805428	0.776444	52	tags=11%, list=4%, signal=11%	C1QBP/FGF1/THBS1
BP	GO:0030855	epithelial cell differentiation	37	-0.51853	-1.26561	0.139949	0.805428	0.776444	202	tags=21%, list=15%, signal=18%	SPINT2/MET/ENG/MED1/LGALS3/BMP7/TGM3
CC	GO:0098794	postsynapse	11	0.610066	1.3517	0.140221	0.805428	0.776444	43	tags=27%, list=3%, signal=27%	CAMK2A/PRKACA/FYN
BP	GO:0009968	negative regulation of signal transduction	86	-0.443759	-1.20752	0.141055	0.805428	0.776444	270	tags=30%, list=21%, signal=25%	IL1RL1/IGFBP5/EPO/EPHB2/IL1R2/PARK7/HMGCR/NCK1/NOG/LTF/MET/IL19/RASA1/ADM/ARG1/SFRP1/DKK3/LGALS3/CSF2/TIMP3/FGG/C1QBP/BMP7/DCN/THBS1
BP	GO:0032147	activation of protein kinase activity	29	-0.529751	-1.25641	0.141192	0.805428	0.776444	99	tags=14%, list=8%, signal=13%	TGFB2/FGF1/THBS1
CC	GO:0044853	plasma membrane raft	10	0.622143	1.33563	0.141791	0.805428	0.776444	25	tags=20%, list=2%, signal=20%	PRKACA/SRC
BP	GO:0060627	regulation of vesicle-mediated transport	32	0.453066	1.2564	0.142202	0.805428	0.776444	47	tags=18%, list=4%, signal=18%	CSK/LYN/LYN/SRC/NAPA/EPHA3
BP	GO:0019730	antimicrobial humoral response	11	-0.642241	-1.27764	0.142271	0.805428	0.776444	248	tags=50%, list=19%, signal=41%	LTF/KLK5/PGLYRP1/F2/HIST2H2BE
CC	GO:0005924	cell-substrate adherens junction	35	-0.520948	-1.26239	0.143401	0.805428	0.776444	314	tags=33%, list=24%, signal=26%	MMP14/L1CAM/B2M/ANXA1/EFNB2/JAK2/ENG/HSPA8/TPM4/RAC1/YES1
CC	GO:0005925	focal adhesion	35	-0.520948	-1.26239	0.143401	0.805428	0.776444	314	tags=33%, list=24%, signal=26%	MMP14/L1CAM/B2M/ANXA1/EFNB2/JAK2/ENG/HSPA8/TPM4/RAC1/YES1
CC	GO:0030055	cell-substrate junction	35	-0.520948	-1.26239	0.143401	0.805428	0.776444	314	tags=33%, list=24%, signal=26%	MMP14/L1CAM/B2M/ANXA1/EFNB2/JAK2/ENG/HSPA8/TPM4/RAC1/YES1
MF	GO:0016209	antioxidant activity	12	-0.632504	-1.28473	0.14538	0.813945	0.784655	314	tags=33%, list=24%, signal=26%	PARK7/SOD2/PRDX6
MF	GO:0044877	protein-containing complex binding	71	-0.456111	-1.22173	0.145858	0.814025	0.784731	247	tags=21%, list=19%, signal=18%	LGALS8/TNNI3/LDLR/VTN/PTPN11/MFGE8/FN1/DBNL/MED1/HSPA8/LGALS3/DCN/FGF1/CAPG/THBS1
BP	GO:0009891	positive regulation of biosynthetic process	114	-0.430317	-1.19968	0.146608	0.815625	0.786274	278	tags=26%, list=21%, signal=23%	CD244/EPO/PLA2G1B/LDLR/PARK7/POMC/NCK1/NOG/CHEK2/SERPINF2/POMC/MET/SIRT2/ADM/ENG/IL5/IFNG/IRF1/SFRP1/TP53/MED1/TGFB2/CSF2/F2/CSRP3/BMP7/YES1/DCN/FGF1/THBS1
MF	GO:0008083	growth factor activity	35	-0.519519	-1.25892	0.148477	0.823416	0.793785	116	tags=32%, list=9%, signal=30%	TDGF1/VEGFA/INHBA/GDF5/IL5/VEGFA/PTN/TGFB2/CSF2/BMP7/FGF1
BP	GO:0010628	positive regulation of gene expression	123	-0.422538	-1.18255	0.149512	0.82655	0.796806	238	tags=24%, list=18%, signal=22%	PARK7/POMC/NCK1/NOG/CHEK2/SERPINF2/POMC/MET/SIRT2/ENG/FN1/IL5/IFNG/IRF1/ERP29/SFRP1/MAPK9/TP53/MED1/HSPA8/TGFB2/PRDX6/CSF2/SYNCRIP/CSRP3/BMP7/YES1/DCN/FGF1/THBS1
CC	GO:0044446	intracellular organelle part	157	-0.408959	-1.17218	0.150685	0.83042	0.800537	300	tags=27%, list=23%, signal=23%	KPNA2/NSFL1C/OLR1/CTSV/STUB1/TYMS/GRB2/TNNI3/PARK7/HMGCR/BIRC3/GOT1/ANXA1/CHEK2/DNAJC19/JAK2/SIRT2/PPIE/DCTN2/HTRA2/IRF1/ERP29/DBNL/TP53/MED1/LGALS3/TPM4/HNRNPAB/TKT/SYNCRIP/RAC1/HNRNPA2B1/C1QBP/H2AFZ/YES1/ADAMTS4/FGF1/CAPG/HIST2H2BE/PSMD7/HIST3H2A
CC	GO:0099568	cytoplasmic region	14	-0.613869	-1.27563	0.151967	0.831926	0.801989	98	tags=21%, list=8%, signal=20%	TPM4/FGF1
BP	GO:0030336	negative regulation of cell migration	29	-0.522662	-1.2396	0.15285	0.831926	0.801989	140	tags=20%, list=11%, signal=18%	NOG/ENG/SFRP1/DCN/THBS1
BP	GO:0009746	response to hexose	13	-0.614452	-1.26727	0.153324	0.831926	0.801989	2	tags=15%, list=0%, signal=16%	THBS1
BP	GO:0009749	response to glucose	13	-0.614452	-1.26727	0.153324	0.831926	0.801989	2	tags=15%, list=0%, signal=16%	THBS1
BP	GO:0034284	response to monosaccharide	13	-0.614452	-1.26727	0.153324	0.831926	0.801989	2	tags=15%, list=0%, signal=16%	THBS1
BP	GO:0051271	negative regulation of cellular component movement	33	-0.517481	-1.25155	0.15443	0.834043	0.804029	268	tags=24%, list=21%, signal=19%	IGFBP5/NOG/SPINT2/ENG/SFRP1/DCN/THBS1
BP	GO:0051640	organelle localization	18	0.515834	1.26522	0.155039	0.834043	0.804029	88	tags=21%, list=7%, signal=20%	LYN/LYN/NAPA/KIT
BP	GO:0072359	circulatory system development	94	-0.436882	-1.19945	0.156885	0.834043	0.804029	247	tags=20%, list=19%, signal=18%	LGALS8/TNNI3/PTPN11/NOG/EFNB2/SERPINF2/LEPR/RASA1/ADM/SERPINF1/ENG/MED1/TNFRSF12A/TGFB2/CSRP3/BMP7/DCN/FGF1/THBS1
BP	GO:0006909	phagocytosis	21	-0.555421	-1.25303	0.157124	0.834043	0.804029	213	tags=19%, list=16%, signal=16%	ANXA1/LEPR/THBS1
BP	GO:0009743	response to carbohydrate	14	-0.609229	-1.26598	0.158752	0.834043	0.804029	2	tags=14%, list=0%, signal=14%	THBS1
BP	GO:0016071	mRNA metabolic process	14	-0.609235	-1.266	0.158752	0.834043	0.804029	88	tags=50%, list=7%, signal=47%	MED1/HSPA8/PRDX6/SYNCRIP/HNRNPA2B1/C1QBP
BP	GO:0006898	receptor-mediated endocytosis	20	-0.559142	-1.24702	0.158879	0.834043	0.804029	283	tags=40%, list=22%, signal=32%	GRB2/LDLR/VTN/B2M/LGALS3BP/ADM/DBNL
CC	GO:0045202	synapse	15	0.53621	1.26413	0.159091	0.834043	0.804029	67	tags=27%, list=5%, signal=26%	CAMK2A/PRKACA/FYN/SERPINE2
BP	GO:0072376	protein activation cascade	10	-0.643073	-1.25633	0.159401	0.834043	0.804029	216	tags=36%, list=17%, signal=31%	KLKB1/FGG/C1QBP
BP	GO:0051186	cofactor metabolic process	19	0.504624	1.27679	0.159696	0.834043	0.804029	37	tags=16%, list=3%, signal=16%	STAT3/HK2/ENO2
BP	GO:0000187	activation of MAPK activity	22	-0.550155	-1.25391	0.160691	0.834043	0.804029	99	tags=14%, list=8%, signal=13%	FGF1/THBS1
BP	GO:0048568	embryonic organ development	32	-0.514442	-1.2388	0.160714	0.834043	0.804029	301	tags=31%, list=23%, signal=24%	GRB2/EPHB2/NOG/SPINT2/ADM/ENG/MED1/TGFB2/CSF2/BMP7
BP	GO:0033993	response to lipid	59	0.373671	1.18622	0.161491	0.834043	0.804029	47	tags=13%, list=4%, signal=13%	LYN/LYN/MAPK8/FER/RPS6KA3/STAT3/SRC/EPHA3
BP	GO:0007160	cell-matrix adhesion	27	-0.521796	-1.23633	0.161917	0.834043	0.804029	156	tags=17%, list=12%, signal=16%	FN1/RAC1/FGG/THBS1
BP	GO:0051656	establishment of organelle localization	13	0.57201	1.30677	0.162264	0.834043	0.804029	88	tags=29%, list=7%, signal=27%	LYN/LYN/NAPA/KIT
CC	GO:0000785	chromatin	18	-0.566776	-1.24638	0.162634	0.834043	0.804029	117	tags=33%, list=9%, signal=31%	IRF1/TP53/H2AFZ/HIST2H2BE/HIST3H2A
BP	GO:0001952	regulation of cell-matrix adhesion	18	-0.566968	-1.24681	0.162634	0.834043	0.804029	52	tags=17%, list=4%, signal=16%	RAC1/THBS1
BP	GO:0032870	cellular response to hormone stimulus	39	0.399123	1.18191	0.162896	0.834043	0.804029	25	tags=13%, list=2%, signal=13%	FER/CAMK2A/PRKACA/STAT3/SRC
BP	GO:0045944	positive regulation of transcription by RNA polymerase II	56	-0.468355	-1.21179	0.16307	0.834043	0.804029	234	tags=31%, list=18%, signal=26%	POMC/NCK1/NOG/SERPINF2/POMC/MET/SIRT2/ENG/IRF1/TP53/MED1/TGFB2/CSRP3/BMP7/YES1/DCN/FGF1
BP	GO:1904018	positive regulation of vasculature development	21	-0.552621	-1.24671	0.163782	0.834043	0.804029	194	tags=23%, list=15%, signal=20%	ADM/ENG/FGF1/THBS1
BP	GO:0045580	regulation of T cell differentiation	15	-0.595371	-1.24937	0.163957	0.834043	0.804029	316	tags=40%, list=24%, signal=31%	CTLA4/ANXA1/CD27/IFNG/IRF1
BP	GO:0032984	protein-containing complex disassembly	10	-0.642272	-1.25477	0.16485	0.834043	0.804029	82	tags=30%, list=6%, signal=28%	CAPG/HIST3H2A
BP	GO:0043086	negative regulation of catalytic activity	67	-0.456721	-1.21225	0.164912	0.834043	0.804029	247	tags=29%, list=19%, signal=25%	TNNI3/VTN/PARK7/HMGCR/NCK1/LTF/ANXA1/SPINT2/SERPINF2/LEPR/CD27/ITIH4/SFRP1/TP53/TGFB2/TIMP3/CST6/BMP7/THBS1
BP	GO:0001935	endothelial cell proliferation	17	-0.576828	-1.2484	0.165101	0.834043	0.804029	2	tags=29%, list=0%, signal=30%	DLL4/F3/TNF/THBS1
BP	GO:0009144	purine nucleoside triphosphate metabolic process	18	0.509179	1.2489	0.166667	0.834758	0.804718	37	tags=17%, list=3%, signal=16%	STAT3/HK2/ENO2
BP	GO:0009199	ribonucleoside triphosphate metabolic process	18	0.509179	1.2489	0.166667	0.834758	0.804718	37	tags=17%, list=3%, signal=16%	STAT3/HK2/ENO2
BP	GO:0009205	purine ribonucleoside triphosphate metabolic process	18	0.509179	1.2489	0.166667	0.834758	0.804718	37	tags=17%, list=3%, signal=16%	STAT3/HK2/ENO2
BP	GO:0045785	positive regulation of cell adhesion	65	-0.456646	-1.20687	0.167644	0.835372	0.80531	237	tags=22%, list=18%, signal=19%	NCK1/ANXA1/EFNB2/JAK2/FN1/CD27/IFNG/TGFB2/OLFM4/RAC1/FGG/C1QBP/CCDC80/BMP7
CC	GO:0031981	nuclear lumen	94	-0.433978	-1.19147	0.168172	0.835372	0.80531	300	tags=29%, list=23%, signal=24%	KPNA2/NSFL1C/OLR1/CTSV/STUB1/GRB2/PARK7/BIRC3/GOT1/ANXA1/CHEK2/JAK2/SIRT2/PPIE/IRF1/TP53/MED1/HNRNPAB/TKT/HNRNPA2B1/ADAMTS4/FGF1/CAPG/HIST2H2BE/PSMD7/HIST3H2A
BP	GO:0001936	regulation of endothelial cell proliferation	15	-0.593258	-1.24494	0.169377	0.835372	0.80531	2	tags=33%, list=0%, signal=34%	DLL4/F3/TNF/THBS1
BP	GO:0071706	tumor necrosis factor superfamily cytokine production	14	-0.606051	-1.25938	0.169607	0.835372	0.80531	230	tags=44%, list=18%, signal=36%	TLR4/POMC/LTF/POMC/IFNG/THBS1
BP	GO:0051092	positive regulation of NF-kappaB transcription factor activity	21	0.480661	1.23721	0.171315	0.835372	0.80531	70	tags=14%, list=5%, signal=14%	FER/CAMK2A/IL1RAP
BP	GO:0071363	cellular response to growth factor stimulus	73	-0.447908	-1.20335	0.171495	0.835372	0.80531	155	tags=15%, list=12%, signal=14%	ENG/HTRA2/SFRP1/MED1/TGFB2/BMP7/YES1/DCN/FGF1/THBS1
BP	GO:0060326	cell chemotaxis	52	-0.470294	-1.20742	0.174334	0.835372	0.80531	67	tags=9%, list=5%, signal=9%	RAC1/C1QBP/FGF1/THBS1
MF	GO:0019838	growth factor binding	33	-0.50888	-1.23075	0.174684	0.835372	0.80531	25	tags=29%, list=2%, signal=30%	A2M/ERBB3/FGFR4/NTRK2/IGFBP5/IL1R2/ENG/IGFBP1/THBS1
BP	GO:0034341	response to interferon-gamma	16	-0.579517	-1.23759	0.175676	0.835372	0.80531	327	tags=50%, list=25%, signal=38%	TDGF1/CDC37/ARG1/IFNG/IRF1/MED1/SYNCRIP
BP	GO:0043065	positive regulation of apoptotic process	60	-0.462588	-1.20626	0.175772	0.835372	0.80531	242	tags=30%, list=19%, signal=25%	PARK7/CTLA4/NCK1/ANXA1/IL19/SIRT2/HTRA2/IFNG/SFRP1/MAPK9/TP53/TNFRSF12A/TGFB2/TIMP3/C1QBP/BMP7/THBS1
CC	GO:0044427	chromosomal part	22	-0.541565	-1.23433	0.176627	0.835372	0.80531	127	tags=41%, list=10%, signal=38%	CHEK2/DCTN2/HTRA2/IRF1/TP53/H2AFZ/HIST2H2BE/HIST3H2A
BP	GO:0033500	carbohydrate homeostasis	22	0.477901	1.24398	0.176707	0.835372	0.80531	27	tags=12%, list=2%, signal=12%	PRKACA/STAT3/HK2
BP	GO:0042593	glucose homeostasis	22	0.477901	1.24398	0.176707	0.835372	0.80531	27	tags=12%, list=2%, signal=12%	PRKACA/STAT3/HK2
BP	GO:1901698	response to nitrogen compound	53	0.372533	1.18129	0.176796	0.835372	0.80531	121	tags=20%, list=9%, signal=19%	FER/CAMK2A/STAT3/SRC/MAP2K1/FYN/USP25/MAPK14/PIK3CG/PDE2A/RAD51
BP	GO:0006022	aminoglycan metabolic process	11	-0.623946	-1.24124	0.179207	0.835372	0.80531	222	tags=36%, list=17%, signal=30%	PGLYRP1/ITIH4/DCN
BP	GO:0030203	glycosaminoglycan metabolic process	11	-0.623946	-1.24124	0.179207	0.835372	0.80531	222	tags=36%, list=17%, signal=30%	PGLYRP1/ITIH4/DCN
BP	GO:0042089	cytokine biosynthetic process	16	-0.57745	-1.23318	0.17973	0.835372	0.80531	159	tags=19%, list=12%, signal=17%	IRF1/THBS1
BP	GO:0042107	cytokine metabolic process	16	-0.57745	-1.23318	0.17973	0.835372	0.80531	159	tags=19%, list=12%, signal=17%	IRF1/THBS1
CC	GO:0044421	extracellular region part	373	-0.372279	-1.11103	0.180262	0.835372	0.80531	354	tags=29%, list=27%, signal=30%	ANGPT2/COL8A1/MDH1/ADAMTS1/POMC/SLPI/IL1A/FGR/PPA1/CA6/HAAO/HPX/F5/TDGF1/ENTPD5/ALDOA/CAT/MMP8/C9/MMP14/CTSC/SFN/SPTAN1/L1CAM/OLR1/CXCL9/CTSV/INHBA/STUB1/CRK/IL1RL1/IGFBP5/GRB2/DSC2/SMOC1/EPO/PLA2G1B/SST/LGALS8/LDLR/VTN/PARK7/POMC/B2M/LGALS3BP/BGN/HAPLN1/C1R/CDC37/MFGE8/NOG/KLKB1/IL18BP/LTF/GOT1/ANXA1/CD86/LTA/SERPINF2/POMC/F9/KLK5/ADM/SERPINF1/ENG/ARG1/FN1/DCTN2/PGLYRP1/CDH6/IL5/CD27/IFNG/ITIH4/…
BP	GO:0060389	pathway-restricted SMAD protein phosphorylation	13	-0.603676	-1.24505	0.180461	0.835372	0.80531	278	tags=38%, list=21%, signal=31%	NOG/ENG/TGFB2/BMP7
BP	GO:0032945	negative regulation of mononuclear cell proliferation	14	0.545386	1.26949	0.181132	0.835372	0.80531	30	tags=20%, list=2%, signal=20%	LYN/LYN/PDE5A
BP	GO:0050672	negative regulation of lymphocyte proliferation	14	0.545386	1.26949	0.181132	0.835372	0.80531	30	tags=20%, list=2%, signal=20%	LYN/LYN/PDE5A
BP	GO:0070664	negative regulation of leukocyte proliferation	14	0.545386	1.26949	0.181132	0.835372	0.80531	30	tags=20%, list=2%, signal=20%	LYN/LYN/PDE5A
BP	GO:0002262	myeloid cell homeostasis	18	0.50463	1.23774	0.182171	0.835372	0.80531	98	tags=32%, list=8%, signal=30%	LYN/LYN/STAT3/RB1/KIT/MAPK14
BP	GO:0030030	cell projection organization	75	0.337029	1.12524	0.183099	0.835372	0.80531	70	tags=14%, list=5%, signal=14%	LYN/LYN/FER/CAMK2A/SRC/FYN/EPHA3/RB1/BDNF/EFNB3/IL1RAP
BP	GO:0120036	plasma membrane bounded cell projection organization	75	0.337029	1.12524	0.183099	0.835372	0.80531	70	tags=14%, list=5%, signal=14%	LYN/LYN/FER/CAMK2A/SRC/FYN/EPHA3/RB1/BDNF/EFNB3/IL1RAP
BP	GO:0022412	cellular process involved in reproduction in multicellular organism	12	0.566948	1.28147	0.184211	0.835372	0.80531	88	tags=33%, list=7%, signal=31%	PRKACA/SRC/PDE5A/KIT
BP	GO:0048736	appendage development	13	-0.600268	-1.23802	0.185889	0.835372	0.80531	258	tags=36%, list=20%, signal=29%	GDF5/NOG/MED1/BMP7
BP	GO:0051607	defense response to virus	13	-0.600383	-1.23826	0.185889	0.835372	0.80531	108	tags=31%, list=8%, signal=29%	IFNG/IRF1/C1QBP
BP	GO:0060173	limb development	13	-0.600268	-1.23802	0.185889	0.835372	0.80531	258	tags=36%, list=20%, signal=29%	GDF5/NOG/MED1/BMP7
BP	GO:0071346	cellular response to interferon-gamma	14	-0.597834	-1.24231	0.185889	0.835372	0.80531	327	tags=57%, list=25%, signal=43%	TDGF1/CDC37/ARG1/IFNG/IRF1/MED1/SYNCRIP
BP	GO:2000241	regulation of reproductive process	13	-0.601246	-1.24003	0.185889	0.835372	0.80531	155	tags=46%, list=12%, signal=41%	SIRT2/SERPINF1/SFRP1/C1QBP/BMP7
BP	GO:0002696	positive regulation of leukocyte activation	41	-0.483685	-1.19289	0.186701	0.835372	0.80531	341	tags=27%, list=26%, signal=20%	FGR/CD83/MMP14/IL1RL1/NCK1/ANXA1/EFNB2/CD27/IFNG/THBS1
BP	GO:0007260	tyrosine phosphorylation of STAT protein	17	0.504386	1.22557	0.18677	0.835372	0.80531	88	tags=28%, list=7%, signal=26%	LYN/LYN/FER/FYN/KIT
BP	GO:0010557	positive regulation of macromolecule biosynthetic process	101	-0.423772	-1.16933	0.187778	0.835372	0.80531	254	tags=25%, list=19%, signal=22%	PLA2G1B/PARK7/POMC/NCK1/NOG/CHEK2/SERPINF2/POMC/MET/SIRT2/ENG/IL5/IRF1/SFRP1/TP53/MED1/TGFB2/CSF2/F2/CSRP3/BMP7/YES1/DCN/FGF1/THBS1
BP	GO:0043068	positive regulation of programmed cell death	61	-0.456049	-1.19189	0.187872	0.835372	0.80531	242	tags=29%, list=19%, signal=25%	PARK7/CTLA4/NCK1/ANXA1/IL19/SIRT2/HTRA2/IFNG/SFRP1/MAPK9/TP53/TNFRSF12A/TGFB2/TIMP3/C1QBP/BMP7/THBS1
BP	GO:0001938	positive regulation of endothelial cell proliferation	12	0.561317	1.26874	0.18797	0.835372	0.80531	198	tags=33%, list=15%, signal=29%	STAT3/KDR/CCL11/ECM1
BP	GO:0048762	mesenchymal cell differentiation	21	-0.539243	-1.21653	0.189081	0.835372	0.80531	208	tags=23%, list=16%, signal=19%	ENG/SFRP1/TGFB2/BMP7
BP	GO:1901617	organic hydroxy compound biosynthetic process	16	-0.570402	-1.21813	0.189189	0.835372	0.80531	403	tags=50%, list=31%, signal=35%	FGFR4/CD244/PARK7/HMGCR/GOT1/IFNG/FGF1
BP	GO:0050867	positive regulation of cell activation	42	-0.483147	-1.19593	0.189501	0.835372	0.80531	341	tags=26%, list=26%, signal=20%	FGR/CD83/MMP14/IL1RL1/NCK1/ANXA1/EFNB2/CD27/IFNG/THBS1
BP	GO:0032844	NA	40	0.387678	1.14724	0.189815	0.835372	0.80531	43	tags=14%, list=3%, signal=14%	LYN/LYN/WNK3/STAT3/SRC/FYN
BP	GO:0031640	killing of cells of other organism	11	-0.61753	-1.22848	0.19015	0.835372	0.80531	204	tags=42%, list=16%, signal=35%	ARG1/PGLYRP1/IFNG/F2
BP	GO:0044364	disruption of cells of other organism	11	-0.61753	-1.22848	0.19015	0.835372	0.80531	204	tags=42%, list=16%, signal=35%	ARG1/PGLYRP1/IFNG/F2
BP	GO:1903555	regulation of tumor necrosis factor superfamily cytokine production	12	-0.609408	-1.23782	0.190217	0.835372	0.80531	230	tags=50%, list=18%, signal=42%	TLR4/POMC/LTF/POMC/IFNG/THBS1
BP	GO:0070527	platelet aggregation	10	0.590243	1.26715	0.190299	0.835372	0.80531	67	tags=36%, list=5%, signal=35%	LYN/LYN/CLIC1/SERPINE2
BP	GO:1901699	cellular response to nitrogen compound	41	0.381813	1.14631	0.190909	0.835372	0.80531	31	tags=12%, list=2%, signal=12%	FER/CAMK2A/STAT3/SRC/MAP2K1
BP	GO:0030799	regulation of cyclic nucleotide metabolic process	10	-0.628111	-1.22711	0.192098	0.835372	0.80531	2	tags=20%, list=0%, signal=20%	THBS1
BP	GO:0061383	trabecula morphogenesis	10	-0.627747	-1.22639	0.192098	0.835372	0.80531	409	tags=80%, list=31%, signal=55%	BMPR1A/ADAMTS1/NOG/ENG/SFRP1/MED1/BMP7
CC	GO:0005694	chromosome	25	-0.519201	-1.20691	0.192358	0.835372	0.80531	234	tags=40%, list=18%, signal=33%	CHEK2/SIRT2/DCTN2/HTRA2/IRF1/TP53/H2AFZ/HIST2H2BE/HIST3H2A
BP	GO:0071559	response to transforming growth factor beta	22	-0.536181	-1.22206	0.192563	0.835372	0.80531	140	tags=23%, list=11%, signal=21%	SFRP1/TGFB2/YES1/THBS1
BP	GO:0071560	cellular response to transforming growth factor beta stimulus	22	-0.536181	-1.22206	0.192563	0.835372	0.80531	140	tags=23%, list=11%, signal=21%	SFRP1/TGFB2/YES1/THBS1
BP	GO:0038127	ERBB signaling pathway	15	0.522644	1.23215	0.193182	0.835372	0.80531	97	tags=12%, list=7%, signal=12%	FER/PLAUR
BP	GO:0006914	autophagy	17	-0.565551	-1.22399	0.193289	0.835372	0.80531	243	tags=53%, list=19%, signal=44%	CDC37/LEPR/SIRT2/HTRA2/IFNG/TP53/HSPA8/DCN
BP	GO:0061919	process utilizing autophagic mechanism	17	-0.565551	-1.22399	0.193289	0.835372	0.80531	243	tags=53%, list=19%, signal=44%	CDC37/LEPR/SIRT2/HTRA2/IFNG/TP53/HSPA8/DCN
BP	GO:0051851	modification by host of symbiont morphology or physiology	10	-0.627529	-1.22597	0.19346	0.835372	0.80531	204	tags=31%, list=16%, signal=26%	ARG1/HSPA8/F2
BP	GO:0048646	anatomical structure formation involved in morphogenesis	93	-0.426533	-1.16716	0.194098	0.835372	0.80531	353	tags=36%, list=27%, signal=28%	BMPR1A/TNF/TEK/CAMK1/ANGPT2/COL8A1/ADAMTS1/IL1A/TDGF1/MMP8/MMP14/CXCL9/INHBA/GRB2/EPHB2/VTN/PTPN11/NOG/EFNB2/SPINT2/LEPR/ADM/SERPINF1/ENG/FN1/SFRP1/MED1/TNFRSF12A/TGFB2/CSRP3/BMP7/DCN/FGF1/THBS1
BP	GO:0006694	steroid biosynthetic process	11	-0.614703	-1.22286	0.194254	0.835372	0.80531	231	tags=55%, list=18%, signal=45%	FGFR4/HMGCR/IFNG/MED1/FGF1
MF	GO:0008289	lipid binding	27	-0.508195	-1.20411	0.195596	0.835372	0.80531	213	tags=29%, list=16%, signal=24%	LTF/ANXA1/HSPA8/SERPINA6/FABP5/F2/THBS1
BP	GO:0072593	reactive oxygen species metabolic process	29	-0.508796	-1.20671	0.195596	0.835372	0.80531	159	tags=29%, list=12%, signal=26%	PARK7/IL19/SIRT2/SOD2/IFNG/TP53/F2/THBS1
CC	GO:0044456	synapse part	13	0.549812	1.25606	0.196226	0.835372	0.80531	43	tags=23%, list=3%, signal=23%	CAMK2A/PRKACA/FYN
BP	GO:0038034	signal transduction in absence of ligand	12	-0.605217	-1.22931	0.197011	0.835372	0.80531	403	tags=58%, list=31%, signal=41%	CASP2/ERBB3/IL1A/INHBA/HTRA2/CSF2
BP	GO:0097192	extrinsic apoptotic signaling pathway in absence of ligand	12	-0.605217	-1.22931	0.197011	0.835372	0.80531	403	tags=58%, list=31%, signal=41%	CASP2/ERBB3/IL1A/INHBA/HTRA2/CSF2
BP	GO:0050678	regulation of epithelial cell proliferation	42	-0.481377	-1.19155	0.197183	0.835372	0.80531	294	tags=26%, list=23%, signal=20%	CTSV/GDF5/NOG/EFNB2/SERPINF1/SFRP1/MED1/TGFB2/FGF1/THBS1
BP	GO:0010817	regulation of hormone levels	37	-0.492628	-1.20239	0.197201	0.835372	0.80531	278	tags=31%, list=21%, signal=25%	STUB1/PARK7/PTPN11/POMC/ANXA1/EPHA5/POMC/IFNG/SFRP1/MED1/FGG
MF	GO:0003824	catalytic activity	246	0.295733	1.14255	0.2	0.840918	0.810657	160	tags=18%, list=12%, signal=19%	CSK/CAMK2D/LYN/LYN/MAPK8/FER/CAMK2A/RPS6KA3/WNK3/PRKACA/SRC/HK2/PDE5A/MAP2K1/ENO2/FYN/CPE/EPHA3/ENTPD3/CKM/ZAP70/USP25/PDE1A/HSD17B10/CA4/ESD/KIT/ACP5/MAPK14/PIK3CG/IDE/PDE2A/MASP1/RAD51/CNDP2/PLA2G7/KLK12/MAPKAPK2/PDE7A/KDR/STK16/PRKCQ/PDK1/PTEN/HAT1
BP	GO:0010243	response to organonitrogen compound	49	0.373519	1.15416	0.201058	0.840918	0.810657	121	tags=20%, list=9%, signal=19%	FER/CAMK2A/STAT3/SRC/FYN/USP25/MAPK14/PIK3CG/PDE2A/RAD51
BP	GO:0061045	negative regulation of wound healing	20	-0.540197	-1.20477	0.201602	0.840918	0.810657	50	tags=26%, list=4%, signal=26%	KLKB1/SERPINF2/FGG/F2/THBS1
CC	GO:0048471	perinuclear region of cytoplasm	32	0.4166	1.15528	0.201835	0.840918	0.810657	134	tags=26%, list=10%, signal=24%	LYN/LYN/PRKACA/SRC/CLIC1/CA4/PDE2A/RAD51/SELE
BP	GO:0009890	negative regulation of biosynthetic process	66	-0.447851	-1.18345	0.202115	0.840918	0.810657	264	tags=30%, list=20%, signal=25%	IGFBP5/EPO/PARK7/NCK1/NOG/CHEK2/LEPR/SIRT2/IFNG/IRF1/SFRP1/TP53/MED1/HSPA8/CSF2/SYNCRIP/HNRNPA2B1/C1QBP/BMP7
BP	GO:0070925	organelle assembly	21	-0.532718	-1.20181	0.203728	0.840918	0.810657	116	tags=33%, list=9%, signal=31%	IL5/DBNL/MAPK9/CSF2/C1QBP/CSRP3
BP	GO:0007173	epidermal growth factor receptor signaling pathway	14	0.522846	1.21703	0.203774	0.840918	0.810657	97	tags=13%, list=7%, signal=12%	FER/PLAUR
BP	GO:1901137	carbohydrate derivative biosynthetic process	20	-0.537415	-1.19856	0.204272	0.840918	0.810657	315	tags=30%, list=24%, signal=23%	TYMS/ADM/ADSL/IFNG/TKT
BP	GO:0044283	small molecule biosynthetic process	31	-0.501423	-1.19969	0.204574	0.840918	0.810657	352	tags=35%, list=27%, signal=27%	FGFR4/HAAO/CD244/PLA2G1B/PARK7/HMGCR/GOT1/LEPR/IFNG/FGF1
BP	GO:0008286	insulin receptor signaling pathway	10	0.583862	1.25345	0.205224	0.840918	0.810657	16	tags=10%, list=1%, signal=10%	FER
CC	GO:0044424	intracellular part	342	-0.36893	-1.10068	0.205438	0.840918	0.810657	344	tags=30%, list=26%, signal=30%	POMC/SLPI/TLR4/IL1A/FGR/PPA1/EHMT2/HAAO/F5/ALDOA/CAT/ING1/C9/MMP14/CTSC/KPNA2/SFN/SPTAN1/NSFL1C/NTRK2/OLR1/CTSV/INHBA/OCIAD1/STUB1/CRK/TYMS/GRB2/DSC2/IFNGR1/PLA2G1B/EPHB2/LGALS8/DIABLO/IL1R2/TNNI3/LDLR/VTN/EPS15L1/PARK7/PTPN11/HMGCR/POMC/BIRC3/B2M/BGN/CTLA4/CDC37/NCK1/LTF/GOT1/ANXA1/CHEK2/SPINT2/FLT3/POMC/DNAJC19/KLK5/JAK2/SIRT2/ADM/ARG1/FN1/PPIE/DCTN2/ADSL/HTRA2/IRF1/ERP29/DBNL/SFRP1/MAPK9/TP53/…
MF	GO:0016788	hydrolase activity, acting on ester bonds	24	0.452644	1.21042	0.205534	0.840918	0.810657	175	tags=38%, list=13%, signal=33%	PDE5A/PDE1A/ESD/ACP5/PDE2A/PLA2G7/PDE7A/PTEN/PLA2G10
BP	GO:0031346	positive regulation of cell projection organization	24	0.450378	1.20436	0.205534	0.840918	0.810657	70	tags=26%, list=5%, signal=25%	LYN/LYN/SRC/FYN/EPHA3/BDNF/IL1RAP
BP	GO:0051346	negative regulation of hydrolase activity	45	-0.474379	-1.19138	0.206068	0.840918	0.810657	240	tags=28%, list=18%, signal=24%	VTN/PARK7/LTF/SPINT2/SERPINF2/LEPR/CD27/ITIH4/TGFB2/TIMP3/CST6/THBS1
BP	GO:0031343	positive regulation of cell killing	14	-0.58876	-1.22345	0.206242	0.840918	0.810657	227	tags=29%, list=17%, signal=24%	ARG1/PGLYRP1/IFNG
BP	GO:0061138	morphogenesis of a branching epithelium	32	-0.498489	-1.20039	0.206633	0.840918	0.810657	208	tags=33%, list=16%, signal=29%	GRB2/NOG/SPINT2/MET/ADM/ENG/SFRP1/MED1/BMP7/FGF1
BP	GO:0051928	positive regulation of calcium ion transport	11	0.56961	1.26207	0.206642	0.840918	0.810657	21	tags=17%, list=2%, signal=17%	CAMK2A/WNK3
CC	GO:0044428	nuclear part	98	-0.419078	-1.15487	0.207589	0.842822	0.812492	300	tags=29%, list=23%, signal=24%	KPNA2/NSFL1C/OLR1/CTSV/STUB1/GRB2/PARK7/BIRC3/GOT1/ANXA1/CHEK2/JAK2/SIRT2/PPIE/IRF1/TP53/MED1/HNRNPAB/TKT/SYNCRIP/HNRNPA2B1/ADAMTS4/FGF1/CAPG/HIST2H2BE/PSMD7/HIST3H2A
BP	GO:0016236	macroautophagy	10	-0.621823	-1.21482	0.208447	0.844354	0.813969	423	tags=70%, list=32%, signal=48%	LRRK2/EHMT2/LGALS8/CDC37/HTRA2/DCN
BP	GO:0006820	anion transport	16	-0.562461	-1.20117	0.212162	0.857428	0.826572	284	tags=31%, list=22%, signal=25%	PLA2G1B/LDLR/ANXA1/THBS1
BP	GO:0002573	myeloid leukocyte differentiation	25	0.436671	1.18152	0.213992	0.859674	0.828738	120	tags=31%, list=9%, signal=29%	LYN/LYN/SRC/IL34/RB1/KIT/MAPK14/CD4
BP	GO:1903035	negative regulation of response to wounding	21	-0.530395	-1.19657	0.214381	0.859674	0.828738	50	tags=21%, list=4%, signal=20%	SERPINF2/FGG/F2/THBS1
MF	GO:0030545	receptor regulator activity	92	-0.42175	-1.15315	0.214529	0.859674	0.828738	359	tags=27%, list=28%, signal=21%	GPNMB/POMC/IL1A/TDGF1/VEGFA/CXCL9/INHBA/GDF5/EPO/SST/POMC/LTA/POMC/ADM/THPO/IL5/VEGFA/IFNG/MED1/PTN/TGFB2/LGALS3/CSF2/BMP7/FGF1
BP	GO:0071453	cellular response to oxygen levels	12	-0.594495	-1.20753	0.214674	0.859674	0.828738	155	tags=42%, list=12%, signal=37%	FAS/SIRT2/SFRP1/TP53
BP	GO:0001819	positive regulation of cytokine production	61	-0.448737	-1.17279	0.216409	0.863306	0.832239	403	tags=31%, list=31%, signal=22%	AGER/IL12RB2/TLR4/IL1A/FGR/CD83/CD244/IL1RL1/PARK7/B2M/ANXA1/LTA/SERPINF2/IFNG/IRF1/CSF2/C1QBP/THBS1
BP	GO:0033036	macromolecule localization	146	0.293155	1.09227	0.216667	0.863306	0.832239	58	tags=10%, list=4%, signal=11%	CSK/LYN/LYN/MAPK8/WNK3/PRKACA/STAT3/SRC/HK2/NAPA/HSP90AB1/FYN/CPE/EPHA3/RB1/EPB41
BP	GO:0045935	positive regulation of nucleobase-containing compound metabolic process	105	-0.4142	-1.1481	0.217054	0.863306	0.832239	281	tags=27%, list=22%, signal=23%	INHBA/EPO/PLA2G1B/PARK7/POMC/NCK1/NOG/CHEK2/SERPINF2/POMC/MET/SIRT2/ADM/ENG/IL5/IRF1/SFRP1/TP53/MED1/HSPA8/TGFB2/PRDX6/CSF2/CSRP3/BMP7/YES1/DCN/FGF1
BP	GO:0060688	regulation of morphogenesis of a branching structure	12	-0.590724	-1.19987	0.21875	0.868087	0.836848	208	tags=42%, list=16%, signal=35%	LRRK2/NOG/SFRP1/BMP7
BP	GO:0009187	cyclic nucleotide metabolic process	11	-0.602473	-1.19853	0.220246	0.868824	0.837559	2	tags=18%, list=0%, signal=18%	THBS1
BP	GO:0065003	protein-containing complex assembly	69	-0.438245	-1.16938	0.221053	0.868824	0.837559	270	tags=34%, list=21%, signal=28%	CRK/GRB2/PTPN11/HMGCR/NCK1/MET/RASA1/SIRT2/FN1/ADSL/HTRA2/IL5/IFNG/DBNL/MAPK9/TP53/CSF2/OLFM4/RAC1/FGG/C1QBP/TGM3/CAPG
BP	GO:0009617	response to bacterium	52	0.362536	1.13201	0.221591	0.868824	0.837559	20	tags=9%, list=2%, signal=10%	LYN/LYN/MAPK8/FER/RPS6KA3
BP	GO:0008361	regulation of cell size	12	-0.587178	-1.19266	0.222826	0.868824	0.837559	131	tags=21%, list=10%, signal=19%	TNFRSF12A/RAC1
CC	GO:0070062	extracellular exosome	235	-0.378713	-1.1094	0.223698	0.868824	0.837559	354	tags=30%, list=27%, signal=27%	COL8A1/MDH1/SLPI/FGR/PPA1/CA6/HAAO/HPX/ENTPD5/ALDOA/CAT/C9/CTSC/SFN/SPTAN1/OLR1/CTSV/STUB1/CRK/GRB2/DSC2/LGALS8/VTN/PARK7/B2M/LGALS3BP/BGN/C1R/CDC37/MFGE8/KLKB1/IL18BP/LTF/GOT1/ANXA1/CD86/SERPINF2/F9/SERPINF1/ARG1/FN1/DCTN2/PGLYRP1/CDH6/CD27/ITIH4/ERP29/DBNL/SFRP1/HSPA8/SERPINA6/PRDX6/LGALS3/TPM4/TKT/OLFM4/TIMP3/RAC1/HNRNPA2B1/FGG/PSME1/F2/CST6/YES1/TGM3/DPT/CAPG/HIST2H2BE/PSMD7/FSTL1/HIST3H2A/TH…
BP	GO:1901700	response to oxygen-containing compound	104	0.308271	1.0882	0.22449	0.868824	0.837559	47	tags=10%, list=4%, signal=11%	LYN/LYN/MAPK8/FER/CAMK2A/RPS6KA3/PRKACA/STAT3/SRC/FYN/EPHA3
CC	GO:0043230	extracellular organelle	237	-0.377372	-1.10605	0.224719	0.868824	0.837559	354	tags=30%, list=27%, signal=27%	COL8A1/MDH1/SLPI/FGR/PPA1/CA6/HAAO/HPX/F5/ENTPD5/ALDOA/CAT/C9/CTSC/SFN/SPTAN1/OLR1/CTSV/STUB1/CRK/GRB2/DSC2/LGALS8/VTN/PARK7/B2M/LGALS3BP/BGN/C1R/CDC37/MFGE8/KLKB1/IL18BP/LTF/GOT1/ANXA1/CD86/SERPINF2/F9/SERPINF1/ARG1/FN1/DCTN2/PGLYRP1/CDH6/CD27/ITIH4/ERP29/DBNL/SFRP1/HSPA8/SERPINA6/PRDX6/LGALS3/TPM4/TKT/OLFM4/TIMP3/RAC1/HNRNPA2B1/FGG/PSME1/F2/CST6/YES1/TGM3/DPT/CAPG/HIST2H2BE/PSMD7/FSTL1/HIST3H2A…
CC	GO:1903561	extracellular vesicle	237	-0.377372	-1.10605	0.224719	0.868824	0.837559	354	tags=30%, list=27%, signal=27%	COL8A1/MDH1/SLPI/FGR/PPA1/CA6/HAAO/HPX/F5/ENTPD5/ALDOA/CAT/C9/CTSC/SFN/SPTAN1/OLR1/CTSV/STUB1/CRK/GRB2/DSC2/LGALS8/VTN/PARK7/B2M/LGALS3BP/BGN/C1R/CDC37/MFGE8/KLKB1/IL18BP/LTF/GOT1/ANXA1/CD86/SERPINF2/F9/SERPINF1/ARG1/FN1/DCTN2/PGLYRP1/CDH6/CD27/ITIH4/ERP29/DBNL/SFRP1/HSPA8/SERPINA6/PRDX6/LGALS3/TPM4/TKT/OLFM4/TIMP3/RAC1/HNRNPA2B1/FGG/PSME1/F2/CST6/YES1/TGM3/DPT/CAPG/HIST2H2BE/PSMD7/FSTL1/HIST3H2A…
BP	GO:0071216	cellular response to biotic stimulus	22	0.451179	1.17442	0.2249	0.868824	0.837559	14	tags=13%, list=1%, signal=13%	LYN/LYN/MAPK8
BP	GO:0002695	negative regulation of leukocyte activation	24	0.436111	1.16621	0.225296	0.868824	0.837559	30	tags=16%, list=2%, signal=16%	LYN/LYN/FER/PDE5A
BP	GO:0031327	negative regulation of cellular biosynthetic process	64	-0.44195	-1.15993	0.226572	0.868824	0.837559	264	tags=29%, list=20%, signal=25%	IGFBP5/EPO/NCK1/NOG/CHEK2/LEPR/SIRT2/IFNG/IRF1/SFRP1/TP53/MED1/HSPA8/CSF2/SYNCRIP/HNRNPA2B1/C1QBP/BMP7
MF	GO:0019901	protein kinase binding	44	0.36078	1.10076	0.227053	0.868824	0.837559	24	tags=9%, list=2%, signal=9%	CSK/RPS6KA3/PRKACA/STAT3
BP	GO:0050866	negative regulation of cell activation	28	0.419291	1.13832	0.227468	0.868824	0.837559	67	tags=17%, list=5%, signal=17%	LYN/LYN/FER/PDE5A/SERPINE2
BP	GO:0010631	epithelial cell migration	44	-0.471173	-1.18135	0.227673	0.868824	0.837559	243	tags=20%, list=19%, signal=17%	PTPN11/EFNB2/MET/IFNG/TGFB2/DCN/FGF1/THBS1
BP	GO:0010942	positive regulation of cell death	65	-0.439475	-1.16149	0.228605	0.868824	0.837559	242	tags=29%, list=19%, signal=25%	PARK7/CTLA4/NCK1/ANXA1/EFNB2/IL19/SIRT2/HTRA2/IFNG/SFRP1/MAPK9/TP53/TNFRSF12A/TGFB2/TIMP3/C1QBP/BMP7/THBS1
BP	GO:0002224	toll-like receptor signaling pathway	11	0.556336	1.23265	0.228782	0.868824	0.837559	20	tags=25%, list=2%, signal=25%	LYN/LYN/RPS6KA3
BP	GO:0030326	embryonic limb morphogenesis	10	-0.612295	-1.1962	0.228883	0.868824	0.837559	255	tags=36%, list=20%, signal=30%	NOG/MED1/BMP7
BP	GO:0035113	embryonic appendage morphogenesis	10	-0.612295	-1.1962	0.228883	0.868824	0.837559	255	tags=36%, list=20%, signal=30%	NOG/MED1/BMP7
BP	GO:0030168	platelet activation	17	0.489289	1.18888	0.229572	0.868824	0.837559	67	tags=21%, list=5%, signal=20%	LYN/LYN/CLIC1/SERPINE2
CC	GO:0031982	vesicle	269	-0.372966	-1.09965	0.229908	0.868824	0.837559	354	tags=31%, list=27%, signal=28%	FGFR4/COL8A1/MDH1/ADAMTS1/POMC/SLPI/FGR/PPA1/CA6/HAAO/HPX/F5/ENTPD5/ALDOA/CAT/C9/MMP14/CTSC/SFN/SPTAN1/NTRK2/OLR1/CTSV/OCIAD1/STUB1/CRK/GRB2/DSC2/LGALS8/LDLR/VTN/PARK7/POMC/B2M/LGALS3BP/BGN/CTLA4/C1R/CDC37/MFGE8/NCK1/KLKB1/IL18BP/LTF/GOT1/ANXA1/CD86/SERPINF2/POMC/F9/KLK5/SERPINF1/ARG1/FN1/DCTN2/PGLYRP1/CDH6/CD27/ITIH4/ERP29/DBNL/SFRP1/HSPA8/SERPINA6/PRDX6/LGALS3/TPM4/TKT/OLFM4/TIMP3/RAC1/HNRNPA2B…
BP	GO:0045123	cellular extravasation	10	0.563286	1.20928	0.231343	0.868824	0.837559	16	tags=10%, list=1%, signal=10%	FER
BP	GO:0030073	insulin secretion	19	-0.537401	-1.18598	0.231394	0.868824	0.837559	234	tags=47%, list=18%, signal=39%	GCG/FAM3D/TNF/PARK7/PTPN11/EPHA5/IFNG/SFRP1
BP	GO:0042100	B cell proliferation	11	0.552396	1.22392	0.232472	0.868824	0.837559	11	tags=17%, list=1%, signal=17%	LYN/LYN
BP	GO:0048008	platelet-derived growth factor receptor signaling pathway	11	0.553818	1.22707	0.232472	0.868824	0.837559	16	tags=9%, list=1%, signal=9%	FER
BP	GO:0019725	cellular homeostasis	47	0.370382	1.12593	0.232804	0.868824	0.837559	43	tags=10%, list=3%, signal=10%	LYN/LYN/PRKACA/HK2/FYN
BP	GO:0034109	homotypic cell-cell adhesion	13	0.527407	1.20488	0.233962	0.868824	0.837559	67	tags=29%, list=5%, signal=27%	LYN/LYN/CLIC1/SERPINE2
BP	GO:0045934	negative regulation of nucleobase-containing compound metabolic process	60	-0.445716	-1.16226	0.233967	0.868824	0.837559	209	tags=23%, list=16%, signal=21%	NOG/CHEK2/SIRT2/IFNG/IRF1/SFRP1/TP53/MED1/HSPA8/CSF2/SYNCRIP/C1QBP/BMP7
BP	GO:0035107	appendage morphogenesis	11	-0.593654	-1.18098	0.235294	0.868824	0.837559	255	tags=33%, list=20%, signal=27%	NOG/MED1/BMP7
BP	GO:0035108	limb morphogenesis	11	-0.593654	-1.18098	0.235294	0.868824	0.837559	255	tags=33%, list=20%, signal=27%	NOG/MED1/BMP7
BP	GO:0048144	fibroblast proliferation	11	-0.593956	-1.18158	0.235294	0.868824	0.837559	131	tags=21%, list=10%, signal=19%	SFRP1/TP53
BP	GO:0048145	regulation of fibroblast proliferation	11	-0.593956	-1.18158	0.235294	0.868824	0.837559	131	tags=21%, list=10%, signal=19%	SFRP1/TP53
BP	GO:0050801	ion homeostasis	37	0.384319	1.11725	0.236111	0.868824	0.837559	43	tags=13%, list=3%, signal=13%	LYN/LYN/WNK3/SRC/FYN
BP	GO:2000278	regulation of DNA biosynthetic process	11	0.541477	1.19973	0.236162	0.868824	0.837559	36	tags=18%, list=3%, signal=18%	SRC/HSP90AB1
BP	GO:0042742	defense response to bacterium	31	-0.490517	-1.1736	0.236341	0.868824	0.837559	342	tags=34%, list=26%, signal=26%	TLR4/FGR/PLA2G1B/LTF/LTA/KLK5/SIRT2/PGLYRP1/F2/HIST2H2BE
BP	GO:0045893	positive regulation of transcription, DNA-templated	79	-0.427499	-1.15156	0.237705	0.868824	0.837559	234	tags=27%, list=18%, signal=23%	PARK7/POMC/NCK1/NOG/CHEK2/SERPINF2/POMC/MET/SIRT2/ENG/IL5/IRF1/SFRP1/TP53/MED1/TGFB2/CSRP3/BMP7/YES1/DCN/FGF1
BP	GO:1902680	positive regulation of RNA biosynthetic process	79	-0.427499	-1.15156	0.237705	0.868824	0.837559	234	tags=27%, list=18%, signal=23%	PARK7/POMC/NCK1/NOG/CHEK2/SERPINF2/POMC/MET/SIRT2/ENG/IL5/IRF1/SFRP1/TP53/MED1/TGFB2/CSRP3/BMP7/YES1/DCN/FGF1
BP	GO:1903508	positive regulation of nucleic acid-templated transcription	79	-0.427499	-1.15156	0.237705	0.868824	0.837559	234	tags=27%, list=18%, signal=23%	PARK7/POMC/NCK1/NOG/CHEK2/SERPINF2/POMC/MET/SIRT2/ENG/IL5/IRF1/SFRP1/TP53/MED1/TGFB2/CSRP3/BMP7/YES1/DCN/FGF1
CC	GO:0030141	secretory granule	22	-0.519747	-1.1846	0.237716	0.868824	0.837559	230	tags=29%, list=18%, signal=24%	LTF/POMC/KLK5/OLFM4/FGG/THBS1
BP	GO:0048872	homeostasis of number of cells	27	0.426879	1.14305	0.23913	0.872181	0.840795	98	tags=21%, list=8%, signal=20%	LYN/LYN/STAT3/RB1/KIT/MAPK14
BP	GO:1902532	negative regulation of intracellular signal transduction	34	-0.482383	-1.16583	0.239796	0.872798	0.841389	266	tags=34%, list=20%, signal=28%	EPO/EPHB2/PARK7/HMGCR/MET/RASA1/SFRP1/TIMP3/C1QBP/BMP7/THBS1
CC	GO:0005730	nucleolus	16	-0.554546	-1.18427	0.240541	0.873699	0.842258	433	tags=56%, list=33%, signal=38%	PAFAH1B2/AGER/CTSV/GRB2/SIRT2/TP53/MED1/CAPG
BP	GO:0001667	ameboidal-type cell migration	53	-0.450057	-1.15536	0.241169	0.874177	0.842719	108	tags=20%, list=8%, signal=19%	PTPN11/EFNB2/MET/IFNG/TGFB2/C1QBP/BMP7/DCN/FGF1/THBS1
CC	GO:0009986	cell surface	109	-0.4062	-1.12585	0.242291	0.875619	0.844109	513	tags=42%, list=39%, signal=28%	FAP/ALCAM/PLAU/HBEGF/PLG/ATP5B/HRG/TLR2/CD274/F3/FASLG/FAS/CDH5/BMPR1A/TNF/TEK/NOTCH2/IL12RB2/TFPI/TLR4/TDGF1/CD83/L1CAM/CXCL9/CD244/IL1RL1/EPO/PLA2G1B/LDLR/B2M/BGN/CTLA4/MFGE8/LTF/ANXA1/CD86/SERPINF2/MET/ENG/CD27/ERP29/SFRP1/TNFRSF12A/FGG/C1QBP/F2/THBS1
BP	GO:0001763	morphogenesis of a branching structure	33	-0.483551	-1.16949	0.244304	0.875619	0.844109	208	tags=41%, list=16%, signal=36%	LRRK2/CSF1/MMP14/GRB2/NOG/SPINT2/MET/ADM/ENG/SFRP1/MED1/BMP7/FGF1
BP	GO:0010811	positive regulation of cell-substrate adhesion	22	-0.517248	-1.17891	0.244356	0.875619	0.844109	392	tags=46%, list=30%, signal=33%	CSF1/COL8A1/CRK/VTN/JAK2/FN1/OLFM4/RAC1/C1QBP/CCDC80
BP	GO:0030509	BMP signaling pathway	16	-0.551082	-1.17687	0.245946	0.875619	0.844109	255	tags=29%, list=20%, signal=24%	NOG/ENG/SFRP1/BMP7
BP	GO:0071772	response to BMP	16	-0.551082	-1.17687	0.245946	0.875619	0.844109	255	tags=29%, list=20%, signal=24%	NOG/ENG/SFRP1/BMP7
BP	GO:0071773	cellular response to BMP stimulus	16	-0.551082	-1.17687	0.245946	0.875619	0.844109	255	tags=29%, list=20%, signal=24%	NOG/ENG/SFRP1/BMP7
BP	GO:0009126	purine nucleoside monophosphate metabolic process	19	0.466782	1.18104	0.247148	0.875619	0.844109	37	tags=16%, list=3%, signal=16%	STAT3/HK2/ENO2
BP	GO:0009161	ribonucleoside monophosphate metabolic process	19	0.466782	1.18104	0.247148	0.875619	0.844109	37	tags=16%, list=3%, signal=16%	STAT3/HK2/ENO2
BP	GO:0009167	purine ribonucleoside monophosphate metabolic process	19	0.466782	1.18104	0.247148	0.875619	0.844109	37	tags=16%, list=3%, signal=16%	STAT3/HK2/ENO2
MF	GO:0048018	receptor ligand activity	89	-0.416725	-1.13705	0.247717	0.875619	0.844109	359	tags=27%, list=28%, signal=21%	GPNMB/POMC/IL1A/TDGF1/VEGFA/CXCL9/INHBA/GDF5/EPO/SST/POMC/LTA/POMC/ADM/THPO/IL5/VEGFA/IFNG/PTN/TGFB2/LGALS3/CSF2/BMP7/FGF1
BP	GO:0043900	regulation of multi-organism process	36	-0.478722	-1.16038	0.247765	0.875619	0.844109	278	tags=33%, list=21%, signal=27%	LY86/LTF/LTA/KLK5/SIRT2/ARG1/PPIE/PGLYRP1/IFNG/HSPA8/C1QBP
BP	GO:0050673	epithelial cell proliferation	52	-0.448623	-1.15179	0.248184	0.875619	0.844109	294	tags=23%, list=23%, signal=18%	CTSV/IGFBP5/GDF5/NOG/EFNB2/SERPINF1/SFRP1/MED1/TGFB2/FGF1/THBS1
BP	GO:0071621	granulocyte chemotaxis	17	-0.541823	-1.17264	0.248322	0.875619	0.844109	67	tags=35%, list=5%, signal=34%	CSF1/ANXA1/LGALS3/RAC1/C1QBP
BP	GO:0006417	regulation of translation	18	-0.533515	-1.17324	0.248656	0.875619	0.844109	55	tags=32%, list=4%, signal=31%	IGFBP5/NCK1/SYNCRIP/HNRNPA2B1/THBS1
BP	GO:0006793	phosphorus metabolic process	238	0.275949	1.04337	0.25	0.875619	0.844109	61	tags=10%, list=5%, signal=12%	CSK/CAMK2D/LYN/LYN/MAPK8/FER/CAMK2A/RPS6KA3/WNK3/PRKACA/STAT3/SRC/HK2/PDE5A/MAP2K1/HSP90AB1/ENO2/FYN/EPHA3/IL34/RB1/ENTPD3/CKM/ZAP70
BP	GO:0006796	phosphate-containing compound metabolic process	238	0.275949	1.04337	0.25	0.875619	0.844109	61	tags=10%, list=5%, signal=12%	CSK/CAMK2D/LYN/LYN/MAPK8/FER/CAMK2A/RPS6KA3/WNK3/PRKACA/STAT3/SRC/HK2/PDE5A/MAP2K1/HSP90AB1/ENO2/FYN/EPHA3/IL34/RB1/ENTPD3/CKM/ZAP70
BP	GO:0048585	negative regulation of response to stimulus	124	-0.400537	-1.12218	0.250811	0.875619	0.844109	270	tags=26%, list=21%, signal=23%	CRK/IL1RL1/IGFBP5/EPO/EPHB2/IL1R2/PARK7/HMGCR/NCK1/NOG/KLKB1/LTF/ANXA1/SERPINF2/MET/IL19/RASA1/SIRT2/ADM/ARG1/TNFAIP6/SFRP1/DKK3/TGFB2/LGALS3/CSF2/TIMP3/FGG/C1QBP/F2/BMP7/DCN/THBS1
BP	GO:0006357	regulation of transcription by RNA polymerase II	87	-0.41761	-1.13497	0.252304	0.875619	0.844109	255	tags=24%, list=20%, signal=21%	EPO/PARK7/POMC/NCK1/NOG/SERPINF2/POMC/MET/SIRT2/ENG/IRF1/SFRP1/TP53/MED1/TGFB2/C1QBP/CSRP3/BMP7/YES1/DCN/FGF1
BP	GO:0006366	transcription by RNA polymerase II	87	-0.41761	-1.13497	0.252304	0.875619	0.844109	255	tags=24%, list=20%, signal=21%	EPO/PARK7/POMC/NCK1/NOG/SERPINF2/POMC/MET/SIRT2/ENG/IRF1/SFRP1/TP53/MED1/TGFB2/C1QBP/CSRP3/BMP7/YES1/DCN/FGF1
BP	GO:0009612	response to mechanical stimulus	14	0.497851	1.15885	0.25283	0.875619	0.844109	98	tags=43%, list=8%, signal=40%	MAPK8/FYN/SERPINE2/TNFRSF8/KIT/MAPK14
BP	GO:0090130	tissue migration	45	-0.459907	-1.15503	0.252845	0.875619	0.844109	243	tags=20%, list=19%, signal=17%	PTPN11/EFNB2/MET/IFNG/TGFB2/DCN/FGF1/THBS1
BP	GO:0090132	epithelium migration	45	-0.459907	-1.15503	0.252845	0.875619	0.844109	243	tags=20%, list=19%, signal=17%	PTPN11/EFNB2/MET/IFNG/TGFB2/DCN/FGF1/THBS1
BP	GO:0018108	peptidyl-tyrosine phosphorylation	75	0.326795	1.09108	0.253521	0.875619	0.844109	61	tags=10%, list=5%, signal=11%	CSK/LYN/LYN/FER/SRC/FYN/EPHA3/ZAP70
BP	GO:0018212	peptidyl-tyrosine modification	75	0.326795	1.09108	0.253521	0.875619	0.844109	61	tags=10%, list=5%, signal=11%	CSK/LYN/LYN/FER/SRC/FYN/EPHA3/ZAP70
BP	GO:0071417	cellular response to organonitrogen compound	37	0.378498	1.10032	0.25463	0.877723	0.846138	25	tags=11%, list=2%, signal=11%	FER/CAMK2A/STAT3/SRC
BP	GO:2000113	negative regulation of cellular macromolecule biosynthetic process	62	-0.436817	-1.14334	0.256532	0.882551	0.850791	264	tags=29%, list=20%, signal=24%	IGFBP5/EPO/NCK1/NOG/CHEK2/SIRT2/IFNG/IRF1/SFRP1/TP53/MED1/HSPA8/CSF2/SYNCRIP/HNRNPA2B1/C1QBP/BMP7
CC	GO:0043229	intracellular organelle	286	-0.3673	-1.08694	0.258883	0.887608	0.855667	301	tags=27%, list=23%, signal=26%	CTSC/KPNA2/SFN/SPTAN1/NSFL1C/NTRK2/OLR1/CTSV/OCIAD1/STUB1/CRK/TYMS/GRB2/DSC2/IFNGR1/EPHB2/DIABLO/TNNI3/LDLR/VTN/PARK7/PTPN11/HMGCR/POMC/BIRC3/B2M/BGN/CTLA4/NCK1/LTF/GOT1/ANXA1/CHEK2/FLT3/POMC/DNAJC19/KLK5/JAK2/SIRT2/ARG1/FN1/PPIE/DCTN2/ADSL/HTRA2/IRF1/ERP29/DBNL/MAPK9/TP53/MED1/HSPA8/PTN/PRDX6/LGALS3/TPM4/CSF2/HNRNPAB/TKT/OLFM4/SYNCRIP/TIMP3/RAC1/HNRNPA2B1/FGG/C1QBP/H2AFZ/CSRP3/YES1/IGFBP1/ADAMTS…
CC	GO:0099503	secretory vesicle	24	-0.504285	-1.15947	0.259012	0.887608	0.855667	230	tags=27%, list=18%, signal=23%	LTF/POMC/KLK5/OLFM4/FGG/THBS1
MF	GO:0005509	calcium ion binding	46	-0.45664	-1.15374	0.26087	0.889374	0.857369	261	tags=29%, list=20%, signal=24%	SMOC1/PLA2G1B/LDLR/EPS15L1/C1R/ANXA1/F9/CDH6/BGLAP/F2/TGM3/FSTL1/THBS1
BP	GO:0010558	negative regulation of macromolecule biosynthetic process	63	-0.434896	-1.14137	0.261848	0.889374	0.857369	264	tags=28%, list=20%, signal=24%	IGFBP5/EPO/NCK1/NOG/CHEK2/SIRT2/IFNG/IRF1/SFRP1/TP53/MED1/HSPA8/CSF2/SYNCRIP/HNRNPA2B1/C1QBP/BMP7
BP	GO:0006468	protein phosphorylation	188	0.276664	1.05961	0.261905	0.889374	0.857369	61	tags=10%, list=5%, signal=11%	CSK/CAMK2D/LYN/LYN/MAPK8/FER/CAMK2A/RPS6KA3/WNK3/PRKACA/SRC/PDE5A/MAP2K1/HSP90AB1/FYN/EPHA3/IL34/RB1/ZAP70
CC	GO:0005576	extracellular region	398	-0.359676	-1.07569	0.262361	0.889374	0.857369	354	tags=28%, list=27%, signal=30%	ANGPT2/COL8A1/MDH1/ADAMTS1/POMC/SLPI/IL1A/FGR/PPA1/CA6/HAAO/HPX/F5/TDGF1/ENTPD5/ALDOA/CAT/MMP8/C9/MMP14/CTSC/SFN/SPTAN1/L1CAM/OLR1/CXCL9/CTSV/INHBA/STUB1/CRK/IL1RL1/IGFBP5/GRB2/DSC2/SMOC1/GDF5/EPO/PLA2G1B/SST/LGALS8/LDLR/VTN/PARK7/POMC/B2M/LGALS3BP/BGN/HAPLN1/C1R/CDC37/MFGE8/NOG/KLKB1/IL18BP/LTF/GOT1/ANXA1/CD86/LTA/SERPINF2/POMC/F9/KLK5/ADM/SERPINF1/THPO/ENG/ARG1/FN1/DCTN2/PGLYRP1/CDH6/IL5/CD27/I…
BP	GO:0010976	positive regulation of neuron projection development	21	0.441832	1.13726	0.262948	0.889374	0.857369	70	tags=25%, list=5%, signal=24%	LYN/LYN/FYN/EPHA3/BDNF/IL1RAP
MF	GO:0043167	ion binding	243	0.274491	1.06173	0.263158	0.889374	0.857369	69	tags=11%, list=5%, signal=13%	CSK/CAMK2D/LYN/LYN/MAPK8/FER/CAMK2A/MATN2/RPS6KA3/WNK3/PRKACA/SRC/HK2/PDE5A/MAP2K1/HSP90AB1/ENO2/SPARCL1/FYN/DSG1/CPE/EPHA3/EPB41/CKM/ZAP70/SERPINE2/PDE1A
BP	GO:0032653	regulation of interleukin-10 production	11	-0.58597	-1.1657	0.264022	0.889374	0.857369	457	tags=45%, list=35%, signal=30%	AGER/TLR4/CD83/TNFRSF21
BP	GO:0002792	negative regulation of peptide secretion	15	-0.550939	-1.15613	0.264228	0.889374	0.857369	413	tags=53%, list=32%, signal=37%	TNF/TNFRSF21/IL1R2/PTPN11/ANXA1/FN1/ERP29/SFRP1
BP	GO:0050709	negative regulation of protein secretion	15	-0.550939	-1.15613	0.264228	0.889374	0.857369	413	tags=53%, list=32%, signal=37%	TNF/TNFRSF21/IL1R2/PTPN11/ANXA1/FN1/ERP29/SFRP1
BP	GO:0003158	endothelium development	13	-0.562488	-1.1601	0.264586	0.889374	0.857369	170	tags=38%, list=13%, signal=34%	TNF/MET/ENG/FGF1
BP	GO:0010951	negative regulation of endopeptidase activity	34	-0.475255	-1.14861	0.265306	0.890092	0.858061	237	tags=29%, list=18%, signal=24%	PARK7/LTF/SPINT2/SERPINF2/CD27/ITIH4/TIMP3/CST6/THBS1
MF	GO:0061135	endopeptidase regulator activity	26	-0.495186	-1.16075	0.26658	0.891647	0.85956	204	tags=30%, list=16%, signal=26%	SPINT2/SERPINF2/CD27/ITIH4/TIMP3/PSME1/CST6
BP	GO:0032613	interleukin-10 production	13	-0.559965	-1.1549	0.2673	0.891647	0.85956	460	tags=46%, list=35%, signal=30%	CD274/AGER/TLR4/CD83/TNFRSF21
BP	GO:0071897	DNA biosynthetic process	13	0.509774	1.16459	0.267925	0.891647	0.85956	36	tags=15%, list=3%, signal=15%	SRC/HSP90AB1
BP	GO:0050796	regulation of insulin secretion	15	-0.550636	-1.1555	0.268293	0.891647	0.85956	413	tags=47%, list=32%, signal=32%	FAM3D/TNF/PTPN11/EPHA5/IFNG/SFRP1
BP	GO:1903725	regulation of phospholipid metabolic process	11	0.524179	1.16141	0.269373	0.891647	0.85956	11	tags=17%, list=1%, signal=17%	LYN/LYN
BP	GO:2000377	regulation of reactive oxygen species metabolic process	21	-0.516539	-1.16531	0.270306	0.891647	0.85956	155	tags=30%, list=12%, signal=27%	PARK7/SIRT2/IFNG/TP53/F2/THBS1
BP	GO:0051962	positive regulation of nervous system development	38	0.371424	1.08687	0.271028	0.891647	0.85956	70	tags=20%, list=5%, signal=19%	LYN/LYN/FYN/EPHA3/AMIGO2/BDNF/SERPINE2/IL1RAP
BP	GO:0007050	cell cycle arrest	18	-0.524023	-1.15237	0.271505	0.891647	0.85956	108	tags=28%, list=8%, signal=26%	IRF1/TP53/TGFB2/THBS1
BP	GO:0031341	regulation of cell killing	18	-0.523479	-1.15117	0.271505	0.891647	0.85956	402	tags=33%, list=31%, signal=23%	AGER/B2M/ARG1/PGLYRP1/IFNG
BP	GO:0008610	lipid biosynthetic process	21	-0.515593	-1.16318	0.271638	0.891647	0.85956	403	tags=43%, list=31%, signal=30%	FABP3/FGFR4/PLA2G1B/LDLR/HMGCR/IFNG/MED1/FGF1
BP	GO:0002819	regulation of adaptive immune response	20	-0.521591	-1.16327	0.272363	0.891647	0.85956	403	tags=40%, list=31%, signal=28%	AGER/HPX/IL1RL1/B2M/ANXA1/LTA/ARG1
BP	GO:0002822	regulation of adaptive immune response based on somatic recombination of immune receptors built from immunoglobulin superfamily domains	20	-0.521591	-1.16327	0.272363	0.891647	0.85956	403	tags=40%, list=31%, signal=28%	AGER/HPX/IL1RL1/B2M/ANXA1/LTA/ARG1
BP	GO:0048545	response to steroid hormone	20	-0.521809	-1.16376	0.272363	0.891647	0.85956	234	tags=35%, list=18%, signal=29%	GOT1/ANXA1/SFRP1/MED1/TGFB2/BMP7
BP	GO:0060485	mesenchyme development	24	-0.499128	-1.14761	0.273698	0.892863	0.860733	208	tags=20%, list=16%, signal=17%	ENG/SFRP1/TGFB2/BMP7
BP	GO:0006461	NA	65	-0.43079	-1.13853	0.274326	0.892863	0.860733	270	tags=34%, list=21%, signal=29%	CRK/GRB2/PTPN11/HMGCR/NCK1/MET/RASA1/SIRT2/FN1/ADSL/HTRA2/IL5/IFNG/DBNL/MAPK9/TP53/CSF2/OLFM4/RAC1/FGG/TGM3/CAPG
BP	GO:0070271	NA	65	-0.43079	-1.13853	0.274326	0.892863	0.860733	270	tags=34%, list=21%, signal=29%	CRK/GRB2/PTPN11/HMGCR/NCK1/MET/RASA1/SIRT2/FN1/ADSL/HTRA2/IL5/IFNG/DBNL/MAPK9/TP53/CSF2/OLFM4/RAC1/FGG/TGM3/CAPG
BP	GO:0019218	regulation of steroid metabolic process	12	-0.568647	-1.15502	0.275815	0.892863	0.860733	403	tags=50%, list=31%, signal=35%	FGFR4/STUB1/LDLR/IFNG/FGF1
BP	GO:0043280	positive regulation of cysteine-type endopeptidase activity involved in apoptotic process	11	-0.581847	-1.15749	0.276334	0.892863	0.860733	490	tags=73%, list=38%, signal=46%	GSN/F3/FASLG/FAS/TNF/DIABLO/HTRA2
BP	GO:2001056	positive regulation of cysteine-type endopeptidase activity	11	-0.581847	-1.15749	0.276334	0.892863	0.860733	490	tags=73%, list=38%, signal=46%	GSN/F3/FASLG/FAS/TNF/DIABLO/HTRA2
BP	GO:0009605	response to external stimulus	199	-0.375557	-1.09027	0.276398	0.892863	0.860733	268	tags=23%, list=21%, signal=21%	IL1RL1/DSC2/PLA2G1B/EPHB2/LY86/LGALS8/IL1R2/LDLR/PARK7/POMC/B2M/NCK1/NOG/KLKB1/LTF/ANXA1/EFNB2/LTA/SERPINF2/EPHA5/POMC/MET/KLK5/BOC/JAK2/SIRT2/ARG1/PGLYRP1/IFNG/TNFAIP6/IRF1/SFRP1/TP53/MED1/BGLAP/LGALS3/RAC1/FGG/C1QBP/F2/CSRP3/BMP7/FGF1/HIST2H2BE/FSTL1/THBS1
BP	GO:0045665	negative regulation of neuron differentiation	14	-0.561025	-1.16582	0.276798	0.892863	0.860733	247	tags=36%, list=19%, signal=29%	B2M/EFNB2/MED1/BMP7
BP	GO:0048644	muscle organ morphogenesis	10	-0.595233	-1.16287	0.277929	0.894871	0.862668	240	tags=60%, list=18%, signal=49%	BMPR1A/TNNI3/NOG/ENG/MED1
BP	GO:0010605	negative regulation of macromolecule metabolic process	139	-0.390478	-1.10642	0.278549	0.895226	0.86301	264	tags=25%, list=20%, signal=23%	IGFBP5/EPO/EPHB2/IL1R2/LDLR/VTN/PARK7/HMGCR/NCK1/NOG/LTF/CHEK2/SPINT2/SERPINF2/SIRT2/ENG/CD27/IFNG/ITIH4/IRF1/ERP29/SFRP1/TP53/MED1/HSPA8/TGFB2/CSF2/SYNCRIP/TIMP3/HNRNPA2B1/C1QBP/F2/CST6/BMP7/THBS1
BP	GO:0060393	regulation of pathway-restricted SMAD protein phosphorylation	11	-0.580475	-1.15476	0.27907	0.895264	0.863047	278	tags=45%, list=21%, signal=36%	INHBA/NOG/ENG/BMP7
BP	GO:0071675	regulation of mononuclear cell migration	10	0.52955	1.13685	0.279851	0.896134	0.863886	133	tags=36%, list=10%, signal=33%	LYN/LYN/MAPK14/PLA2G7
BP	GO:0002690	positive regulation of leukocyte chemotaxis	11	-0.579217	-1.15226	0.280438	0.896381	0.864124	52	tags=27%, list=4%, signal=26%	RAC1/C1QBP
BP	GO:0031589	cell-substrate adhesion	45	-0.451773	-1.1346	0.281922	0.897859	0.865549	163	tags=20%, list=12%, signal=19%	RASA1/FN1/TNFRSF12A/OLFM4/RAC1/FGG/C1QBP/CCDC80/THBS1
CC	GO:0070161	anchoring junction	45	-0.451891	-1.1349	0.281922	0.897859	0.865549	314	tags=33%, list=24%, signal=26%	MMP14/L1CAM/DSC2/PARK7/B2M/ANXA1/EFNB2/EPHA5/JAK2/ENG/HSPA8/TPM4/RAC1/YES1
BP	GO:0010466	negative regulation of peptidase activity	36	-0.466239	-1.13012	0.283525	0.900527	0.868121	237	tags=27%, list=18%, signal=23%	PARK7/LTF/SPINT2/SERPINF2/CD27/ITIH4/TIMP3/CST6/THBS1
BP	GO:0032874	positive regulation of stress-activated MAPK cascade	16	-0.539145	-1.15137	0.283784	0.900527	0.868121	403	tags=44%, list=31%, signal=31%	AGER/TLR4/EDA2R/SERPINF2/CD27/TGFB2
MF	GO:0046983	protein dimerization activity	66	-0.428143	-1.13137	0.284371	0.900765	0.868351	88	tags=21%, list=7%, signal=21%	NOG/CHEK2/SERPINF2/ENG/TP53/TGFB2/PRDX6/TKT/OLFM4/H2AFZ/HIST2H2BE/PSMD7/HIST3H2A
BP	GO:0002702	positive regulation of production of molecular mediator of immune response	14	-0.557545	-1.15858	0.286296	0.903062	0.870565	341	tags=43%, list=26%, signal=32%	HPX/CD244/B2M/KLK5/IL5
BP	GO:0009892	negative regulation of metabolic process	146	-0.383794	-1.09186	0.286624	0.903062	0.870565	264	tags=25%, list=20%, signal=23%	IGFBP5/EPO/EPHB2/IL1R2/LDLR/VTN/PARK7/HMGCR/NCK1/NOG/LTF/CHEK2/SPINT2/SERPINF2/LEPR/SIRT2/ENG/HTRA2/CD27/IFNG/ITIH4/IRF1/ERP29/SFRP1/TP53/MED1/HSPA8/TGFB2/CSF2/SYNCRIP/TIMP3/HNRNPA2B1/C1QBP/F2/CST6/BMP7/THBS1
BP	GO:0045666	positive regulation of neuron differentiation	23	0.426849	1.1185	0.288	0.903062	0.870565	70	tags=23%, list=5%, signal=22%	LYN/LYN/FYN/EPHA3/BDNF/IL1RAP
CC	GO:0005912	adherens junction	44	-0.452381	-1.13424	0.28805	0.903062	0.870565	314	tags=33%, list=24%, signal=26%	MMP14/L1CAM/DSC2/PARK7/B2M/ANXA1/EFNB2/EPHA5/JAK2/ENG/HSPA8/TPM4/RAC1/YES1
BP	GO:0002687	positive regulation of leukocyte migration	20	-0.51795	-1.15515	0.288385	0.903062	0.870565	67	tags=30%, list=5%, signal=29%	IL1A/MMP14/LGALS3/RAC1/C1QBP
BP	GO:1902903	regulation of supramolecular fiber organization	25	-0.493129	-1.1463	0.288538	0.903062	0.870565	262	tags=36%, list=20%, signal=29%	LDLR/NCK1/SERPINF2/MET/RASA1/HSPA8/RAC1/CAPG
BP	GO:0046578	regulation of Ras protein signal transduction	12	-0.564899	-1.14741	0.289402	0.903062	0.870565	377	tags=50%, list=29%, signal=36%	CSF1/EPO/EPHB2/MET/RASA1
CC	GO:0005739	mitochondrion	43	0.349606	1.06823	0.28972	0.903062	0.870565	121	tags=28%, list=9%, signal=26%	CAMK2A/PRKACA/SRC/HK2/HSP90AB1/CLIC1/BDNF/HSD17B10/MAPK14/IDE/PDE2A/RAD51
BP	GO:0034248	regulation of cellular amide metabolic process	20	-0.516438	-1.15178	0.28972	0.903062	0.870565	55	tags=29%, list=4%, signal=28%	IGFBP5/NCK1/SYNCRIP/HNRNPA2B1/THBS1
BP	GO:0002526	acute inflammatory response	14	-0.555764	-1.15488	0.290366	0.903341	0.870833	486	tags=57%, list=37%, signal=36%	F3/A2M/TNF/IL1A/PARK7/ITIH4/C1QBP
BP	GO:0032872	regulation of stress-activated MAPK cascade	22	-0.499186	-1.13774	0.290837	0.903341	0.870833	441	tags=39%, list=34%, signal=26%	TNF/AGER/TLR4/EDA2R/SERPINF2/CD27/SFRP1/TGFB2
BP	GO:0032787	monocarboxylic acid metabolic process	26	0.410489	1.10613	0.291845	0.90356	0.871045	37	tags=12%, list=3%, signal=11%	STAT3/HK2/ENO2
BP	GO:0032637	interleukin-8 production	12	-0.563245	-1.14405	0.293478	0.90356	0.871045	460	tags=58%, list=35%, signal=38%	TLR2/TNF/TLR4/CD244/PARK7/ANXA1
BP	GO:0032677	regulation of interleukin-8 production	12	-0.563245	-1.14405	0.293478	0.90356	0.871045	460	tags=58%, list=35%, signal=38%	TLR2/TNF/TLR4/CD244/PARK7/ANXA1
BP	GO:1903522	regulation of blood circulation	15	-0.542842	-1.13914	0.294038	0.90356	0.871045	261	tags=40%, list=20%, signal=32%	TNNI3/ADM/TGFB2/FGG/CSRP3
BP	GO:0030099	myeloid cell differentiation	38	0.367464	1.07529	0.294393	0.90356	0.871045	120	tags=23%, list=9%, signal=22%	LYN/LYN/STAT3/SRC/IL34/RB1/KIT/MAPK14/CD4
BP	GO:0009123	nucleoside monophosphate metabolic process	21	0.42898	1.10418	0.294821	0.90356	0.871045	37	tags=14%, list=3%, signal=14%	STAT3/HK2/ENO2
BP	GO:0097530	granulocyte migration	19	-0.517768	-1.14265	0.294993	0.90356	0.871045	381	tags=37%, list=29%, signal=26%	CSF1/IL1A/ANXA1/LGALS3/RAC1/C1QBP
BP	GO:0097435	supramolecular fiber organization	36	-0.463093	-1.12249	0.295019	0.90356	0.871045	262	tags=33%, list=20%, signal=27%	LDLR/NCK1/SERPINF2/MET/RASA1/HSPA8/TGFB2/RAC1/CSRP3/DPT/CAPG
BP	GO:0034976	response to endoplasmic reticulum stress	13	-0.551198	-1.13681	0.295794	0.904357	0.871813	270	tags=46%, list=21%, signal=37%	STUB1/PARK7/NCK1/ERP29/TP53
BP	GO:0002700	regulation of production of molecular mediator of immune response	23	-0.494688	-1.13282	0.296543	0.905073	0.872503	341	tags=39%, list=26%, signal=29%	TLR4/HPX/CD244/B2M/KLK5/ARG1/IL5/TGFB2
CC	GO:0005622	intracellular	367	-0.357873	-1.06816	0.29708	0.90514	0.872568	344	tags=29%, list=26%, signal=30%	POMC/SLPI/TLR4/IL1A/FGR/PPA1/EHMT2/HAAO/F5/ALDOA/CAT/EDA2R/ING1/C9/MMP14/CTSC/KPNA2/SFN/SPTAN1/NSFL1C/NTRK2/OLR1/CTSV/INHBA/OCIAD1/STUB1/CRK/TYMS/GRB2/DSC2/IFNGR1/GDF5/PLA2G1B/EPHB2/LGALS8/DIABLO/IL1R2/TNNI3/LDLR/VTN/EPS15L1/PARK7/PTPN11/HMGCR/POMC/BIRC3/B2M/BGN/CTLA4/CDC37/NCK1/LTF/GOT1/ANXA1/CHEK2/SPINT2/FLT3/POMC/DNAJC19/KLK5/JAK2/SIRT2/ADM/ARG1/FN1/PPIE/DCTN2/ADSL/HTRA2/IFNG/IRF1/ERP29/DBNL/S…
CC	GO:0098588	bounding membrane of organelle	18	0.454672	1.1152	0.29845	0.906244	0.873632	115	tags=16%, list=9%, signal=15%	HK2/CA4/PDE2A
MF	GO:0019902	phosphatase binding	17	0.46254	1.12389	0.299611	0.906244	0.873632	24	tags=11%, list=2%, signal=11%	FER/STAT3
BP	GO:0090066	regulation of anatomical structure size	31	-0.472659	-1.13087	0.299873	0.906244	0.873632	209	tags=30%, list=16%, signal=26%	NCK1/SERPINF2/RASA1/ADM/FN1/TNFRSF12A/RAC1/FGG/CAPG
BP	GO:0070848	response to growth factor	74	-0.415631	-1.11658	0.301275	0.906244	0.873632	155	tags=14%, list=12%, signal=14%	ENG/HTRA2/SFRP1/MED1/TGFB2/BMP7/YES1/DCN/FGF1/THBS1
BP	GO:0034599	cellular response to oxidative stress	30	0.395889	1.08971	0.301802	0.906244	0.873632	25	tags=10%, list=2%, signal=10%	MAPK8/FER/SRC
BP	GO:0001838	embryonic epithelial tube formation	11	-0.568523	-1.13099	0.302326	0.906244	0.873632	208	tags=45%, list=16%, signal=39%	SPINT2/ADM/SFRP1/BMP7
BP	GO:0051702	interaction with symbiont	11	-0.56861	-1.13116	0.302326	0.906244	0.873632	204	tags=31%, list=16%, signal=27%	ARG1/FN1/HSPA8/F2
BP	GO:0030155	regulation of cell adhesion	102	-0.395959	-1.09341	0.302661	0.906244	0.873632	237	tags=21%, list=18%, signal=19%	PTPN11/CTLA4/NCK1/ANXA1/EFNB2/SPINT2/JAK2/RASA1/ARG1/FN1/CD27/IFNG/IRF1/TGFB2/LGALS3/OLFM4/RAC1/FGG/C1QBP/CCDC80/BMP7/THBS1
BP	GO:0001666	response to hypoxia	19	-0.511965	-1.12985	0.303112	0.906244	0.873632	254	tags=47%, list=19%, signal=39%	PTGS2/MMP2/AGER/EPO/SIRT2/SFRP1/TP53/TGFB2
BP	GO:0001890	placenta development	19	-0.511887	-1.12967	0.303112	0.906244	0.873632	279	tags=32%, list=21%, signal=25%	GRB2/SPINT2/ADM/MED1/CSF2/BMP7
BP	GO:0036293	response to decreased oxygen levels	19	-0.511965	-1.12985	0.303112	0.906244	0.873632	254	tags=47%, list=19%, signal=39%	PTGS2/MMP2/AGER/EPO/SIRT2/SFRP1/TP53/TGFB2
BP	GO:0010769	regulation of cell morphogenesis involved in differentiation	21	-0.500342	-1.12877	0.30759	0.915439	0.882496	131	tags=30%, list=10%, signal=28%	EPHB2/FN1/TNFRSF12A/OLFM4/RAC1/C1QBP
BP	GO:0022409	positive regulation of cell-cell adhesion	33	-0.46556	-1.12598	0.307595	0.915439	0.882496	209	tags=21%, list=16%, signal=18%	ANXA1/EFNB2/CD27/IFNG/FGG/BMP7
BP	GO:0002444	myeloid leukocyte mediated immunity	12	0.496616	1.1225	0.308271	0.915439	0.882496	11	tags=14%, list=1%, signal=14%	LYN/LYN
BP	GO:0061136	regulation of proteasomal protein catabolic process	12	0.497041	1.12346	0.308271	0.915439	0.882496	63	tags=25%, list=5%, signal=24%	PRKACA/HSP90AB1/USP25
BP	GO:0010038	response to metal ion	16	-0.532048	-1.13622	0.310811	0.916551	0.883568	89	tags=29%, list=7%, signal=28%	B2M/MAPK9/FGG/THBS1
MF	GO:0045296	cadherin binding	20	-0.509913	-1.13723	0.311081	0.916551	0.883568	315	tags=57%, list=24%, signal=44%	SFN/SPTAN1/EPS15L1/PARK7/NCK1/ANXA1/DBNL/HSPA8/PRDX6/OLFM4/CAPG
BP	GO:0007179	transforming growth factor beta receptor signaling pathway	17	-0.52332	-1.13259	0.311409	0.916551	0.883568	140	tags=18%, list=11%, signal=16%	TGFB2/THBS1
BP	GO:0051963	regulation of synapse assembly	12	0.492273	1.11268	0.31203	0.916551	0.883568	128	tags=42%, list=10%, signal=38%	AMIGO2/BDNF/IL1RAP/SLITRK1/FLRT2
BP	GO:0051965	positive regulation of synapse assembly	12	0.492273	1.11268	0.31203	0.916551	0.883568	128	tags=42%, list=10%, signal=38%	AMIGO2/BDNF/IL1RAP/SLITRK1/FLRT2
BP	GO:0051897	positive regulation of protein kinase B signaling	16	-0.531339	-1.13471	0.312162	0.916551	0.883568	45	tags=18%, list=3%, signal=17%	C1QBP/THBS1
BP	GO:0022603	regulation of anatomical structure morphogenesis	91	-0.400285	-1.09288	0.312429	0.916551	0.883568	152	tags=20%, list=12%, signal=19%	ANXA1/EFNB2/ADM/SERPINF1/ENG/FN1/SFRP1/MED1/TNFRSF12A/TGFB2/OLFM4/RAC1/C1QBP/F2/BMP7/DCN/FGF1/THBS1
BP	GO:0051172	negative regulation of nitrogen compound metabolic process	130	-0.386488	-1.08816	0.31324	0.916551	0.883568	264	tags=25%, list=20%, signal=23%	IGFBP5/EPO/EPHB2/IL1R2/LDLR/VTN/PARK7/HMGCR/NCK1/NOG/LTF/CHEK2/SPINT2/SERPINF2/SIRT2/ENG/CD27/IFNG/ITIH4/IRF1/SFRP1/TP53/MED1/HSPA8/CSF2/SYNCRIP/TIMP3/HNRNPA2B1/C1QBP/F2/CST6/BMP7/THBS1
BP	GO:0060562	epithelial tube morphogenesis	31	-0.468897	-1.12187	0.31385	0.916551	0.883568	208	tags=31%, list=16%, signal=27%	EFNB2/SPINT2/MET/ADM/ENG/SFRP1/MED1/BMP7/FGF1
BP	GO:0098869	cellular oxidant detoxification	12	-0.559238	-1.13591	0.313859	0.916551	0.883568	486	tags=42%, list=37%, signal=26%	TNF/CAT/PARK7/PRDX6
BP	GO:0051258	protein polymerization	17	-0.521154	-1.1279	0.316779	0.922597	0.889396	262	tags=41%, list=20%, signal=33%	NCK1/MET/RASA1/RAC1/FGG/CAPG
BP	GO:0048609	multicellular organismal reproductive process	29	0.394542	1.08652	0.317391	0.922597	0.889396	88	tags=17%, list=7%, signal=16%	PRKACA/SRC/PDE5A/SERPINE2/KIT
BP	GO:0046890	regulation of lipid biosynthetic process	14	-0.541664	-1.12558	0.317503	0.922597	0.889396	403	tags=43%, list=31%, signal=30%	FABP3/FGFR4/LDLR/IFNG/FGF1
BP	GO:0007162	negative regulation of cell adhesion	41	-0.450681	-1.1115	0.318414	0.922655	0.889453	233	tags=19%, list=18%, signal=16%	CTLA4/ANXA1/SPINT2/RASA1/ARG1/IRF1/THBS1
CC	GO:0009897	external side of plasma membrane	49	-0.436611	-1.11284	0.318573	0.922655	0.889453	412	tags=37%, list=32%, signal=26%	BMPR1A/TNF/IL12RB2/TLR4/CD83/CXCL9/CD244/IL1RL1/LDLR/B2M/CTLA4/MFGE8/ANXA1/ENG/CD27/FGG/F2/THBS1
BP	GO:0010608	posttranscriptional regulation of gene expression	22	-0.488751	-1.11396	0.320053	0.925417	0.892115	55	tags=30%, list=4%, signal=30%	IGFBP5/CDC37/NCK1/SYNCRIP/HNRNPA2B1/THBS1
MF	GO:0004857	enzyme inhibitor activity	31	-0.465546	-1.11385	0.321474	0.927388	0.894015	209	tags=28%, list=16%, signal=24%	LTF/ANXA1/SPINT2/SERPINF2/CD27/ITIH4/TIMP3/CST6
BP	GO:0031324	negative regulation of cellular metabolic process	138	-0.383149	-1.08727	0.322718	0.927388	0.894015	264	tags=25%, list=20%, signal=23%	IGFBP5/EPO/EPHB2/IL1R2/VTN/PARK7/HMGCR/NCK1/NOG/LTF/CHEK2/SPINT2/SERPINF2/LEPR/SIRT2/ENG/HTRA2/CD27/IFNG/ITIH4/IRF1/SFRP1/TP53/MED1/HSPA8/TGFB2/CSF2/SYNCRIP/TIMP3/HNRNPA2B1/C1QBP/F2/CST6/BMP7/THBS1
BP	GO:0002064	epithelial cell development	14	-0.540424	-1.12301	0.322931	0.927388	0.894015	412	tags=43%, list=32%, signal=30%	TNF/SFN/SPINT2/MET/ENG
BP	GO:1903531	negative regulation of secretion by cell	17	-0.51944	-1.1242	0.32349	0.927388	0.894015	413	tags=47%, list=32%, signal=33%	TNF/TNFRSF21/IL1R2/PTPN11/ANXA1/FN1/ERP29/SFRP1
BP	GO:0018105	peptidyl-serine phosphorylation	37	0.368165	1.07029	0.324074	0.927388	0.894015	23	tags=8%, list=2%, signal=8%	MAPK8/CAMK2A/PRKACA
BP	GO:0050830	defense response to Gram-positive bacterium	13	-0.543667	-1.12128	0.324288	0.927388	0.894015	403	tags=54%, list=31%, signal=38%	TNF/FGR/PLA2G1B/LTA/PGLYRP1/HIST2H2BE
MF	GO:0019903	protein phosphatase binding	16	0.468449	1.11961	0.324427	0.927388	0.894015	24	tags=12%, list=2%, signal=12%	FER/STAT3
BP	GO:0014068	positive regulation of phosphatidylinositol 3-kinase signaling	14	-0.537692	-1.11733	0.325645	0.929356	0.895912	71	tags=40%, list=5%, signal=38%	FGR/CAT/TGFB2/F2/DCN
BP	GO:0044092	negative regulation of molecular function	83	-0.403325	-1.09301	0.327168	0.932189	0.898643	254	tags=28%, list=19%, signal=24%	EPHB2/TNNI3/VTN/PARK7/HMGCR/B2M/NCK1/NOG/LTF/ANXA1/SPINT2/SERPINF2/LEPR/MET/CD27/ITIH4/SFRP1/TP53/TGFB2/TIMP3/CST6/BMP7/THBS1
BP	GO:0002761	regulation of myeloid leukocyte differentiation	13	0.486489	1.1114	0.328302	0.933907	0.9003	57	tags=29%, list=4%, signal=28%	LYN/LYN/IL34/RB1
BP	GO:0007265	Ras protein signal transduction	20	-0.502969	-1.12174	0.329773	0.936172	0.902483	377	tags=45%, list=29%, signal=32%	CSF1/GRB2/EPO/EPHB2/MET/RASA1/DBNL/TP53
BP	GO:0045621	positive regulation of lymphocyte differentiation	12	-0.553265	-1.12378	0.330163	0.936172	0.902483	316	tags=42%, list=24%, signal=32%	MMP14/ANXA1/CD27/IFNG
BP	GO:0007611	learning or memory	14	-0.536651	-1.11517	0.331072	0.937237	0.90351	386	tags=43%, list=30%, signal=31%	NTRK2/EPHB2/LDLR/HMGCR/PTN
BP	GO:0035821	modification of morphology or physiology of other organism	20	-0.501966	-1.1195	0.333778	0.94338	0.909432	204	tags=26%, list=16%, signal=22%	ARG1/PGLYRP1/IFNG/HSPA8/F2
BP	GO:0043491	protein kinase B signaling	24	-0.479787	-1.10314	0.335113	0.944851	0.91085	155	tags=16%, list=12%, signal=14%	THPO/C1QBP/THBS1
BP	GO:0002757	immune response-activating signal transduction	24	0.406661	1.08745	0.335968	0.944851	0.91085	61	tags=20%, list=5%, signal=19%	LYN/LYN/RPS6KA3/FYN/ZAP70
BP	GO:0006897	endocytosis	48	-0.431524	-1.09614	0.336218	0.944851	0.91085	283	tags=27%, list=22%, signal=22%	GRB2/LDLR/VTN/B2M/LGALS3BP/MFGE8/ANXA1/LEPR/ADM/DBNL/LGALS3/THBS1
MF	GO:0008092	cytoskeletal protein binding	24	-0.479088	-1.10154	0.336449	0.944851	0.91085	155	tags=36%, list=12%, signal=32%	FABP3/ALDOA/TNNI3/SIRT2/DCTN2/DBNL/CSRP3/CAPG
BP	GO:0035239	tube morphogenesis	35	-0.454247	-1.10075	0.340102	0.952087	0.917825	208	tags=27%, list=16%, signal=23%	EFNB2/SPINT2/MET/ADM/ENG/SFRP1/MED1/BMP7/FGF1
BP	GO:0050890	cognition	15	-0.527994	-1.10798	0.340108	0.952087	0.917825	386	tags=40%, list=30%, signal=28%	NTRK2/EPHB2/LDLR/HMGCR/PTN
BP	GO:0051960	regulation of nervous system development	63	0.32321	1.04039	0.341772	0.955223	0.920849	70	tags=16%, list=5%, signal=16%	LYN/LYN/PRKACA/STAT3/FYN/EPHA3/AMIGO2/BDNF/SERPINE2/EFNB3/IL1RAP
BP	GO:0046328	regulation of JNK cascade	18	-0.500795	-1.10129	0.342742	0.956285	0.921872	403	tags=37%, list=31%, signal=26%	AGER/TLR4/EDA2R/SERPINF2/CD27/SFRP1
MF	GO:0005179	hormone activity	16	-0.521886	-1.11452	0.343243	0.956285	0.921872	343	tags=44%, list=26%, signal=33%	INHBA/EPO/SST/POMC/POMC/ADM/THPO
BP	GO:0001841	neural tube formation	10	-0.568962	-1.11155	0.344687	0.956285	0.921872	208	tags=50%, list=16%, signal=42%	SPINT2/ADM/SFRP1/BMP7
BP	GO:0014020	primary neural tube formation	10	-0.568962	-1.11155	0.344687	0.956285	0.921872	208	tags=50%, list=16%, signal=42%	SPINT2/ADM/SFRP1/BMP7
BP	GO:0045786	negative regulation of cell cycle	30	-0.462844	-1.10005	0.344872	0.956285	0.921872	108	tags=20%, list=8%, signal=19%	IRF1/TP53/TGFB2/BMP7/THBS1
BP	GO:0070482	response to oxygen levels	20	-0.496121	-1.10647	0.34713	0.95963	0.925097	505	tags=50%, list=39%, signal=31%	PTGS2/FAS/MMP2/AGER/EPO/SIRT2/SFRP1/TP53/TGFB2
BP	GO:0010498	proteasomal protein catabolic process	14	0.469573	1.09302	0.34717	0.95963	0.925097	63	tags=21%, list=5%, signal=21%	PRKACA/HSP90AB1/USP25
BP	GO:0051896	regulation of protein kinase B signaling	19	-0.499379	-1.10207	0.34912	0.963507	0.928834	45	tags=15%, list=3%, signal=15%	C1QBP/THBS1
BP	GO:0007178	transmembrane receptor protein serine/threonine kinase signaling pathway	40	-0.444853	-1.09726	0.349873	0.964069	0.929377	278	tags=22%, list=21%, signal=18%	STUB1/GDF5/NOG/ENG/SFRP1/TGFB2/BMP7/THBS1
MF	GO:0019899	enzyme binding	110	0.299024	1.05591	0.351648	0.966631	0.931846	98	tags=12%, list=8%, signal=12%	CSK/MAPK8/FER/RPS6KA3/PRKACA/STAT3/SRC/HSP90AB1/RB1/USP25/IL1RAP/KIT/PLAUR/MAPK14
BP	GO:0050886	endocrine process	12	-0.546293	-1.10962	0.351902	0.966631	0.931846	343	tags=43%, list=26%, signal=32%	INHBA/PTPN11/POMC/SERPINF2/POMC
BP	GO:0043010	camera-type eye development	20	-0.490462	-1.09385	0.353805	0.967926	0.933095	351	tags=29%, list=27%, signal=21%	NTRK2/INHBA/EPHB2/MED1/BMP7
BP	GO:0006164	purine nucleotide biosynthetic process	11	-0.549864	-1.09387	0.355677	0.967926	0.933095	531	tags=55%, list=41%, signal=33%	GCG/ATP5B/ALDOA/ADM/ADSL
BP	GO:0009152	purine ribonucleotide biosynthetic process	11	-0.549864	-1.09387	0.355677	0.967926	0.933095	531	tags=55%, list=41%, signal=33%	GCG/ATP5B/ALDOA/ADM/ADSL
BP	GO:0009260	ribonucleotide biosynthetic process	11	-0.549864	-1.09387	0.355677	0.967926	0.933095	531	tags=55%, list=41%, signal=33%	GCG/ATP5B/ALDOA/ADM/ADSL
BP	GO:0046390	ribose phosphate biosynthetic process	11	-0.549864	-1.09387	0.355677	0.967926	0.933095	531	tags=55%, list=41%, signal=33%	GCG/ATP5B/ALDOA/ADM/ADSL
BP	GO:0072522	purine-containing compound biosynthetic process	11	-0.549864	-1.09387	0.355677	0.967926	0.933095	531	tags=55%, list=41%, signal=33%	GCG/ATP5B/ALDOA/ADM/ADSL
BP	GO:0031348	negative regulation of defense response	19	-0.496659	-1.09607	0.35724	0.968199	0.933358	241	tags=45%, list=18%, signal=37%	IL22RA2/AGER/IL1R2/SIRT2/ARG1/TNFAIP6/C1QBP/F2
BP	GO:0043903	regulation of symbiosis, encompassing mutualism through parasitism	19	-0.496656	-1.09606	0.35724	0.968199	0.933358	204	tags=47%, list=16%, signal=41%	GSN/TNF/SLPI/LTF/LTA/ARG1/PPIE/HSPA8
BP	GO:0045637	regulation of myeloid cell differentiation	22	0.402485	1.04767	0.35743	0.968199	0.933358	120	tags=30%, list=9%, signal=28%	LYN/LYN/STAT3/IL34/RB1/MAPK14/CD4
BP	GO:0030308	negative regulation of cell growth	18	-0.496211	-1.09121	0.358871	0.970608	0.93568	91	tags=22%, list=7%, signal=21%	SFRP1/TP53/TGFB2
BP	GO:0080134	regulation of response to stress	134	-0.376565	-1.06604	0.360726	0.974126	0.939071	268	tags=22%, list=21%, signal=20%	IL1RL1/EPO/IL1R2/LDLR/PARK7/CDC37/NCK1/KLKB1/LTF/ANXA1/LTA/SERPINF2/MET/KLK5/JAK2/SIRT2/ARG1/PGLYRP1/CD27/TNFAIP6/IRF1/ERP29/SFRP1/MED1/TNFRSF12A/TGFB2/FGG/C1QBP/F2/THBS1
BP	GO:0010035	response to inorganic substance	28	-0.462849	-1.0972	0.361508	0.974686	0.939611	234	tags=21%, list=18%, signal=17%	B2M/MET/MAPK9/FGG/THBS1
BP	GO:1903050	regulation of proteolysis involved in cellular protein catabolic process	13	0.477123	1.09	0.362264	0.974686	0.939611	63	tags=23%, list=5%, signal=22%	PRKACA/HSP90AB1/USP25
BP	GO:0032649	regulation of interferon-gamma production	18	-0.49382	-1.08595	0.362903	0.974686	0.939611	479	tags=50%, list=37%, signal=32%	CD274/TNF/IL12RB2/TLR4/CD244/IL1RL1/LTA/C1QBP
BP	GO:0002705	positive regulation of leukocyte mediated immunity	20	-0.488985	-1.09055	0.363151	0.974686	0.939611	403	tags=35%, list=31%, signal=25%	SH2D1A/FGR/HPX/B2M/LTA/ARG1
BP	GO:0032609	interferon-gamma production	19	-0.491211	-1.08405	0.364005	0.97549	0.940386	479	tags=47%, list=37%, signal=30%	CD274/TNF/IL12RB2/TLR4/CD244/IL1RL1/LTA/C1QBP
BP	GO:0043269	regulation of ion transport	34	0.362755	1.03135	0.366972	0.978603	0.943388	67	tags=19%, list=5%, signal=19%	LYN/LYN/CAMK2A/WNK3/FYN/CLIC1/SERPINE2
BP	GO:1901566	organonitrogen compound biosynthetic process	60	-0.410326	-1.06997	0.368171	0.978603	0.943388	341	tags=30%, list=26%, signal=23%	IL1A/HAAO/ALDOA/INHBA/TYMS/IGFBP5/EPO/PARK7/NCK1/GOT1/IL19/ADM/ARG1/ADSL/IFNG/SYNCRIP/THBS1
BP	GO:0044703	multi-organism reproductive process	41	0.342009	1.02681	0.368182	0.978603	0.943388	88	tags=15%, list=7%, signal=14%	PRKACA/STAT3/SRC/PDE5A/SERPINE2/KIT
BP	GO:0040007	growth	89	-0.388729	-1.06066	0.368721	0.978603	0.943388	301	tags=24%, list=23%, signal=20%	SFN/INHBA/IGFBP5/GDF5/PTPN11/NOG/ANXA1/LTA/LEPR/ADM/FN1/HTRA2/IFNG/SFRP1/TP53/MED1/TNFRSF12A/TGFB2/TKT/F2/IGFBP1/FGF1
CC	GO:0043228	non-membrane-bounded organelle	93	-0.386863	-1.05861	0.368899	0.978603	0.943388	301	tags=33%, list=23%, signal=28%	EHMT2/ALDOA/MMP14/CTSC/SPTAN1/NSFL1C/CTSV/STUB1/CRK/GRB2/TNNI3/PARK7/NCK1/CHEK2/JAK2/SIRT2/DCTN2/HTRA2/IRF1/DBNL/TP53/MED1/TPM4/RAC1/H2AFZ/CSRP3/YES1/CAPG/HIST2H2BE/HIST3H2A
CC	GO:0043232	intracellular non-membrane-bounded organelle	93	-0.386863	-1.05861	0.368899	0.978603	0.943388	301	tags=33%, list=23%, signal=28%	EHMT2/ALDOA/MMP14/CTSC/SPTAN1/NSFL1C/CTSV/STUB1/CRK/GRB2/TNNI3/PARK7/NCK1/CHEK2/JAK2/SIRT2/DCTN2/HTRA2/IRF1/DBNL/TP53/MED1/TPM4/RAC1/H2AFZ/CSRP3/YES1/CAPG/HIST2H2BE/HIST3H2A
BP	GO:0007565	female pregnancy	14	-0.526703	-1.09449	0.369064	0.978603	0.943388	279	tags=57%, list=21%, signal=45%	CTSB/MMP2/CTSV/IGFBP5/EPO/MED1/C1QBP
BP	GO:0110053	regulation of actin filament organization	18	-0.49189	-1.0817	0.369624	0.978612	0.943396	262	tags=39%, list=20%, signal=32%	NCK1/SERPINF2/MET/RASA1/RAC1/CAPG
BP	GO:0051093	negative regulation of developmental process	68	-0.400118	-1.0649	0.370457	0.979344	0.944101	278	tags=28%, list=21%, signal=23%	IGFBP5/GDF5/EPHB2/LDLR/B2M/CTLA4/NOG/ANXA1/EFNB2/SIRT2/SERPINF1/IRF1/SFRP1/MED1/TGFB2/F2/BMP7/DCN/THBS1
BP	GO:0001649	osteoblast differentiation	22	-0.478213	-1.08994	0.373174	0.98269	0.947327	263	tags=45%, list=20%, signal=37%	IGFBP5/SMOC1/NOG/LTF/SFRP1/BGLAP/TPM4/SYNCRIP/BMP7
BP	GO:0009165	nucleotide biosynthetic process	15	-0.519695	-1.09057	0.373984	0.98269	0.947327	531	tags=53%, list=41%, signal=32%	GCG/ATP5B/HAAO/ALDOA/TYMS/ADM/ADSL
BP	GO:0072507	divalent inorganic cation homeostasis	25	0.383867	1.03864	0.374486	0.98269	0.947327	43	tags=11%, list=3%, signal=11%	LYN/LYN/FYN
CC	GO:0097458	neuron part	37	0.355323	1.03295	0.375	0.98269	0.947327	43	tags=11%, list=3%, signal=11%	CAMK2A/PRKACA/ENO2/FYN
MF	GO:0004866	endopeptidase inhibitor activity	24	-0.463378	-1.06541	0.375167	0.98269	0.947327	204	tags=28%, list=16%, signal=24%	SPINT2/SERPINF2/CD27/ITIH4/TIMP3/CST6
BP	GO:0051091	positive regulation of DNA binding transcription factor activity	28	0.384836	1.04478	0.377682	0.98269	0.947327	88	tags=14%, list=7%, signal=14%	FER/CAMK2A/IL1RAP/KIT
MF	GO:0140110	transcription regulator activity	20	-0.484833	-1.0813	0.377837	0.98269	0.947327	100	tags=25%, list=8%, signal=23%	IRF1/TP53/MED1/C1QBP
BP	GO:0002673	regulation of acute inflammatory response	10	-0.55387	-1.08206	0.378747	0.98269	0.947327	486	tags=50%, list=37%, signal=32%	A2M/TNF/PARK7/C1QBP
BP	GO:0008630	intrinsic apoptotic signaling pathway in response to DNA damage	10	-0.554112	-1.08254	0.378747	0.98269	0.947327	403	tags=50%, list=31%, signal=35%	SFN/CHEK2/HTRA2/TP53
BP	GO:0001503	ossification	40	-0.435278	-1.07364	0.380407	0.98269	0.947327	409	tags=42%, list=31%, signal=30%	BMPR1A/TNF/CSF1/CAT/MMP14/IGFBP5/SMOC1/NOG/LTF/SFRP1/PTN/BGLAP/TGFB2/TPM4/SYNCRIP/BMP7
BP	GO:0048167	regulation of synaptic plasticity	10	0.498843	1.07093	0.380597	0.98269	0.947327	67	tags=20%, list=5%, signal=19%	CAMK2A/SERPINE2
BP	GO:0002521	leukocyte differentiation	53	0.320593	1.01659	0.381215	0.98269	0.947327	122	tags=20%, list=9%, signal=19%	LYN/LYN/STAT3/SRC/IL34/RB1/ZAP70/KIT/MAPK14/CD4/TNFSF8
BP	GO:0048469	cell maturation	15	0.456006	1.07505	0.382576	0.98269	0.947327	57	tags=13%, list=4%, signal=13%	PRKACA/RB1
BP	GO:0006875	cellular metal ion homeostasis	25	0.382428	1.03475	0.382716	0.98269	0.947327	43	tags=11%, list=3%, signal=11%	LYN/LYN/FYN
BP	GO:0043406	positive regulation of MAP kinase activity	33	-0.442454	-1.07009	0.386076	0.98269	0.947327	18	tags=9%, list=1%, signal=9%	FGF1/THBS1
BP	GO:0048589	developmental growth	53	-0.417179	-1.07095	0.386114	0.98269	0.947327	255	tags=22%, list=20%, signal=19%	PTPN11/NOG/ANXA1/LEPR/ADM/FN1/HTRA2/SFRP1/MED1/TNFRSF12A/TGFB2/FGF1
CC	GO:0044463	cell projection part	28	0.380455	1.03288	0.386266	0.98269	0.947327	77	tags=11%, list=6%, signal=10%	PRKACA/SRC/CA4
CC	GO:0120038	plasma membrane bounded cell projection part	28	0.380455	1.03288	0.386266	0.98269	0.947327	77	tags=11%, list=6%, signal=10%	PRKACA/SRC/CA4
BP	GO:0033135	regulation of peptidyl-serine phosphorylation	18	-0.48543	-1.0675	0.387097	0.98269	0.947327	510	tags=47%, list=39%, signal=29%	GCG/PTGS2/TNF/CAMK1/NTRK2/PARK7/NCK1/IFNG
MF	GO:0030414	peptidase inhibitor activity	25	-0.456986	-1.06228	0.387352	0.98269	0.947327	204	tags=27%, list=16%, signal=23%	SPINT2/SERPINF2/CD27/ITIH4/TIMP3/CST6
BP	GO:0043270	positive regulation of ion transport	20	0.408414	1.03252	0.387352	0.98269	0.947327	21	tags=10%, list=2%, signal=10%	CAMK2A/WNK3
BP	GO:0055074	calcium ion homeostasis	24	0.38448	1.02814	0.387352	0.98269	0.947327	43	tags=12%, list=3%, signal=11%	LYN/LYN/FYN
BP	GO:0072503	cellular divalent inorganic cation homeostasis	24	0.384531	1.02828	0.387352	0.98269	0.947327	43	tags=12%, list=3%, signal=11%	LYN/LYN/FYN
BP	GO:0031667	response to nutrient levels	17	-0.496672	-1.07492	0.387919	0.98269	0.947327	261	tags=53%, list=20%, signal=43%	LDLR/POMC/POMC/SIRT2/SFRP1/TP53/MED1/BGLAP/FSTL1
BP	GO:0014065	phosphatidylinositol 3-kinase signaling	21	-0.479297	-1.08129	0.388815	0.98269	0.947327	155	tags=39%, list=12%, signal=35%	ERBB3/FGR/CAT/SIRT2/TGFB2/C1QBP/F2/DCN
BP	GO:0001906	cell killing	29	-0.450438	-1.0683	0.389896	0.98269	0.947327	402	tags=43%, list=31%, signal=31%	F2/HRG/SH2D1A/AGER/C9/CTSC/B2M/LTF/ARG1/PGLYRP1/IFNG/F2
BP	GO:0043393	regulation of protein binding	26	0.3847	1.03664	0.390558	0.98269	0.947327	64	tags=15%, list=5%, signal=15%	MAPK8/SRC/EPB41/BDNF
BP	GO:0033628	regulation of cell adhesion mediated by integrin	11	0.471657	1.04503	0.391144	0.98269	0.947327	11	tags=17%, list=1%, signal=17%	LYN/LYN
BP	GO:0002548	monocyte chemotaxis	10	0.495855	1.06452	0.391791	0.98269	0.947327	11	tags=18%, list=1%, signal=18%	LYN/LYN
BP	GO:0071322	cellular response to carbohydrate stimulus	10	0.495867	1.06454	0.391791	0.98269	0.947327	23	tags=10%, list=2%, signal=10%	PRKACA
BP	GO:0071326	cellular response to monosaccharide stimulus	10	0.495867	1.06454	0.391791	0.98269	0.947327	23	tags=10%, list=2%, signal=10%	PRKACA
BP	GO:0071331	cellular response to hexose stimulus	10	0.495867	1.06454	0.391791	0.98269	0.947327	23	tags=10%, list=2%, signal=10%	PRKACA
BP	GO:0071333	cellular response to glucose stimulus	10	0.495867	1.06454	0.391791	0.98269	0.947327	23	tags=10%, list=2%, signal=10%	PRKACA
BP	GO:0016331	morphogenesis of embryonic epithelium	13	-0.520117	-1.07271	0.39213	0.98269	0.947327	208	tags=36%, list=16%, signal=30%	SPINT2/ADM/SFRP1/BMP7
BP	GO:0035148	tube formation	13	-0.520117	-1.07271	0.39213	0.98269	0.947327	208	tags=36%, list=16%, signal=30%	SPINT2/ADM/SFRP1/BMP7
BP	GO:0072175	epithelial tube formation	13	-0.520117	-1.07271	0.39213	0.98269	0.947327	208	tags=36%, list=16%, signal=30%	SPINT2/ADM/SFRP1/BMP7
BP	GO:0044093	positive regulation of molecular function	126	0.286513	1.02283	0.392405	0.98269	0.947327	70	tags=11%, list=5%, signal=12%	LYN/LYN/MAPK8/FER/CAMK2A/WNK3/STAT3/SRC/PDE5A/MAP2K1/HSP90AB1/RB1/EPB41/BDNF/IL1RAP
BP	GO:0030335	positive regulation of cell migration	68	-0.397291	-1.05738	0.393904	0.983641	0.948243	131	tags=12%, list=10%, signal=12%	IFNG/TGFB2/LGALS3/RAC1/C1QBP/BMP7/FGF1/THBS1
BP	GO:2000147	positive regulation of cell motility	68	-0.397291	-1.05738	0.393904	0.983641	0.948243	131	tags=12%, list=10%, signal=12%	IFNG/TGFB2/LGALS3/RAC1/C1QBP/BMP7/FGF1/THBS1
BP	GO:0043043	peptide biosynthetic process	18	-0.48296	-1.06207	0.395161	0.983897	0.948491	55	tags=26%, list=4%, signal=26%	IGFBP5/NCK1/SYNCRIP/THBS1
BP	GO:0051272	positive regulation of cellular component movement	70	-0.393725	-1.05286	0.395566	0.983897	0.948491	131	tags=12%, list=10%, signal=12%	IFNG/TGFB2/LGALS3/RAC1/C1QBP/BMP7/FGF1/THBS1
BP	GO:0098657	import into cell	50	-0.416003	-1.06104	0.397546	0.983897	0.948491	283	tags=28%, list=22%, signal=23%	GRB2/LDLR/VTN/PARK7/B2M/LGALS3BP/MFGE8/ANXA1/LEPR/ADM/DBNL/LGALS3/THBS1
BP	GO:0007389	pattern specification process	20	-0.47864	-1.06748	0.399199	0.983897	0.948491	208	tags=24%, list=16%, signal=20%	ENG/SFRP1/BMP7/FGF1
BP	GO:0044281	small molecule metabolic process	94	-0.379704	-1.04247	0.400677	0.983897	0.948491	406	tags=38%, list=31%, signal=28%	TNF/LRRK2/CA9/FABP3/DCTPP1/FGFR4/MDH1/POMC/CA6/HAAO/ALDOA/CAT/CXCL9/CD244/TYMS/IGFBP5/PLA2G1B/LDLR/PARK7/HMGCR/POMC/BGN/GOT1/POMC/LEPR/ADM/ARG1/ADSL/IFNG/ITIH4/HSPA8/CA3/DCN/FGF1/THBS1
BP	GO:0050769	positive regulation of neurogenesis	33	0.36675	1.02232	0.400943	0.983897	0.948491	70	tags=19%, list=5%, signal=19%	LYN/LYN/FYN/EPHA3/BDNF/SERPINE2/IL1RAP
MF	GO:0061134	peptidase regulator activity	31	-0.444102	-1.06255	0.401525	0.983897	0.948491	204	tags=26%, list=16%, signal=23%	SPINT2/SERPINF2/FN1/CD27/ITIH4/TIMP3/PSME1/CST6
CC	GO:0043227	membrane-bounded organelle	395	-0.345193	-1.03195	0.402624	0.983897	0.948491	361	tags=30%, list=28%, signal=31%	CSF1/DCTPP1/MB/FGFR4/COL8A1/MDH1/ADAMTS1/POMC/SLPI/FGR/PPA1/CA6/EHMT2/HAAO/HPX/F5/ENTPD5/ALDOA/CAT/ING1/C9/MMP14/CTSC/KPNA2/SFN/SPTAN1/NSFL1C/NTRK2/OLR1/CTSV/OCIAD1/STUB1/CRK/TYMS/GRB2/DSC2/IFNGR1/EPHB2/LGALS8/DIABLO/LDLR/VTN/PARK7/PTPN11/HMGCR/POMC/BIRC3/B2M/LGALS3BP/BGN/CTLA4/C1R/CDC37/MFGE8/NCK1/KLKB1/IL18BP/LTF/GOT1/ANXA1/CHEK2/CD86/SERPINF2/FLT3/POMC/F9/DNAJC19/KLK5/JAK2/SIRT2/SERPINF1/ARG1/…
MF	GO:0005125	cytokine activity	42	-0.427573	-1.05837	0.404609	0.983897	0.948491	449	tags=56%, list=34%, signal=38%	CXCL10/CCL22/IL16/CCL25/IL17B/IL17A/IL20/IL25/FASLG/CCL16/PPBP/CCL8/TNF/CSF1/IL1A/CXCL9/INHBA/EPO/LTA/THPO/IL5/IFNG/CSF2
BP	GO:0043255	regulation of carbohydrate biosynthetic process	10	-0.543258	-1.06133	0.404632	0.983897	0.948491	531	tags=50%, list=41%, signal=30%	GCG/INSR/CD244/LEPR
BP	GO:0045778	positive regulation of ossification	12	-0.527966	-1.07239	0.404891	0.983897	0.948491	204	tags=25%, list=16%, signal=21%	TGFB2/BMP7
BP	GO:0030183	B cell differentiation	11	-0.533593	-1.0615	0.404925	0.983897	0.948491	114	tags=27%, list=9%, signal=25%	CD27/SFRP1
BP	GO:0002449	lymphocyte mediated immunity	30	-0.443891	-1.055	0.40641	0.983897	0.948491	403	tags=30%, list=31%, signal=21%	SH2D1A/AGER/HPX/CTSC/B2M/C1R/LTA/ARG1
BP	GO:0030182	neuron differentiation	80	0.297183	1.01869	0.406897	0.983897	0.948491	70	tags=13%, list=5%, signal=13%	LYN/LYN/CAMK2A/STAT3/NAPA/FYN/EPHA3/RB1/BDNF/EFNB3/IL1RAP
BP	GO:0022411	cellular component disassembly	23	-0.458524	-1.05	0.406915	0.983897	0.948491	117	tags=16%, list=9%, signal=15%	HSPA8/CAPG/HIST3H2A
BP	GO:0022612	gland morphogenesis	23	-0.457439	-1.04752	0.406915	0.983897	0.948491	91	tags=24%, list=7%, signal=23%	NOG/SFRP1/MED1/TGFB2/BMP7
BP	GO:0048015	phosphatidylinositol-mediated signaling	23	-0.458914	-1.0509	0.406915	0.983897	0.948491	155	tags=36%, list=12%, signal=32%	ERBB3/FGR/CAT/SIRT2/TGFB2/C1QBP/F2/DCN
BP	GO:0048017	inositol lipid-mediated signaling	23	-0.458914	-1.0509	0.406915	0.983897	0.948491	155	tags=36%, list=12%, signal=32%	ERBB3/FGR/CAT/SIRT2/TGFB2/C1QBP/F2/DCN
BP	GO:0007600	sensory perception	13	0.461156	1.05352	0.407547	0.983897	0.948491	231	tags=46%, list=18%, signal=38%	FYN/SERPINE2/KIT/MFRP/CNTN5/ROR1
BP	GO:0001706	endoderm formation	11	-0.531146	-1.05663	0.407661	0.983897	0.948491	409	tags=62%, list=31%, signal=43%	COL8A1/MMP8/MMP14/INHBA/VTN/NOG/FN1
CC	GO:0001726	ruffle	11	-0.532505	-1.05934	0.407661	0.983897	0.948491	156	tags=36%, list=12%, signal=32%	DBNL/TNFRSF12A/RAC1
BP	GO:0021915	neural tube development	11	-0.53167	-1.05767	0.407661	0.983897	0.948491	208	tags=42%, list=16%, signal=35%	SPINT2/ADM/SFRP1/BMP7
BP	GO:0051603	proteolysis involved in cellular protein catabolic process	23	0.387658	1.0158	0.408	0.983897	0.948491	114	tags=17%, list=9%, signal=16%	PRKACA/HSP90AB1/USP25/IDE
BP	GO:0040017	positive regulation of locomotion	71	-0.389188	-1.04247	0.408401	0.983897	0.948491	131	tags=12%, list=10%, signal=11%	IFNG/TGFB2/LGALS3/RAC1/C1QBP/BMP7/FGF1/THBS1
BP	GO:1990138	neuron projection extension	10	-0.541867	-1.05861	0.408719	0.983897	0.948491	131	tags=17%, list=10%, signal=15%	TNFRSF12A
BP	GO:0010950	positive regulation of endopeptidase activity	15	0.438208	1.03309	0.409091	0.983897	0.948491	24	tags=19%, list=2%, signal=19%	LYN/LYN/STAT3
BP	GO:0051090	regulation of DNA binding transcription factor activity	30	0.375066	1.0324	0.40991	0.983897	0.948491	88	tags=13%, list=7%, signal=13%	FER/CAMK2A/IL1RAP/KIT
BP	GO:0002706	regulation of lymphocyte mediated immunity	22	-0.464159	-1.05791	0.410359	0.983897	0.948491	403	tags=32%, list=31%, signal=22%	SH2D1A/AGER/HPX/B2M/LTA/ARG1
BP	GO:0006412	translation	17	-0.488596	-1.05744	0.410738	0.983897	0.948491	55	tags=28%, list=4%, signal=27%	IGFBP5/NCK1/SYNCRIP/THBS1
BP	GO:0022402	cell cycle process	51	-0.412859	-1.05524	0.41198	0.983897	0.948491	202	tags=21%, list=15%, signal=18%	CHEK2/SIRT2/IFNG/IRF1/SFRP1/TP53/MED1/TGFB2/BMP7/THBS1
BP	GO:0048285	organelle fission	19	-0.476854	-1.05236	0.41272	0.983897	0.948491	198	tags=30%, list=15%, signal=26%	EHMT2/CHEK2/SIRT2/BMP7/DCN
BP	GO:0045444	fat cell differentiation	12	-0.524601	-1.06556	0.413043	0.983897	0.948491	155	tags=25%, list=12%, signal=22%	SFRP1/MED1
BP	GO:0007507	heart development	44	-0.418402	-1.04904	0.413836	0.983897	0.948491	240	tags=33%, list=18%, signal=28%	ERBB3/NOTCH2/ADAMTS1/TDGF1/TNNI3/PTPN11/NOG/EFNB2/ADM/ENG/MED1/TGFB2/CSRP3/BMP7
BP	GO:0043604	amide biosynthetic process	20	-0.474028	-1.0572	0.413885	0.983897	0.948491	264	tags=29%, list=20%, signal=23%	IGFBP5/NCK1/ARG1/SYNCRIP/THBS1
BP	GO:0009991	response to extracellular stimulus	19	-0.476369	-1.05129	0.414073	0.983897	0.948491	261	tags=48%, list=20%, signal=39%	LDLR/POMC/POMC/SIRT2/SFRP1/TP53/MED1/BGLAP/FSTL1
BP	GO:0006874	cellular calcium ion homeostasis	23	0.385146	1.00922	0.416	0.983897	0.948491	43	tags=12%, list=3%, signal=12%	LYN/LYN/FYN
BP	GO:0001558	regulation of cell growth	35	-0.433241	-1.04985	0.416244	0.983897	0.948491	131	tags=28%, list=10%, signal=26%	SFN/INHBA/IGFBP5/FN1/SFRP1/TP53/TNFRSF12A/TGFB2/F2/IGFBP1
BP	GO:0032722	positive regulation of chemokine production	11	-0.52936	-1.05308	0.417237	0.983897	0.948491	460	tags=83%, list=35%, signal=54%	IL6/AZU1/C5/TLR2/TNF/AGER/TLR4/IL1A/IL1RL1
BP	GO:0007411	axon guidance	25	-0.444788	-1.03393	0.417655	0.983897	0.948491	290	tags=24%, list=22%, signal=19%	EPHB2/NOG/EPHA5/BOC/BMP7
BP	GO:0097485	neuron projection guidance	25	-0.444788	-1.03393	0.417655	0.983897	0.948491	290	tags=24%, list=22%, signal=19%	EPHB2/NOG/EPHA5/BOC/BMP7
BP	GO:0030307	positive regulation of cell growth	14	-0.512006	-1.06395	0.41791	0.983897	0.948491	131	tags=39%, list=10%, signal=35%	SFN/FN1/SFRP1/TNFRSF12A/TGFB2/F2
BP	GO:0033619	membrane protein proteolysis	11	-0.528859	-1.05208	0.419973	0.983897	0.948491	108	tags=45%, list=8%, signal=42%	ADAM9/TNF/IFNG/TIMP3
BP	GO:0045582	positive regulation of T cell differentiation	11	-0.528311	-1.05099	0.419973	0.983897	0.948491	316	tags=36%, list=24%, signal=28%	ANXA1/CD27/IFNG
BP	GO:0048754	branching morphogenesis of an epithelial tube	21	-0.467883	-1.05554	0.420772	0.983897	0.948491	208	tags=27%, list=16%, signal=23%	MET/ENG/MED1/BMP7/FGF1
BP	GO:0051704	multi-organism process	127	0.282212	1.00555	0.421053	0.983897	0.948491	36	tags=8%, list=3%, signal=8%	LYN/LYN/MAPK8/FER/RPS6KA3/PRKACA/STAT3/SRC/PDE5A/HSP90AB1
BP	GO:0008015	blood circulation	28	-0.441035	-1.04549	0.421326	0.983897	0.948491	343	tags=37%, list=26%, signal=28%	F5/DSC2/TNNI3/POMC/SERPINF2/POMC/ADM/TGFB2/FGG/CSRP3
MF	GO:0002020	protease binding	19	-0.475099	-1.04849	0.422192	0.983897	0.948491	238	tags=29%, list=18%, signal=24%	PARK7/SERPINF2/FN1/TP53/ADAMTS4
BP	GO:0090101	negative regulation of transmembrane receptor protein serine/threonine kinase signaling pathway	10	-0.537051	-1.0492	0.422343	0.983897	0.948491	270	tags=30%, list=21%, signal=24%	NOG/SFRP1
BP	GO:0051726	regulation of cell cycle	56	-0.402389	-1.04111	0.42446	0.983897	0.948491	108	tags=21%, list=8%, signal=20%	CHEK2/SIRT2/IFNG/IRF1/SFRP1/TP53/MED1/HSPA8/TGFB2/BMP7/THBS1
CC	GO:0043231	intracellular membrane-bounded organelle	234	-0.351497	-1.02967	0.42449	0.983897	0.948491	315	tags=28%, list=24%, signal=26%	CAT/ING1/MMP14/CTSC/KPNA2/SFN/SPTAN1/NSFL1C/OLR1/CTSV/OCIAD1/STUB1/TYMS/GRB2/IFNGR1/EPHB2/DIABLO/LDLR/VTN/PARK7/PTPN11/HMGCR/BIRC3/B2M/CTLA4/NCK1/LTF/GOT1/ANXA1/CHEK2/FLT3/DNAJC19/JAK2/SIRT2/ARG1/FN1/PPIE/ADSL/HTRA2/IRF1/ERP29/MAPK9/TP53/MED1/HSPA8/PTN/PRDX6/LGALS3/CSF2/HNRNPAB/TKT/SYNCRIP/TIMP3/RAC1/HNRNPA2B1/C1QBP/H2AFZ/YES1/IGFBP1/ADAMTS4/FGF1/CAPG/HIST2H2BE/PSMD7/HIST3H2A
BP	GO:0010639	negative regulation of organelle organization	13	-0.510876	-1.05365	0.424695	0.983897	0.948491	170	tags=31%, list=13%, signal=27%	HTRA2/BMP7/CAPG
BP	GO:0045981	positive regulation of nucleotide metabolic process	11	-0.526157	-1.04671	0.425445	0.983897	0.948491	531	tags=64%, list=41%, signal=38%	PTH/GCG/INSR/CXCL9/PARK7/ADM
BP	GO:1900544	positive regulation of purine nucleotide metabolic process	11	-0.526157	-1.04671	0.425445	0.983897	0.948491	531	tags=64%, list=41%, signal=38%	PTH/GCG/INSR/CXCL9/PARK7/ADM
BP	GO:1901293	nucleoside phosphate biosynthetic process	16	-0.489309	-1.04495	0.425676	0.983897	0.948491	329	tags=50%, list=25%, signal=38%	GCG/ATP5B/HAAO/ALDOA/TYMS/ADM/ADSL
BP	GO:0070665	positive regulation of leukocyte proliferation	21	0.39332	1.0124	0.426295	0.983897	0.948491	61	tags=14%, list=5%, signal=13%	LYN/LYN/ZAP70
BP	GO:0030031	cell projection assembly	14	0.441367	1.02737	0.426415	0.983897	0.948491	88	tags=21%, list=7%, signal=20%	FER/SRC/KIT
BP	GO:0071674	mononuclear cell migration	14	0.442105	1.02909	0.426415	0.983897	0.948491	11	tags=12%, list=1%, signal=12%	LYN/LYN
BP	GO:0016042	lipid catabolic process	16	-0.489116	-1.04454	0.427027	0.983897	0.948491	406	tags=38%, list=31%, signal=26%	TNF/PLA2G1B/LDLR/SIRT2/PRDX6
BP	GO:0048705	skeletal system morphogenesis	16	-0.489233	-1.04478	0.427027	0.983897	0.948491	301	tags=69%, list=23%, signal=54%	MMP13/ACAN/PDGFRA/FGF6/MMP2/MMP14/NOG/LTF/SFRP1/BMP7
CC	GO:0036477	somatodendritic compartment	23	0.379341	0.994008	0.428	0.984848	0.949408	43	tags=13%, list=3%, signal=13%	PRKACA/ENO2/FYN
BP	GO:0010506	regulation of autophagy	14	-0.508484	-1.05664	0.428765	0.985319	0.949862	215	tags=43%, list=16%, signal=36%	LEPR/SIRT2/HTRA2/IFNG/DCN
BP	GO:0033138	positive regulation of peptidyl-serine phosphorylation	15	-0.503434	-1.05644	0.430894	0.988085	0.952527	510	tags=50%, list=39%, signal=31%	GCG/PTGS2/TNF/CAMK1/NTRK2/PARK7/IFNG
MF	GO:0016491	oxidoreductase activity	20	-0.470471	-1.04926	0.431242	0.988085	0.952527	348	tags=35%, list=27%, signal=26%	HAAO/CAT/PARK7/HMGCR/SOD2/PRDX6
BP	GO:1901575	organic substance catabolic process	84	0.296629	1.02099	0.431655	0.988085	0.952527	137	tags=19%, list=10%, signal=18%	PRKACA/STAT3/HK2/PDE5A/HSP90AB1/ENO2/FYN/ENTPD3/USP25/SERPINE2/ESD/IDE/PDE2A/LYVE1/PLA2G7/MAPKAPK2
BP	GO:0001817	regulation of cytokine production	88	-0.374524	-1.02088	0.433295	0.98822	0.952658	350	tags=29%, list=27%, signal=23%	POMC/TLR4/IL1A/FGR/CD83/TNFRSF21/CD244/IL1RL1/IL1R2/PARK7/POMC/B2M/LTF/ANXA1/LTA/SERPINF2/POMC/ARG1/FN1/IFNG/IRF1/TGFB2/CSF2/RAC1/C1QBP/F2/THBS1
BP	GO:1904892	regulation of STAT cascade	19	0.394224	0.997459	0.43346	0.98822	0.952658	88	tags=20%, list=7%, signal=19%	LYN/LYN/FYN/KIT
BP	GO:0008217	regulation of blood pressure	11	-0.522378	-1.03919	0.433653	0.98822	0.952658	343	tags=46%, list=26%, signal=34%	TNNI3/POMC/SERPINF2/POMC/ADM
BP	GO:0031532	actin cytoskeleton reorganization	13	0.449593	1.02711	0.433962	0.98822	0.952658	107	tags=23%, list=8%, signal=21%	FER/KIT/SEMA3E
BP	GO:0043901	negative regulation of multi-organism process	15	-0.50151	-1.05241	0.434959	0.989209	0.953611	479	tags=53%, list=37%, signal=34%	GSN/TNF/SLPI/LTF/LTA/SIRT2/C1QBP
CC	GO:0030425	dendrite	10	0.485635	1.04258	0.436567	0.990337	0.954699	43	tags=20%, list=3%, signal=19%	PRKACA/FYN
BP	GO:0009615	response to virus	20	-0.469061	-1.04612	0.436582	0.990337	0.954699	281	tags=40%, list=22%, signal=32%	MMP12/TNF/CXCL9/LGALS8/IFNG/IRF1/C1QBP
BP	GO:0009755	hormone-mediated signaling pathway	11	-0.521086	-1.03662	0.439124	0.991661	0.955975	234	tags=45%, list=18%, signal=38%	PTPN11/SFRP1/MED1/BMP7
BP	GO:0031032	actomyosin structure organization	11	-0.520313	-1.03508	0.439124	0.991661	0.955975	183	tags=36%, list=14%, signal=32%	MET/RAC1/CSRP3
BP	GO:0050818	regulation of coagulation	25	-0.437524	-1.01704	0.44137	0.991661	0.955975	50	tags=10%, list=4%, signal=10%	F2/THBS1
BP	GO:1901135	carbohydrate derivative metabolic process	51	-0.405696	-1.03693	0.442543	0.991661	0.955975	281	tags=27%, list=22%, signal=22%	TYMS/PARK7/HMGCR/BGN/ADM/PGLYRP1/ADSL/IFNG/ITIH4/HSPA8/TKT/DCN/THBS1
BP	GO:0010906	regulation of glucose metabolic process	13	-0.505299	-1.04215	0.443691	0.991661	0.955975	531	tags=67%, list=41%, signal=40%	LCMT1/GCG/INSR/TFF3/POMC/IGFBP5/POMC/POMC/LEPR
BP	GO:0043405	regulation of MAP kinase activity	42	-0.415583	-1.02869	0.445583	0.991661	0.955975	99	tags=11%, list=8%, signal=11%	SFRP1/BMP7/FGF1/THBS1
BP	GO:0061024	membrane organization	18	-0.468806	-1.03094	0.446237	0.991661	0.955975	71	tags=22%, list=5%, signal=21%	ANXA1/TGFB2/THBS1
BP	GO:0030258	lipid modification	11	0.453438	1.00467	0.446494	0.991661	0.955975	163	tags=45%, list=12%, signal=40%	MAPK14/PIK3CG/PLA2G7/PTEN/APOD
BP	GO:0002218	activation of innate immune response	16	0.420188	1.00426	0.446565	0.991661	0.955975	20	tags=18%, list=2%, signal=18%	LYN/LYN/RPS6KA3
BP	GO:0071383	cellular response to steroid hormone stimulus	12	-0.511482	-1.03891	0.447011	0.991661	0.955975	234	tags=42%, list=18%, signal=35%	ANXA1/SFRP1/MED1/BMP7
BP	GO:0045732	positive regulation of protein catabolic process	16	-0.483541	-1.03263	0.447297	0.991661	0.955975	436	tags=44%, list=33%, signal=29%	TNF/LRRK2/STUB1/LDLR/SIRT2/IFNG
BP	GO:1903362	regulation of cellular protein catabolic process	14	0.433267	1.00852	0.449057	0.991661	0.955975	63	tags=21%, list=5%, signal=21%	PRKACA/HSP90AB1/USP25
BP	GO:0044419	interspecies interaction between organisms	36	-0.422567	-1.02426	0.449553	0.991661	0.955975	204	tags=24%, list=16%, signal=21%	LTA/ARG1/FN1/PPIE/PGLYRP1/IFNG/TP53/HSPA8/F2
BP	GO:0043254	regulation of protein complex assembly	37	-0.418497	-1.02145	0.450382	0.991661	0.955975	270	tags=38%, list=21%, signal=31%	GRB2/PTPN11/NCK1/MET/RASA1/SIRT2/IL5/IFNG/MAPK9/TP53/CSF2/RAC1/CAPG
BP	GO:2000112	regulation of cellular macromolecule biosynthetic process	155	-0.355568	-1.01943	0.450422	0.991661	0.955975	264	tags=22%, list=20%, signal=20%	IGFBP5/GDF5/EPO/PLA2G1B/PARK7/POMC/NCK1/NOG/LTF/CHEK2/SERPINF2/POMC/MET/SIRT2/ENG/PPIE/IL5/IFNG/IRF1/SFRP1/TP53/MED1/HSPA8/TGFB2/CSF2/SYNCRIP/HNRNPA2B1/C1QBP/CSRP3/BMP7/YES1/DCN/FGF1/THBS1
BP	GO:0006396	RNA processing	10	-0.528549	-1.0326	0.450954	0.991661	0.955975	82	tags=36%, list=6%, signal=34%	PRDX6/HNRNPA2B1/C1QBP
MF	GO:0004867	serine-type endopeptidase inhibitor activity	12	-0.510661	-1.03725	0.451087	0.991661	0.955975	411	tags=50%, list=31%, signal=35%	TFPI/SLPI/SPINT2/SERPINF2/ITIH4
BP	GO:0001933	negative regulation of protein phosphorylation	34	-0.421805	-1.01943	0.451531	0.991661	0.955975	247	tags=29%, list=19%, signal=24%	PARK7/HMGCR/NCK1/NOG/SIRT2/ENG/SFRP1/TIMP3/BMP7
BP	GO:0051049	regulation of transport	142	0.273796	1.00279	0.451613	0.991661	0.955975	48	tags=8%, list=4%, signal=9%	CSK/LYN/LYN/CAMK2A/WNK3/PRKACA/SRC/HK2/NAPA/FYN/EPHA3/CLIC1
BP	GO:0009792	embryo development ending in birth or egg hatching	37	-0.417232	-1.01836	0.451654	0.991661	0.955975	301	tags=21%, list=23%, signal=17%	GRB2/NOG/SPINT2/ADM/SFRP1/MED1/CSF2/BMP7
BP	GO:0043009	chordate embryonic development	37	-0.417232	-1.01836	0.451654	0.991661	0.955975	301	tags=21%, list=23%, signal=17%	GRB2/NOG/SPINT2/ADM/SFRP1/MED1/CSF2/BMP7
CC	GO:0098552	side of membrane	61	-0.388652	-1.01575	0.453032	0.991661	0.955975	281	tags=25%, list=22%, signal=21%	CD244/IL1RL1/DIABLO/LDLR/B2M/CTLA4/MFGE8/ANXA1/ENG/HTRA2/CD27/FGG/F2/TGM3/THBS1
BP	GO:0006979	response to oxidative stress	38	0.335896	0.982911	0.453271	0.991661	0.955975	25	tags=8%, list=2%, signal=8%	MAPK8/FER/SRC
BP	GO:0007399	nervous system development	117	0.286298	1.01007	0.453488	0.991661	0.955975	70	tags=12%, list=5%, signal=13%	LYN/LYN/CAMK2A/PRKACA/STAT3/SRC/NAPA/FYN/EPHA3/AMIGO2/RB1/BDNF/SERPINE2/EFNB3/IL1RAP
BP	GO:0044262	cellular carbohydrate metabolic process	22	0.374605	0.975098	0.453815	0.991661	0.955975	27	tags=8%, list=2%, signal=8%	STAT3/HK2
BP	GO:0046330	positive regulation of JNK cascade	15	-0.493909	-1.03646	0.45393	0.991661	0.955975	403	tags=40%, list=31%, signal=28%	AGER/TLR4/EDA2R/SERPINF2/CD27
BP	GO:0002758	innate immune response-activating signal transduction	15	0.420219	0.990677	0.454545	0.991661	0.955975	20	tags=19%, list=2%, signal=19%	LYN/LYN/RPS6KA3
BP	GO:0008016	regulation of heart contraction	13	-0.500371	-1.03199	0.454545	0.991661	0.955975	261	tags=38%, list=20%, signal=31%	TNNI3/ADM/TGFB2/CSRP3
BP	GO:0016049	cell growth	42	-0.412938	-1.02214	0.454545	0.991661	0.955975	131	tags=24%, list=10%, signal=22%	SFN/INHBA/IGFBP5/FN1/SFRP1/TP53/TNFRSF12A/TGFB2/F2/IGFBP1
BP	GO:0006275	regulation of DNA replication	16	-0.480967	-1.02713	0.455405	0.991661	0.955975	333	tags=59%, list=26%, signal=44%	FGF10/TGFB3/PDGFRA/INSR/EHMT2/EPO/PLA2G1B/CHEK2/CSF2
CC	GO:0072562	blood microparticle	27	-0.428898	-1.01622	0.457254	0.991661	0.955975	237	tags=59%, list=18%, signal=50%	F2/PLG/HRG/GSN/A2M/PROS1/HPX/C9/VTN/LGALS3BP/C1R/SERPINF2/ENG/FN1/ITIH4/HSPA8/FGG/F2
BP	GO:0061061	muscle structure development	43	-0.411547	-1.02549	0.458122	0.991661	0.955975	405	tags=35%, list=31%, signal=25%	TNF/ERBB3/CAMK1/MMP14/CXCL9/IGFBP5/TNNI3/NOG/EFNB2/BOC/SIRT2/ADM/ENG/MED1/CSRP3
BP	GO:0043603	cellular amide metabolic process	33	-0.420768	-1.01765	0.459494	0.991661	0.955975	264	tags=24%, list=20%, signal=19%	IGFBP5/PARK7/NCK1/ARG1/HSPA8/SYNCRIP/THBS1
MF	GO:0003779	actin binding	11	-0.513875	-1.02227	0.459644	0.991661	0.955975	98	tags=25%, list=8%, signal=23%	DBNL/CAPG
BP	GO:0034329	cell junction assembly	14	0.428475	0.99736	0.460377	0.991661	0.955975	163	tags=38%, list=12%, signal=33%	PRKACA/EPHA3/KDR/FN1/PTEN/APOD
BP	GO:1904894	positive regulation of STAT cascade	16	0.416816	0.996205	0.461832	0.991661	0.955975	88	tags=24%, list=7%, signal=22%	LYN/LYN/FYN/KIT
BP	GO:0051129	negative regulation of cellular component organization	36	-0.418748	-1.015	0.462324	0.991661	0.955975	247	tags=31%, list=19%, signal=25%	LDLR/B2M/EFNB2/MET/SIRT2/HTRA2/HSPA8/LGALS3/BMP7/CAPG
BP	GO:1901888	regulation of cell junction assembly	12	0.437553	0.988997	0.462406	0.991661	0.955975	163	tags=42%, list=12%, signal=37%	PRKACA/EPHA3/KDR/PTEN/APOD
BP	GO:0010952	positive regulation of peptidase activity	17	0.406098	0.986745	0.463035	0.991661	0.955975	24	tags=15%, list=2%, signal=15%	LYN/LYN/STAT3
MF	GO:0031406	carboxylic acid binding	12	-0.507871	-1.03158	0.463315	0.991661	0.955975	221	tags=33%, list=17%, signal=28%	HAPLN1/TNFAIP6/C1QBP
MF	GO:0043177	organic acid binding	12	-0.507871	-1.03158	0.463315	0.991661	0.955975	221	tags=33%, list=17%, signal=28%	HAPLN1/TNFAIP6/C1QBP
BP	GO:0002221	pattern recognition receptor signaling pathway	14	0.422499	0.98345	0.464151	0.991661	0.955975	20	tags=20%, list=2%, signal=20%	LYN/LYN/RPS6KA3
BP	GO:0032868	response to insulin	14	0.422364	0.983136	0.464151	0.991661	0.955975	16	tags=7%, list=1%, signal=7%	FER
BP	GO:0032869	cellular response to insulin stimulus	14	0.422364	0.983136	0.464151	0.991661	0.955975	16	tags=7%, list=1%, signal=7%	FER
BP	GO:0042177	negative regulation of protein catabolic process	11	0.44537	0.986791	0.464945	0.991661	0.955975	67	tags=33%, list=5%, signal=32%	HSP90AB1/FYN/USP25/SERPINE2
BP	GO:0060429	epithelium development	83	-0.37166	-1.0072	0.465896	0.991661	0.955975	301	tags=24%, list=23%, signal=19%	SFN/CTSV/INHBA/IGFBP5/GRB2/NOG/ANXA1/EFNB2/SPINT2/MET/ADM/ENG/SFRP1/MED1/TGFB2/LGALS3/BMP7/FGF1/TGM3
BP	GO:0030193	regulation of blood coagulation	24	-0.43766	-1.00628	0.465955	0.991661	0.955975	50	tags=11%, list=4%, signal=11%	F2/THBS1
BP	GO:1900046	regulation of hemostasis	24	-0.43766	-1.00628	0.465955	0.991661	0.955975	50	tags=11%, list=4%, signal=11%	F2/THBS1
BP	GO:0010822	positive regulation of mitochondrion organization	12	-0.504158	-1.02404	0.466033	0.991661	0.955975	215	tags=33%, list=16%, signal=28%	HTRA2/TP53/DCN
BP	GO:0051301	cell division	12	-0.504205	-1.02413	0.466033	0.991661	0.955975	337	tags=42%, list=26%, signal=31%	IL1A/SFN/SIRT2/FGF1
BP	GO:0044236	NA	15	-0.487498	-1.023	0.466125	0.991661	0.955975	585	tags=69%, list=45%, signal=38%	TGFB3/CTSS/F2/FAP/CTSB/MMP2/MMP14/PLA2G1B/SERPINF2/F2
BP	GO:0045861	negative regulation of proteolysis	45	-0.407189	-1.02263	0.466498	0.991661	0.955975	241	tags=26%, list=18%, signal=22%	VTN/PARK7/LTF/SPINT2/SERPINF2/CD27/ITIH4/TIMP3/F2/CST6/THBS1
MF	GO:0017111	nucleoside-triphosphatase activity	10	-0.521981	-1.01976	0.467302	0.992171	0.956467	82	tags=40%, list=6%, signal=38%	LRRK2/HSPA8/RAC1
BP	GO:0016053	organic acid biosynthetic process	14	-0.491137	-1.02059	0.469471	0.993264	0.957521	352	tags=43%, list=27%, signal=32%	FGFR4/HAAO/PLA2G1B/PARK7/GOT1
BP	GO:0046394	carboxylic acid biosynthetic process	14	-0.491137	-1.02059	0.469471	0.993264	0.957521	352	tags=43%, list=27%, signal=32%	FGFR4/HAAO/PLA2G1B/PARK7/GOT1
CC	GO:0005737	cytoplasm	287	-0.340893	-1.00887	0.469512	0.993264	0.957521	359	tags=31%, list=28%, signal=29%	DCTPP1/FGFR4/MDH1/ADAMTS1/POMC/SLPI/TLR4/IL1A/PPA1/HAAO/F5/ALDOA/CAT/C9/MMP14/KPNA2/SFN/NSFL1C/NTRK2/CTSV/INHBA/OCIAD1/STUB1/TYMS/GRB2/DSC2/IFNGR1/PLA2G1B/LGALS8/DIABLO/IL1R2/TNNI3/LDLR/VTN/EPS15L1/PARK7/PTPN11/HMGCR/POMC/BIRC3/B2M/BGN/CTLA4/CDC37/NCK1/LTF/GOT1/ANXA1/CHEK2/SPINT2/FLT3/POMC/DNAJC19/KLK5/JAK2/SIRT2/ADM/FN1/PPIE/DCTN2/ADSL/HTRA2/IRF1/ERP29/DBNL/SFRP1/MAPK9/TP53/HSPA8/PTN/BGLAP/PRDX6…
BP	GO:0060047	heart contraction	15	-0.486705	-1.02134	0.47019	0.993502	0.95775	261	tags=33%, list=20%, signal=27%	TNNI3/ADM/TGFB2/CSRP3
BP	GO:0001816	cytokine production	95	-0.365949	-1.00526	0.47138	0.993675	0.957917	350	tags=28%, list=27%, signal=23%	POMC/TLR4/IL1A/FGR/CD83/TNFRSF21/CD244/IL1RL1/IL1R2/PARK7/POMC/B2M/LTF/ANXA1/LTA/SERPINF2/POMC/IL19/ARG1/FN1/IFNG/IRF1/TGFB2/CSF2/RAC1/C1QBP/F2/THBS1
BP	GO:0046427	positive regulation of JAK-STAT cascade	14	0.421167	0.98035	0.471698	0.993675	0.957917	88	tags=27%, list=7%, signal=25%	LYN/LYN/FYN/KIT
CC	GO:0044444	cytoplasmic part	241	-0.34417	-1.0086	0.471967	0.993675	0.957917	359	tags=32%, list=28%, signal=29%	DCTPP1/FGFR4/MDH1/ADAMTS1/POMC/SLPI/TLR4/IL1A/HAAO/F5/ALDOA/CAT/C9/MMP14/KPNA2/SFN/NSFL1C/NTRK2/CTSV/INHBA/OCIAD1/STUB1/TYMS/GRB2/DSC2/IFNGR1/PLA2G1B/LGALS8/DIABLO/TNNI3/LDLR/VTN/EPS15L1/PARK7/HMGCR/POMC/BIRC3/B2M/BGN/CTLA4/CDC37/NCK1/LTF/GOT1/ANXA1/CHEK2/FLT3/POMC/DNAJC19/KLK5/SIRT2/FN1/PPIE/DCTN2/ADSL/HTRA2/ERP29/DBNL/SFRP1/MAPK9/TP53/HSPA8/PTN/PRDX6/LGALS3/TPM4/OLFM4/SYNCRIP/RAC1/FGG/CA3/C1QBP…
BP	GO:0050807	regulation of synapse organization	15	0.414447	0.977071	0.473485	0.993768	0.958007	177	tags=40%, list=14%, signal=35%	AMIGO2/BDNF/IL1RAP/SLITRK1/FLRT2/KLK8
CC	GO:0043226	organelle	411	-0.337889	-1.01152	0.474798	0.993768	0.958007	361	tags=29%, list=28%, signal=31%	CSF1/DCTPP1/MB/FGFR4/COL8A1/MDH1/ADAMTS1/POMC/SLPI/FGR/PPA1/CA6/EHMT2/HAAO/HPX/F5/ENTPD5/ALDOA/CAT/ING1/C9/MMP14/CTSC/KPNA2/SFN/SPTAN1/NSFL1C/NTRK2/OLR1/CTSV/OCIAD1/STUB1/CRK/TYMS/GRB2/DSC2/IFNGR1/EPHB2/LGALS8/DIABLO/TNNI3/LDLR/VTN/PARK7/PTPN11/HMGCR/POMC/BIRC3/B2M/LGALS3BP/BGN/CTLA4/C1R/CDC37/MFGE8/NCK1/KLKB1/IL18BP/LTF/GOT1/ANXA1/CHEK2/CD86/SERPINF2/FLT3/POMC/F9/DNAJC19/KLK5/JAK2/SIRT2/SERPINF1…
BP	GO:0003205	cardiac chamber development	17	-0.470964	-1.01928	0.475168	0.993768	0.958007	405	tags=44%, list=31%, signal=31%	NOTCH2/ADAMTS1/TNNI3/NOG/ENG/MED1/BMP7
BP	GO:0051241	negative regulation of multicellular organismal process	114	-0.360494	-1.00502	0.47593	0.993768	0.958007	266	tags=27%, list=20%, signal=23%	IGFBP5/GDF5/EPHB2/IL1R2/LDLR/PTPN11/POMC/B2M/CTLA4/NOG/KLKB1/ANXA1/EFNB2/SERPINF2/POMC/SIRT2/ADM/SERPINF1/ARG1/FN1/IFNG/IRF1/SFRP1/MED1/TGFB2/RAC1/FGG/C1QBP/F2/BMP7/DCN/THBS1
BP	GO:1903900	regulation of viral life cycle	11	-0.507359	-1.00931	0.47606	0.993768	0.958007	479	tags=64%, list=37%, signal=41%	GSN/TNF/SLPI/LTF/PPIE/HSPA8
BP	GO:0006140	regulation of nucleotide metabolic process	15	-0.484939	-1.01763	0.476965	0.993768	0.958007	2	tags=27%, list=0%, signal=27%	PARK7/ADM/THBS1
BP	GO:1900542	regulation of purine nucleotide metabolic process	15	-0.484939	-1.01763	0.476965	0.993768	0.958007	2	tags=27%, list=0%, signal=27%	PARK7/ADM/THBS1
BP	GO:0032970	regulation of actin filament-based process	32	-0.421177	-1.01422	0.477041	0.993768	0.958007	279	tags=34%, list=21%, signal=28%	CRK/GRB2/DSC2/NCK1/SERPINF2/EPHA5/MET/RASA1/RAC1/CAPG
BP	GO:0050803	regulation of synapse structure or activity	16	0.409445	0.978588	0.477099	0.993768	0.958007	177	tags=38%, list=14%, signal=33%	AMIGO2/BDNF/IL1RAP/SLITRK1/FLRT2/KLK8
BP	GO:0044271	cellular nitrogen compound biosynthetic process	168	-0.351152	-1.00904	0.484211	0.999427	0.963462	264	tags=27%, list=20%, signal=25%	TLR4/IL1A/EHMT2/HAAO/ALDOA/CAT/EDA2R/ING1/INHBA/TYMS/IGFBP5/GDF5/EPO/PARK7/POMC/NCK1/NOG/LTF/CHEK2/SERPINF2/POMC/MET/SIRT2/ADM/ENG/ARG1/PPIE/ADSL/IL5/IFNG/IRF1/SFRP1/TP53/MED1/HSPA8/TGFB2/CSF2/SYNCRIP/C1QBP/CSRP3/BMP7/YES1/DCN/FGF1/THBS1
BP	GO:0048608	reproductive structure development	40	-0.407452	-1.00501	0.484733	0.999427	0.963462	279	tags=30%, list=21%, signal=24%	INHBA/GRB2/PTPN11/NOG/SPINT2/DNAJC19/ADM/SERPINF1/SFRP1/MED1/CSF2/BMP7
BP	GO:0061458	reproductive system development	40	-0.407452	-1.00501	0.484733	0.999427	0.963462	279	tags=30%, list=21%, signal=24%	INHBA/GRB2/PTPN11/NOG/SPINT2/DNAJC19/ADM/SERPINF1/SFRP1/MED1/CSF2/BMP7
BP	GO:0010827	regulation of glucose transmembrane transport	10	0.462348	0.992584	0.485075	0.999427	0.963462	98	tags=20%, list=8%, signal=19%	HK2/MAPK14
BP	GO:0048562	embryonic organ morphogenesis	17	-0.466549	-1.00973	0.485906	0.999427	0.963462	301	tags=28%, list=23%, signal=22%	EPHB2/NOG/ENG/BMP7
BP	GO:0046651	lymphocyte proliferation	38	0.332913	0.97418	0.485981	0.999427	0.963462	61	tags=13%, list=5%, signal=13%	LYN/LYN/PDE5A/FYN/ZAP70
BP	GO:0045862	positive regulation of proteolysis	32	0.358033	0.992868	0.486239	0.999427	0.963462	25	tags=11%, list=2%, signal=12%	LYN/LYN/STAT3/SRC
BP	GO:0032271	regulation of protein polymerization	15	-0.481408	-1.01022	0.48645	0.999427	0.963462	262	tags=40%, list=20%, signal=32%	NCK1/MET/RASA1/RAC1/CAPG
BP	GO:0042531	positive regulation of tyrosine phosphorylation of STAT protein	13	0.431863	0.986604	0.486792	0.999427	0.963462	88	tags=29%, list=7%, signal=27%	LYN/LYN/FYN/KIT
BP	GO:0017157	regulation of exocytosis	10	0.459664	0.986821	0.488806	0.999427	0.963462	29	tags=27%, list=2%, signal=27%	LYN/LYN/NAPA
BP	GO:0003206	cardiac chamber morphogenesis	16	-0.471548	-1.00702	0.489189	0.999427	0.963462	405	tags=47%, list=31%, signal=33%	NOTCH2/ADAMTS1/TNNI3/NOG/ENG/MED1/BMP7
BP	GO:0042592	homeostatic process	104	0.278756	0.984018	0.489796	0.999427	0.963462	57	tags=9%, list=4%, signal=9%	LYN/LYN/WNK3/PRKACA/STAT3/SRC/HK2/HSP90AB1/FYN/RB1
BP	GO:0070613	regulation of protein processing	13	-0.488848	-1.00822	0.489824	0.999427	0.963462	45	tags=31%, list=3%, signal=30%	SERPINF2/C1QBP/THBS1
BP	GO:1903317	regulation of protein maturation	13	-0.488848	-1.00822	0.489824	0.999427	0.963462	45	tags=31%, list=3%, signal=30%	SERPINF2/C1QBP/THBS1
CC	GO:0099513	polymeric cytoskeletal fiber	17	-0.465347	-1.00713	0.489933	0.999427	0.963462	155	tags=24%, list=12%, signal=21%	TPM4/RAC1/YES1
MF	GO:0004222	metalloendopeptidase activity	20	-0.448605	-1.0005	0.489987	0.999427	0.963462	484	tags=60%, list=37%, signal=38%	MMP13/MMP3/ADAM9/MMP12/MMP1/BMP1/MMP2/ADAMTS1/MMP8/MMP14/ADAMTS4
BP	GO:0031326	regulation of cellular biosynthetic process	173	-0.349344	-1.00541	0.490052	0.999427	0.963462	278	tags=23%, list=21%, signal=21%	CD244/TYMS/IGFBP5/GDF5/EPO/PLA2G1B/LDLR/PARK7/POMC/NCK1/NOG/LTF/CHEK2/SERPINF2/POMC/LEPR/MET/SIRT2/ADM/ENG/PPIE/IL5/IFNG/IRF1/SFRP1/TP53/MED1/HSPA8/TGFB2/CSF2/SYNCRIP/HNRNPA2B1/C1QBP/CSRP3/BMP7/YES1/DCN/FGF1/THBS1
CC	GO:0099080	supramolecular complex	24	-0.430421	-0.989638	0.491322	0.999427	0.963462	66	tags=29%, list=5%, signal=28%	TNNI3/SIRT2/TPM4/RAC1/CSRP3/YES1
CC	GO:0099081	supramolecular polymer	24	-0.430421	-0.989638	0.491322	0.999427	0.963462	66	tags=29%, list=5%, signal=28%	TNNI3/SIRT2/TPM4/RAC1/CSRP3/YES1
CC	GO:0099512	supramolecular fiber	24	-0.430421	-0.989638	0.491322	0.999427	0.963462	66	tags=29%, list=5%, signal=28%	TNNI3/SIRT2/TPM4/RAC1/CSRP3/YES1
BP	GO:0042509	regulation of tyrosine phosphorylation of STAT protein	15	0.410065	0.966739	0.492424	0.999427	0.963462	88	tags=25%, list=7%, signal=24%	LYN/LYN/FYN/KIT
BP	GO:0014066	regulation of phosphatidylinositol 3-kinase signaling	16	-0.470764	-1.00534	0.493243	0.999427	0.963462	71	tags=33%, list=5%, signal=32%	FGR/CAT/TGFB2/F2/DCN
CC	GO:0031410	cytoplasmic vesicle	59	-0.382802	-0.997412	0.49346	0.999427	0.963462	352	tags=35%, list=27%, signal=27%	ADAMTS1/POMC/F5/MMP14/NTRK2/CTSV/OCIAD1/GRB2/DSC2/LDLR/POMC/BGN/CTLA4/LTF/ANXA1/POMC/KLK5/HSPA8/OLFM4/FGG/THBS1
CC	GO:0097708	intracellular vesicle	59	-0.382802	-0.997412	0.49346	0.999427	0.963462	352	tags=35%, list=27%, signal=27%	ADAMTS1/POMC/F5/MMP14/NTRK2/CTSV/OCIAD1/GRB2/DSC2/LDLR/POMC/BGN/CTLA4/LTF/ANXA1/POMC/KLK5/HSPA8/OLFM4/FGG/THBS1
BP	GO:0031330	negative regulation of cellular catabolic process	16	-0.469722	-1.00312	0.494595	1	0.964014	234	tags=38%, list=18%, signal=31%	LEPR/SIRT2/HTRA2/SYNCRIP/TIMP3
BP	GO:0003007	heart morphogenesis	21	-0.44447	-1.00273	0.498003	1	0.964014	240	tags=41%, list=18%, signal=34%	NOTCH2/ADAMTS1/TNNI3/NOG/ENG/MED1/TGFB2/BMP7
BP	GO:0046425	regulation of JAK-STAT cascade	17	0.400048	0.972045	0.498054	1	0.964014	88	tags=22%, list=7%, signal=21%	LYN/LYN/FYN/KIT
BP	GO:0032963	collagen metabolic process	14	-0.483175	-1.00404	0.499322	1	0.964014	585	tags=80%, list=45%, signal=45%	MMP9/MMP13/TGFB3/CTSS/F2/FAP/CTSB/MMP2/MMP14/SERPINF2/F2
BP	GO:0044259	NA	14	-0.483175	-1.00404	0.499322	1	0.964014	585	tags=80%, list=45%, signal=45%	MMP9/MMP13/TGFB3/CTSS/F2/FAP/CTSB/MMP2/MMP14/SERPINF2/F2
BP	GO:0006887	exocytosis	15	0.408606	0.963298	0.5	1	0.964014	29	tags=19%, list=2%, signal=19%	LYN/LYN/NAPA
BP	GO:0045184	establishment of protein localization	106	0.279741	0.983462	0.5	1	0.964014	43	tags=7%, list=3%, signal=8%	CSK/LYN/LYN/PRKACA/STAT3/HK2/NAPA/FYN
BP	GO:0070661	leukocyte proliferation	41	0.317949	0.954572	0.504545	1	0.964014	61	tags=12%, list=5%, signal=12%	LYN/LYN/PDE5A/FYN/ZAP70
BP	GO:0051259	protein complex oligomerization	21	-0.442071	-0.997314	0.50466	1	0.964014	119	tags=57%, list=9%, signal=53%	MMP1/TEK/DCTPP1/CAT/C9/HMGCR/ADSL/HTRA2/TP53/OLFM4/TGM3
BP	GO:0033627	cell adhesion mediated by integrin	14	0.412009	0.959032	0.50566	1	0.964014	11	tags=13%, list=1%, signal=13%	LYN/LYN
BP	GO:1903532	positive regulation of secretion by cell	40	-0.399496	-0.985384	0.507634	1	0.964014	489	tags=39%, list=37%, signal=25%	ADAM9/MMP12/TLR2/CD274/TNF/TLR4/IL1A/FGR/CD244/IL1RL1/PTPN11/IL5/IFNG/TGFB2/FGG
BP	GO:0007409	axonogenesis	34	-0.40511	-0.979079	0.507653	1	0.964014	290	tags=25%, list=22%, signal=20%	EPHB2/PTPN11/NOG/EPHA5/BOC/FN1/TNFRSF12A/BMP7
BP	GO:0044085	cellular component biogenesis	110	-0.357557	-0.992886	0.508233	1	0.964014	270	tags=26%, list=21%, signal=22%	CRK/GRB2/EPHB2/PTPN11/HMGCR/NCK1/CHEK2/SERPINF2/MET/RASA1/SIRT2/FN1/ADSL/HTRA2/IL5/IFNG/DBNL/MAPK9/TP53/CSF2/OLFM4/RAC1/FGG/C1QBP/CSRP3/BMP7/TGM3/CAPG
BP	GO:0061041	regulation of wound healing	31	-0.412325	-0.986517	0.508259	1	0.964014	72	tags=20%, list=6%, signal=19%	ANXA1/SERPINF2/TNFRSF12A/FGG/F2/THBS1
BP	GO:0001910	regulation of leukocyte mediated cytotoxicity	12	-0.489824	-0.994921	0.509511	1	0.964014	402	tags=33%, list=31%, signal=23%	AGER/B2M/ARG1
CC	GO:0044464	cell part	467	-0.332674	-0.9997	0.51002	1	0.964014	344	tags=27%, list=26%, signal=32%	POMC/SLPI/TLR4/IL1A/FGR/PPA1/EHMT2/HAAO/F5/TDGF1/CD83/ALDOA/CAT/EDA2R/ING1/TNFRSF21/C9/MMP14/CTSC/KPNA2/SFN/SPTAN1/L1CAM/NSFL1C/NTRK2/OLR1/CXCL9/CTSV/INHBA/CD244/OCIAD1/STUB1/CRK/IL1RL1/TYMS/GRB2/DSC2/IFNGR1/GDF5/EPO/PLA2G1B/EPHB2/LGALS8/DIABLO/IL1R2/TNNI3/LDLR/VTN/EPS15L1/PARK7/PTPN11/HMGCR/POMC/BIRC3/B2M/BGN/CTLA4/CDC37/MFGE8/NCK1/LTF/GOT1/ANXA1/CHEK2/EFNB2/CD86/SPINT2/SERPINF2/EPHA5/FLT3/POMC/…
BP	GO:0044249	cellular biosynthetic process	194	-0.343629	-0.994786	0.510926	1	0.964014	278	tags=22%, list=21%, signal=21%	CD244/TYMS/IGFBP5/GDF5/EPO/PLA2G1B/LDLR/PARK7/HMGCR/POMC/NCK1/NOG/LTF/GOT1/CHEK2/SERPINF2/POMC/LEPR/MET/SIRT2/ADM/ENG/ARG1/PPIE/ADSL/IL5/IFNG/IRF1/SFRP1/TP53/MED1/HSPA8/TGFB2/CSF2/TKT/SYNCRIP/C1QBP/CSRP3/BMP7/YES1/DCN/FGF1/THBS1
BP	GO:0016311	dephosphorylation	17	-0.458284	-0.991839	0.511409	1	0.964014	233	tags=24%, list=18%, signal=20%	NCK1/IFNG/TGFB2
BP	GO:0022607	cellular component assembly	109	-0.35913	-0.995389	0.512115	1	0.964014	270	tags=26%, list=21%, signal=23%	CRK/GRB2/EPHB2/PTPN11/HMGCR/NCK1/CHEK2/SERPINF2/MET/RASA1/SIRT2/FN1/ADSL/HTRA2/IL5/IFNG/DBNL/MAPK9/TP53/CSF2/OLFM4/RAC1/FGG/C1QBP/CSRP3/BMP7/TGM3/CAPG
BP	GO:0009888	tissue development	129	-0.349734	-0.984051	0.513455	1	0.964014	311	tags=22%, list=24%, signal=19%	MMP14/SFN/CTSV/INHBA/IGFBP5/GRB2/GDF5/TNNI3/VTN/NOG/ANXA1/EFNB2/SPINT2/MET/SIRT2/ADM/ENG/FN1/SFRP1/MED1/PTN/BGLAP/TGFB2/LGALS3/CSRP3/CST6/BMP7/FGF1/TGM3
BP	GO:0016043	cellular component organization	261	-0.336165	-0.99049	0.514228	1	0.964014	315	tags=25%, list=24%, signal=24%	CAT/ING1/C9/MMP14/SFN/L1CAM/NTRK2/CXCL9/CTSV/INHBA/STUB1/CRK/IGFBP5/GRB2/EPHB2/LDLR/VTN/PARK7/PTPN11/HMGCR/B2M/CDC37/MFGE8/NCK1/NOG/ANXA1/CHEK2/EFNB2/SPINT2/SERPINF2/EPHA5/MET/BOC/JAK2/RASA1/SIRT2/FN1/ADSL/HTRA2/IL5/IFNG/DBNL/SFRP1/MAPK9/TP53/MED1/HSPA8/TNFRSF12A/TGFB2/LGALS3/CSF2/OLFM4/RAC1/FGG/C1QBP/F2/CSRP3/CCDC80/BMP7/IGFBP1/DCN/TGM3/DPT/CAPG/HIST3H2A/THBS1
BP	GO:0002821	positive regulation of adaptive immune response	14	-0.479164	-0.995708	0.514247	1	0.964014	403	tags=36%, list=31%, signal=25%	HPX/B2M/ANXA1/LTA
BP	GO:0002824	positive regulation of adaptive immune response based on somatic recombination of immune receptors built from immunoglobulin superfamily domains	14	-0.479164	-0.995708	0.514247	1	0.964014	403	tags=36%, list=31%, signal=25%	HPX/B2M/ANXA1/LTA
BP	GO:2001237	negative regulation of extrinsic apoptotic signaling pathway	13	-0.482533	-0.995197	0.514247	1	0.964014	234	tags=38%, list=18%, signal=32%	IL19/LGALS3/CSF2/FGG
BP	GO:0009889	regulation of biosynthetic process	177	-0.343375	-0.991094	0.514644	1	0.964014	278	tags=23%, list=21%, signal=21%	CD244/TYMS/IGFBP5/GDF5/EPO/PLA2G1B/LDLR/PARK7/POMC/NCK1/NOG/LTF/CHEK2/SERPINF2/POMC/LEPR/MET/SIRT2/ADM/ENG/PPIE/IL5/IFNG/IRF1/SFRP1/TP53/MED1/HSPA8/TGFB2/CSF2/SYNCRIP/HNRNPA2B1/C1QBP/F2/CSRP3/BMP7/YES1/DCN/FGF1/THBS1
BP	GO:0016358	dendrite development	13	0.421525	0.962985	0.516981	1	0.964014	70	tags=23%, list=5%, signal=22%	CAMK2A/FYN/IL1RAP
BP	GO:0051101	regulation of DNA binding	13	0.421461	0.96284	0.516981	1	0.964014	97	tags=23%, list=7%, signal=22%	MAPK8/RB1/PLAUR
BP	GO:0060070	canonical Wnt signaling pathway	13	0.42335	0.967156	0.516981	1	0.964014	195	tags=43%, list=15%, signal=37%	SRC/MAPK14/FRZB/FGF8/PTEN/DKK1
BP	GO:0009967	positive regulation of signal transduction	161	-0.34356	-0.987254	0.51782	1	0.964014	405	tags=33%, list=31%, signal=26%	TNF/SH2D1A/LRRK2/TEK/CASP2/ERBB3/AGER/NOTCH2/CSF1/FGFR4/TLR4/FGR/HPX/TDGF1/CAT/EDA2R/CTSC/CXCL9/INHBA/CRK/IGFBP5/GRB2/GDF5/EPO/EPHB2/LY86/PARK7/PTPN11/NCK1/LTF/SERPINF2/KLK5/IL19/THPO/ENG/HTRA2/CD27/IFNG/ERP29/SFRP1/MAPK9/TP53/MED1/TNFRSF12A/TGFB2/CSF2/TIMP3/FGG/C1QBP/F2/BMP7/DCN/FGF1/THBS1
MF	GO:0008134	transcription factor binding	19	-0.4487	-0.990228	0.518268	1	0.964014	155	tags=32%, list=12%, signal=28%	SIRT2/MAPK9/TP53/MED1/C1QBP
BP	GO:0071840	cellular component organization or biogenesis	262	-0.33529	-0.987955	0.519309	1	0.964014	315	tags=25%, list=24%, signal=24%	CAT/ING1/C9/MMP14/SFN/L1CAM/NTRK2/CXCL9/CTSV/INHBA/STUB1/CRK/IGFBP5/GRB2/EPHB2/LDLR/VTN/PARK7/PTPN11/HMGCR/B2M/CDC37/MFGE8/NCK1/NOG/ANXA1/CHEK2/EFNB2/SPINT2/SERPINF2/EPHA5/MET/BOC/JAK2/RASA1/SIRT2/FN1/ADSL/HTRA2/IL5/IFNG/DBNL/SFRP1/MAPK9/TP53/MED1/HSPA8/TNFRSF12A/TGFB2/LGALS3/CSF2/OLFM4/RAC1/FGG/C1QBP/F2/CSRP3/CCDC80/BMP7/IGFBP1/DCN/TGM3/DPT/CAPG/HIST3H2A/THBS1
BP	GO:0098609	cell-cell adhesion	88	0.283845	0.988514	0.52	1	0.964014	68	tags=11%, list=5%, signal=11%	LYN/LYN/FER/SRC/PDE5A/DSG1/CLIC1/ZAP70/SERPINE2/EFNB3
BP	GO:0006873	cellular ion homeostasis	27	0.355321	0.951442	0.521739	1	0.964014	43	tags=10%, list=3%, signal=10%	LYN/LYN/FYN
BP	GO:0030003	cellular cation homeostasis	27	0.355321	0.951442	0.521739	1	0.964014	43	tags=10%, list=3%, signal=10%	LYN/LYN/FYN
MF	GO:0004175	endopeptidase activity	60	-0.375164	-0.978286	0.522565	1	0.964014	539	tags=44%, list=41%, signal=27%	CFI/F2/FAP/PLAU/CTSH/PLG/ADAM9/MMP12/F3/CTSB/MMP1/BMP1/MMP2/CASP2/ADAMTS1/MMP8/MMP14/CTSC/C1R/KLKB1/LTF/F9/KLK5/HTRA2/SFRP1/F2/ADAMTS4
BP	GO:1903034	regulation of response to wounding	33	-0.402163	-0.972649	0.522785	1	0.964014	72	tags=19%, list=6%, signal=18%	ANXA1/SERPINF2/TNFRSF12A/FGG/F2/THBS1
BP	GO:0048598	embryonic morphogenesis	48	-0.387741	-0.984929	0.524104	1	0.964014	311	tags=29%, list=24%, signal=23%	MMP14/INHBA/GRB2/GDF5/EPHB2/VTN/NOG/SPINT2/ADM/ENG/FN1/SFRP1/MED1/BMP7
BP	GO:0032943	mononuclear cell proliferation	39	0.322818	0.955949	0.524887	1	0.964014	61	tags=12%, list=5%, signal=12%	LYN/LYN/PDE5A/FYN/ZAP70
BP	GO:0055065	metal ion homeostasis	27	0.3544	0.948976	0.526087	1	0.964014	43	tags=10%, list=3%, signal=10%	LYN/LYN/FYN
MF	GO:0019955	cytokine binding	30	-0.406917	-0.967124	0.526923	1	0.964014	451	tags=40%, list=35%, signal=27%	IL2RA/A2M/IL22RA2/IL1RL1/IFNGR1/GDF5/IL1R2/PARK7/NOG/IL18BP/ENG
BP	GO:0006935	chemotaxis	88	-0.357105	-0.973397	0.527936	1	0.964014	208	tags=13%, list=16%, signal=12%	ANXA1/EFNB2/EPHA5/MET/BOC/LGALS3/RAC1/C1QBP/BMP7/FGF1/THBS1
BP	GO:0042330	taxis	88	-0.357105	-0.973397	0.527936	1	0.964014	208	tags=13%, list=16%, signal=12%	ANXA1/EFNB2/EPHA5/MET/BOC/LGALS3/RAC1/C1QBP/BMP7/FGF1/THBS1
BP	GO:2001234	negative regulation of apoptotic signaling pathway	22	-0.426399	-0.971844	0.528552	1	0.964014	254	tags=32%, list=19%, signal=26%	PARK7/NOG/IL19/LGALS3/CSF2/FGG
CC	GO:0005634	nucleus	158	-0.34312	-0.984069	0.530462	1	0.964014	315	tags=28%, list=24%, signal=24%	ING1/MMP14/CTSC/KPNA2/SFN/NSFL1C/OLR1/CTSV/STUB1/TYMS/GRB2/EPHB2/PARK7/PTPN11/BIRC3/LTF/GOT1/ANXA1/CHEK2/JAK2/SIRT2/ARG1/PPIE/HTRA2/IRF1/TP53/MED1/HSPA8/PRDX6/LGALS3/HNRNPAB/TKT/SYNCRIP/TIMP3/HNRNPA2B1/C1QBP/H2AFZ/ADAMTS4/FGF1/CAPG/HIST2H2BE/PSMD7/HIST3H2A
BP	GO:0000226	microtubule cytoskeleton organization	16	0.39317	0.93969	0.530534	1	0.964014	47	tags=12%, list=4%, signal=12%	FER/EPHA3
BP	GO:0048729	tissue morphogenesis	58	-0.373647	-0.972388	0.531361	1	0.964014	301	tags=27%, list=23%, signal=22%	CTSV/INHBA/IGFBP5/GRB2/TNNI3/NOG/EFNB2/SPINT2/MET/ADM/ENG/SFRP1/MED1/BMP7/FGF1
BP	GO:0032504	multicellular organism reproduction	30	0.357317	0.983541	0.531532	1	0.964014	88	tags=17%, list=7%, signal=16%	PRKACA/SRC/PDE5A/SERPINE2/KIT
BP	GO:0007264	small GTPase mediated signal transduction	26	-0.409673	-0.960298	0.53186	1	0.964014	262	tags=31%, list=20%, signal=25%	EPO/EPHB2/MET/RASA1/DBNL/TP53/RAC1
BP	GO:0007492	endoderm development	14	-0.474026	-0.985031	0.531886	1	0.964014	409	tags=53%, list=31%, signal=37%	BMPR1A/COL8A1/MMP8/MMP14/INHBA/VTN/NOG/FN1
BP	GO:0019219	regulation of nucleobase-containing compound metabolic process	166	-0.342062	-0.984074	0.532563	1	0.964014	255	tags=20%, list=20%, signal=19%	EPO/PLA2G1B/PARK7/POMC/NCK1/NOG/LTF/CHEK2/SERPINF2/POMC/MET/SIRT2/ADM/ENG/PPIE/IL5/IFNG/IRF1/SFRP1/TP53/MED1/HSPA8/TGFB2/PRDX6/CSF2/SYNCRIP/C1QBP/CSRP3/BMP7/YES1/DCN/FGF1/THBS1
BP	GO:0061180	mammary gland epithelium development	10	0.448895	0.963701	0.533582	1	0.964014	25	tags=10%, list=2%, signal=10%	SRC
BP	GO:0032956	regulation of actin cytoskeleton organization	29	-0.409789	-0.971897	0.533679	1	0.964014	279	tags=34%, list=21%, signal=28%	CRK/GRB2/NCK1/SERPINF2/EPHA5/MET/RASA1/RAC1/CAPG
BP	GO:0051248	negative regulation of protein metabolic process	91	-0.355748	-0.97128	0.534778	1	0.964014	264	tags=26%, list=20%, signal=23%	IGFBP5/EPHB2/IL1R2/LDLR/VTN/PARK7/HMGCR/NCK1/NOG/LTF/SPINT2/SERPINF2/SIRT2/ENG/CD27/ITIH4/SFRP1/SYNCRIP/TIMP3/HNRNPA2B1/F2/CST6/BMP7/THBS1
BP	GO:0002253	activation of immune response	31	0.357164	0.980103	0.534884	1	0.964014	61	tags=15%, list=5%, signal=15%	LYN/LYN/RPS6KA3/FYN/ZAP70
BP	GO:0051817	modification of morphology or physiology of other organism involved in symbiotic interaction	15	-0.467946	-0.981974	0.53523	1	0.964014	204	tags=22%, list=16%, signal=19%	ARG1/HSPA8/F2
BP	GO:0006518	peptide metabolic process	29	-0.409338	-0.970827	0.536269	1	0.964014	82	tags=23%, list=6%, signal=22%	IGFBP5/PARK7/NCK1/HSPA8/SYNCRIP/THBS1
BP	GO:0002009	morphogenesis of an epithelium	48	-0.384353	-0.976323	0.536465	1	0.964014	301	tags=28%, list=23%, signal=22%	CTSV/IGFBP5/GRB2/NOG/EFNB2/SPINT2/MET/ADM/ENG/SFRP1/MED1/BMP7/FGF1
BP	GO:0048013	ephrin receptor signaling pathway	10	-0.495514	-0.968057	0.536785	1	0.964014	268	tags=60%, list=21%, signal=48%	EPHB2/PTPN11/NCK1/EFNB2/EPHA5
BP	GO:0005975	carbohydrate metabolic process	37	0.327909	0.953259	0.537037	1	0.964014	37	tags=8%, list=3%, signal=8%	STAT3/HK2/ENO2
BP	GO:0010647	positive regulation of cell communication	164	-0.340521	-0.979489	0.537173	1	0.964014	405	tags=33%, list=31%, signal=26%	TNF/SH2D1A/LRRK2/TEK/CASP2/ERBB3/AGER/NOTCH2/CSF1/FGFR4/TLR4/FGR/HPX/TDGF1/CAT/EDA2R/CTSC/NTRK2/CXCL9/INHBA/CRK/IGFBP5/GRB2/GDF5/EPO/EPHB2/LY86/PARK7/PTPN11/NCK1/LTF/SERPINF2/KLK5/IL19/THPO/ENG/HTRA2/CD27/IFNG/ERP29/SFRP1/MAPK9/TP53/MED1/TNFRSF12A/TGFB2/CSF2/TIMP3/FGG/C1QBP/F2/BMP7/DCN/FGF1/THBS1
BP	GO:0051094	positive regulation of developmental process	136	-0.343945	-0.976957	0.537566	1	0.964014	209	tags=20%, list=16%, signal=19%	NOG/LTF/ANXA1/EFNB2/SERPINF2/BOC/SIRT2/ADM/SERPINF1/THPO/ENG/FN1/CD27/IFNG/SFRP1/MAPK9/MED1/TNFRSF12A/TGFB2/CSF2/OLFM4/RAC1/C1QBP/BMP7/DCN/FGF1/THBS1
BP	GO:0090407	organophosphate biosynthetic process	23	-0.420912	-0.963873	0.538564	1	0.964014	367	tags=35%, list=28%, signal=25%	HAAO/ALDOA/CD244/TYMS/ADM/ADSL/TKT
BP	GO:0010821	regulation of mitochondrion organization	14	-0.47205	-0.980925	0.540027	1	0.964014	215	tags=29%, list=16%, signal=24%	HTRA2/TP53/DCN
BP	GO:0010556	regulation of macromolecule biosynthetic process	164	-0.3402	-0.978564	0.540314	1	0.964014	264	tags=21%, list=20%, signal=20%	IGFBP5/GDF5/EPO/PLA2G1B/PARK7/POMC/NCK1/NOG/LTF/CHEK2/SERPINF2/POMC/MET/SIRT2/ENG/PPIE/IL5/IFNG/IRF1/SFRP1/TP53/MED1/HSPA8/TGFB2/CSF2/SYNCRIP/HNRNPA2B1/C1QBP/F2/CSRP3/BMP7/YES1/DCN/FGF1/THBS1
BP	GO:0070372	regulation of ERK1 and ERK2 cascade	43	0.308874	0.943775	0.542056	1	0.964014	31	tags=8%, list=2%, signal=8%	LYN/LYN/SRC/MAP2K1
BP	GO:0006952	defense response	132	-0.343513	-0.970773	0.542156	1	0.964014	248	tags=18%, list=19%, signal=17%	LGALS8/IL1R2/LDLR/PARK7/CDC37/LTF/ANXA1/LTA/KLK5/JAK2/SIRT2/IL4R/ARG1/PGLYRP1/IFNG/TNFAIP6/ITIH4/IRF1/MED1/SYNCRIP/C1QBP/F2/HIST2H2BE/THBS1
BP	GO:0032269	negative regulation of cellular protein metabolic process	87	-0.35479	-0.96424	0.543779	1	0.964014	264	tags=26%, list=20%, signal=23%	IGFBP5/EPHB2/IL1R2/VTN/PARK7/HMGCR/NCK1/NOG/LTF/SPINT2/SERPINF2/SIRT2/ENG/CD27/ITIH4/SFRP1/SYNCRIP/TIMP3/HNRNPA2B1/F2/CST6/BMP7/THBS1
BP	GO:0051252	regulation of RNA metabolic process	147	-0.343926	-0.980515	0.543823	1	0.964014	255	tags=21%, list=20%, signal=19%	EPO/PARK7/POMC/NCK1/NOG/LTF/CHEK2/SERPINF2/POMC/MET/SIRT2/ENG/PPIE/IL5/IFNG/IRF1/SFRP1/TP53/MED1/HSPA8/TGFB2/PRDX6/CSF2/SYNCRIP/C1QBP/CSRP3/BMP7/YES1/DCN/FGF1
BP	GO:0007159	leukocyte cell-cell adhesion	51	-0.380965	-0.973723	0.54401	1	0.964014	220	tags=20%, list=17%, signal=17%	NCK1/ANXA1/EFNB2/ARG1/CD27/IFNG/IRF1/LGALS3/BMP7
BP	GO:0001960	negative regulation of cytokine-mediated signaling pathway	10	-0.492021	-0.961233	0.544959	1	0.964014	241	tags=30%, list=18%, signal=25%	IL1R2/ARG1
BP	GO:0009411	response to UV	10	-0.492367	-0.961909	0.544959	1	0.964014	88	tags=18%, list=7%, signal=17%	HIST3H2A
BP	GO:0060761	negative regulation of response to cytokine stimulus	10	-0.492021	-0.961233	0.544959	1	0.964014	241	tags=30%, list=18%, signal=25%	IL1R2/ARG1
BP	GO:0019439	aromatic compound catabolic process	12	0.411716	0.930599	0.545113	1	0.964014	171	tags=42%, list=13%, signal=37%	PDE5A/ENTPD3/PDE2A/MAPKAPK2/TNFRSF1B
BP	GO:1901361	organic cyclic compound catabolic process	12	0.410172	0.92711	0.545113	1	0.964014	171	tags=42%, list=13%, signal=37%	PDE5A/ENTPD3/PDE2A/MAPKAPK2/TNFRSF1B
BP	GO:0016051	carbohydrate biosynthetic process	13	-0.471695	-0.972844	0.545455	1	0.964014	531	tags=46%, list=41%, signal=28%	GCG/INSR/CD244/GOT1/LEPR
BP	GO:1901576	organic substance biosynthetic process	200	-0.339188	-0.985147	0.545455	1	0.964014	278	tags=22%, list=21%, signal=21%	CD244/TYMS/IGFBP5/GDF5/EPO/PLA2G1B/LDLR/PARK7/HMGCR/POMC/NCK1/NOG/LTF/GOT1/CHEK2/SERPINF2/POMC/LEPR/MET/IL19/SIRT2/ADM/ENG/ARG1/PPIE/ADSL/IL5/IFNG/IRF1/SFRP1/TP53/MED1/HSPA8/TGFB2/CSF2/TKT/SYNCRIP/C1QBP/F2/CSRP3/BMP7/YES1/DCN/FGF1/THBS1
BP	GO:0071902	positive regulation of protein serine/threonine kinase activity	38	-0.39214	-0.961173	0.545685	1	0.964014	108	tags=10%, list=8%, signal=10%	ERP29/FGF1/THBS1
BP	GO:0097193	intrinsic apoptotic signaling pathway	29	-0.40564	-0.962056	0.546632	1	0.964014	294	tags=34%, list=23%, signal=27%	EPO/DIABLO/PARK7/NCK1/CHEK2/IL19/HTRA2/ERP29/TP53
BP	GO:0023056	positive regulation of signaling	165	-0.33929	-0.975992	0.546695	1	0.964014	405	tags=33%, list=31%, signal=26%	TNF/SH2D1A/LRRK2/TEK/CASP2/ERBB3/AGER/NOTCH2/CSF1/FGFR4/TLR4/FGR/HPX/TDGF1/CAT/EDA2R/CTSC/NTRK2/CXCL9/INHBA/CRK/IGFBP5/GRB2/GDF5/EPO/EPHB2/LY86/PARK7/PTPN11/NCK1/LTF/SERPINF2/KLK5/IL19/THPO/ENG/HTRA2/CD27/IFNG/ERP29/SFRP1/MAPK9/TP53/MED1/TNFRSF12A/TGFB2/CSF2/TIMP3/FGG/C1QBP/F2/BMP7/DCN/FGF1/THBS1
BP	GO:0048699	generation of neurons	89	0.279391	0.974707	0.547619	1	0.964014	70	tags=13%, list=5%, signal=13%	LYN/LYN/CAMK2A/STAT3/NAPA/FYN/EPHA3/RB1/BDNF/SERPINE2/EFNB3/IL1RAP
BP	GO:0051348	negative regulation of transferase activity	23	0.354156	0.928014	0.548	1	0.964014	57	tags=17%, list=4%, signal=16%	LYN/LYN/SRC/RB1
BP	GO:0050792	regulation of viral process	13	-0.470222	-0.969807	0.549525	1	0.964014	479	tags=54%, list=37%, signal=34%	GSN/TNF/SLPI/LTF/PPIE/HSPA8
BP	GO:0003208	cardiac ventricle morphogenesis	11	-0.484408	-0.963653	0.5513	1	0.964014	240	tags=36%, list=18%, signal=30%	NOG/ENG/MED1
BP	GO:0009058	biosynthetic process	202	-0.338453	-0.98262	0.552795	1	0.964014	278	tags=22%, list=21%, signal=21%	CD244/TYMS/IGFBP5/GDF5/EPO/PLA2G1B/LDLR/PARK7/HMGCR/POMC/NCK1/NOG/LTF/GOT1/CHEK2/SERPINF2/POMC/LEPR/MET/IL19/SIRT2/ADM/ENG/ARG1/PPIE/ADSL/IL5/IFNG/IRF1/SFRP1/TP53/MED1/HSPA8/TGFB2/CSF2/TKT/SYNCRIP/C1QBP/F2/CSRP3/BMP7/YES1/DCN/FGF1/THBS1
BP	GO:0003231	cardiac ventricle development	12	-0.472691	-0.960121	0.552989	1	0.964014	240	tags=33%, list=18%, signal=27%	NOG/ENG/MED1
BP	GO:0044270	cellular nitrogen compound catabolic process	11	0.412916	0.914884	0.553506	1	0.964014	171	tags=45%, list=13%, signal=40%	PDE5A/ENTPD3/PDE2A/MAPKAPK2/TNFRSF1B
BP	GO:0046700	heterocycle catabolic process	11	0.412916	0.914884	0.553506	1	0.964014	171	tags=45%, list=13%, signal=40%	PDE5A/ENTPD3/PDE2A/MAPKAPK2/TNFRSF1B
BP	GO:0032535	regulation of cellular component size	26	-0.403861	-0.946673	0.553966	1	0.964014	262	tags=25%, list=20%, signal=20%	NCK1/RASA1/FN1/TNFRSF12A/RAC1/CAPG
BP	GO:1902531	regulation of intracellular signal transduction	146	-0.342366	-0.974001	0.55414	1	0.964014	284	tags=32%, list=22%, signal=28%	LRRK2/TEK/IL22RA2/ERBB3/AGER/NOTCH2/CSF1/FGFR4/TLR4/FGR/HPX/TDGF1/CAT/EDA2R/NTRK2/CXCL9/IL1RL1/IGFBP5/GRB2/EPO/EPHB2/PARK7/PTPN11/HMGCR/NCK1/LTF/SERPINF2/MET/IL19/RASA1/THPO/FN1/CD27/IFNG/ERP29/SFRP1/TP53/TGFB2/CSF2/TIMP3/FGG/C1QBP/F2/BMP7/DCN/FGF1/THBS1
BP	GO:0045926	negative regulation of growth	33	-0.393217	-0.951012	0.55443	1	0.964014	278	tags=21%, list=21%, signal=17%	IGFBP5/NOG/LTA/SFRP1/TP53/TGFB2
BP	GO:0008360	regulation of cell shape	13	0.406048	0.927629	0.554717	1	0.964014	143	tags=36%, list=11%, signal=32%	FYN/EPB41/KIT/SEMA3E/KDR
CC	GO:0044430	cytoskeletal part	39	-0.388851	-0.954697	0.556978	1	0.964014	155	tags=18%, list=12%, signal=16%	DCTN2/DBNL/TPM4/RAC1/YES1/CAPG
BP	GO:0051250	negative regulation of lymphocyte activation	20	0.368324	0.931165	0.557312	1	0.964014	30	tags=14%, list=2%, signal=14%	LYN/LYN/PDE5A
CC	GO:0012505	endomembrane system	106	-0.351333	-0.973321	0.557395	1	0.964014	271	tags=26%, list=21%, signal=23%	STUB1/GRB2/IFNGR1/LDLR/VTN/EPS15L1/PARK7/HMGCR/POMC/B2M/BGN/CTLA4/NCK1/LTF/ANXA1/CHEK2/FLT3/POMC/KLK5/ERP29/HSPA8/PTN/OLFM4/RAC1/FGG/YES1/IGFBP1/THBS1
BP	GO:0008285	negative regulation of cell proliferation	66	-0.362686	-0.958403	0.558167	1	0.964014	309	tags=33%, list=24%, signal=26%	TNFRSF21/SFN/CTSV/INHBA/IGFBP5/GDF5/CTLA4/NOG/EFNB2/SIRT2/SERPINF1/ARG1/IFNG/IRF1/SFRP1/TP53/MED1/TGFB2/BMP7/DPT/THBS1
BP	GO:0002377	immunoglobulin production	12	-0.469868	-0.954388	0.559783	1	0.964014	654	tags=67%, list=50%, signal=34%	GPI/STAT6/BTK/BCL6/TNF/HPX/IL5
BP	GO:0032729	positive regulation of interferon-gamma production	12	-0.470566	-0.955805	0.559783	1	0.964014	403	tags=42%, list=31%, signal=29%	IL12RB2/TLR4/CD244/LTA
BP	GO:0050729	positive regulation of inflammatory response	20	-0.426217	-0.950565	0.560748	1	0.964014	486	tags=65%, list=37%, signal=41%	IL6/IL17RC/IL17B/IL17A/PTGS2/TLR2/TNF/TLR4/IL1RL1/LDLR/PARK7/LTA
BP	GO:0060828	regulation of canonical Wnt signaling pathway	11	0.410485	0.909498	0.560886	1	0.964014	99	tags=27%, list=8%, signal=25%	SRC/MAPK14/FRZB
BP	GO:0045740	positive regulation of DNA replication	13	-0.463637	-0.956225	0.561737	1	0.964014	254	tags=57%, list=19%, signal=47%	FGF10/TGFB3/PDGFRA/INSR/EPO/PLA2G1B/CSF2
BP	GO:0035295	tube development	50	-0.377691	-0.963324	0.561963	1	0.964014	208	tags=21%, list=16%, signal=19%	EFNB2/SPINT2/MET/ADM/ENG/SFRP1/MED1/TGFB2/BMP7/FGF1
BP	GO:0034622	cellular protein-containing complex assembly	30	-0.397909	-0.945715	0.562821	1	0.964014	270	tags=33%, list=21%, signal=27%	GRB2/NCK1/MET/RASA1/SIRT2/RAC1/FGG/C1QBP/CAPG
BP	GO:0030323	respiratory tube development	19	-0.433844	-0.957444	0.562923	1	0.964014	599	tags=60%, list=46%, signal=33%	FGF10/RXFP1/FGF7/PDGFRA/FLT4/BMPR1A/TNF/MMP14/IGFBP5/NOG/FGF1
BP	GO:0030324	lung development	19	-0.433844	-0.957444	0.562923	1	0.964014	599	tags=60%, list=46%, signal=33%	FGF10/RXFP1/FGF7/PDGFRA/FLT4/BMPR1A/TNF/MMP14/IGFBP5/NOG/FGF1
BP	GO:0060541	respiratory system development	19	-0.433844	-0.957444	0.562923	1	0.964014	599	tags=60%, list=46%, signal=33%	FGF10/RXFP1/FGF7/PDGFRA/FLT4/BMPR1A/TNF/MMP14/IGFBP5/NOG/FGF1
CC	GO:0031253	cell projection membrane	10	0.43529	0.934493	0.563433	1	0.964014	77	tags=20%, list=6%, signal=19%	SRC/CA4
BP	GO:0071241	cellular response to inorganic substance	10	0.436969	0.938099	0.563433	1	0.964014	14	tags=9%, list=1%, signal=9%	MAPK8
BP	GO:0045596	negative regulation of cell differentiation	46	-0.377221	-0.953083	0.565217	1	0.964014	263	tags=31%, list=20%, signal=25%	GDF5/EPHB2/LDLR/B2M/CTLA4/NOG/ANXA1/EFNB2/SIRT2/IRF1/SFRP1/MED1/F2/BMP7
BP	GO:0051047	positive regulation of secretion	43	-0.379761	-0.946283	0.56599	1	0.964014	489	tags=36%, list=37%, signal=24%	ADAM9/MMP12/TLR2/CD274/TNF/TLR4/IL1A/FGR/CD244/IL1RL1/PTPN11/IL5/IFNG/TGFB2/FGG
MF	GO:0005057	signal transducer activity, downstream of receptor	13	0.403043	0.920764	0.566038	1	0.964014	98	tags=21%, list=8%, signal=20%	MAPK8/KIT/MAPK14
BP	GO:0002440	production of molecular mediator of immune response	31	-0.392829	-0.939872	0.566709	1	0.964014	341	tags=26%, list=26%, signal=20%	HPX/CD244/B2M/KLK5/ARG1/IL5/TGFB2
BP	GO:0034645	cellular macromolecule biosynthetic process	161	-0.336461	-0.966856	0.567086	1	0.964014	264	tags=21%, list=20%, signal=19%	IGFBP5/GDF5/EPO/PLA2G1B/PARK7/POMC/NCK1/NOG/LTF/CHEK2/SERPINF2/POMC/MET/SIRT2/ENG/PPIE/IL5/IFNG/IRF1/SFRP1/TP53/MED1/HSPA8/TGFB2/CSF2/SYNCRIP/C1QBP/CSRP3/BMP7/YES1/DCN/FGF1/THBS1
BP	GO:0071695	anatomical structure maturation	14	-0.462563	-0.96121	0.567164	1	0.964014	412	tags=43%, list=32%, signal=30%	MMP2/LRRK2/EPO/SIRT2/TGFB2
BP	GO:2001243	negative regulation of intrinsic apoptotic signaling pathway	10	0.434465	0.932722	0.567164	1	0.964014	97	tags=20%, list=7%, signal=19%	SRC/PLAUR
CC	GO:0005623	cell	475	-0.328173	-0.985829	0.567703	1	0.964014	344	tags=27%, list=26%, signal=32%	POMC/SLPI/TLR4/IL1A/FGR/PPA1/EHMT2/HAAO/F5/TDGF1/CD83/ALDOA/CAT/EDA2R/ING1/TNFRSF21/C9/MMP14/CTSC/KPNA2/SFN/SPTAN1/L1CAM/NSFL1C/NTRK2/OLR1/CXCL9/CTSV/INHBA/CD244/OCIAD1/STUB1/CRK/IL1RL1/TYMS/GRB2/DSC2/IFNGR1/GDF5/EPO/PLA2G1B/EPHB2/LGALS8/DIABLO/IL1R2/TNNI3/LDLR/VTN/EPS15L1/PARK7/PTPN11/HMGCR/POMC/BIRC3/B2M/BGN/CTLA4/CDC37/MFGE8/NCK1/LTF/GOT1/ANXA1/CHEK2/EFNB2/CD86/SPINT2/SERPINF2/EPHA5/FLT3/POMC/…
BP	GO:0043154	negative regulation of cysteine-type endopeptidase activity involved in apoptotic process	12	-0.468058	-0.950711	0.567935	1	0.964014	2	tags=17%, list=0%, signal=17%	THBS1
BP	GO:0045930	negative regulation of mitotic cell cycle	14	-0.461029	-0.958023	0.569878	1	0.964014	403	tags=57%, list=31%, signal=40%	LCMT1/TNF/CASP2/GPNMB/CHEK2/TP53/BMP7
BP	GO:0006811	ion transport	48	0.303226	0.932713	0.569948	1	0.964014	77	tags=16%, list=6%, signal=16%	LYN/LYN/CAMK2A/WNK3/FYN/CLIC1/SERPINE2/CA4
BP	GO:0009620	response to fungus	10	-0.485685	-0.948855	0.570845	1	0.964014	619	tags=80%, list=47%, signal=42%	IL17RC/ELANE/IL17A/IL25/HRG/LTF/ARG1
BP	GO:0016070	RNA metabolic process	151	-0.337521	-0.965567	0.571579	1	0.964014	209	tags=21%, list=16%, signal=20%	EPO/PARK7/POMC/NCK1/NOG/LTF/CHEK2/SERPINF2/POMC/MET/SIRT2/ENG/PPIE/IL5/IFNG/IRF1/SFRP1/TP53/MED1/HSPA8/TGFB2/PRDX6/CSF2/SYNCRIP/HNRNPA2B1/C1QBP/CSRP3/BMP7/YES1/DCN/FGF1
BP	GO:0051098	regulation of binding	37	0.323745	0.941153	0.574074	1	0.964014	97	tags=16%, list=7%, signal=15%	MAPK8/SRC/RB1/EPB41/BDNF/PLAUR
MF	GO:0098772	molecular function regulator	144	-0.338967	-0.963358	0.574627	1	0.964014	255	tags=29%, list=20%, signal=26%	CSF1/GPNMB/POMC/SLPI/IL1A/TDGF1/VEGFA/CTSC/CXCL9/INHBA/GDF5/EPO/SST/TNNI3/PARK7/POMC/CDC37/NCK1/LTF/ANXA1/LTA/SPINT2/SERPINF2/POMC/RASA1/ADM/THPO/FN1/IL5/CD27/VEGFA/IFNG/ITIH4/MED1/PTN/TGFB2/LGALS3/CSF2/TIMP3/PSME1/CST6/BMP7/FGF1
MF	GO:0070851	growth factor receptor binding	36	0.327271	0.946168	0.575342	1	0.964014	128	tags=16%, list=10%, signal=15%	FER/SRC/FYN/IL37/FGF8/FLRT2
CC	GO:0098797	plasma membrane protein complex	12	-0.46518	-0.944866	0.576087	1	0.964014	305	tags=38%, list=23%, signal=30%	C9/GRB2/EPS15L1/B2M
BP	GO:0043408	regulation of MAPK cascade	79	-0.350327	-0.943679	0.576112	1	0.964014	142	tags=13%, list=11%, signal=12%	FN1/CD27/ERP29/SFRP1/TGFB2/TIMP3/FGG/BMP7/FGF1/THBS1
MF	GO:0000981	RNA polymerase II transcription factor activity, sequence-specific DNA binding	14	-0.45863	-0.953037	0.576662	1	0.964014	100	tags=21%, list=8%, signal=20%	TP53/MED1
MF	GO:0003700	DNA binding transcription factor activity	14	-0.45863	-0.953037	0.576662	1	0.964014	100	tags=21%, list=8%, signal=20%	TP53/MED1
BP	GO:0016064	immunoglobulin mediated immune response	14	-0.45829	-0.952332	0.576662	1	0.964014	403	tags=50%, list=31%, signal=35%	BTK/BCL6/TNF/HPX/C1R/LTA
BP	GO:0019724	B cell mediated immunity	14	-0.45829	-0.952332	0.576662	1	0.964014	403	tags=50%, list=31%, signal=35%	BTK/BCL6/TNF/HPX/C1R/LTA
BP	GO:0051493	regulation of cytoskeleton organization	33	-0.386255	-0.934176	0.577215	1	0.964014	279	tags=30%, list=21%, signal=24%	CRK/GRB2/NCK1/SERPINF2/EPHA5/MET/RASA1/RAC1/CAPG
BP	GO:0051604	protein maturation	37	-0.383593	-0.936259	0.577608	1	0.964014	301	tags=26%, list=23%, signal=21%	CTSV/IL1R2/C1R/KLKB1/SERPINF2/F9/FGG/C1QBP/THBS1
BP	GO:0061564	axon development	38	-0.383184	-0.939222	0.57868	1	0.964014	290	tags=22%, list=22%, signal=18%	EPHB2/PTPN11/NOG/EPHA5/BOC/FN1/TNFRSF12A/BMP7
BP	GO:1905897	regulation of response to endoplasmic reticulum stress	10	-0.48275	-0.94312	0.580381	1	0.964014	234	tags=40%, list=18%, signal=33%	PARK7/NCK1/ERP29
BP	GO:0040008	regulation of growth	66	-0.357439	-0.944537	0.580494	1	0.964014	301	tags=25%, list=23%, signal=21%	SFN/INHBA/IGFBP5/GDF5/PTPN11/NOG/LTA/FN1/HTRA2/IFNG/SFRP1/TP53/TNFRSF12A/TGFB2/TKT/F2/IGFBP1
BP	GO:0007346	regulation of mitotic cell cycle	30	-0.392918	-0.933853	0.580769	1	0.964014	403	tags=38%, list=31%, signal=27%	LCMT1/INSR/TNF/CASP2/GPNMB/IL1A/PTPN11/ANXA1/CHEK2/TP53/BMP7
BP	GO:0006325	chromatin organization	17	-0.435993	-0.943596	0.581208	1	0.964014	163	tags=24%, list=12%, signal=21%	SIRT2/TP53/HIST3H2A
BP	GO:0046486	glycerolipid metabolic process	14	-0.455154	-0.945815	0.583446	1	0.964014	367	tags=43%, list=28%, signal=31%	CAT/PLA2G1B/LDLR/PTPN11/PRDX6
BP	GO:0016485	protein processing	36	-0.384953	-0.933089	0.583653	1	0.964014	301	tags=27%, list=23%, signal=21%	CTSV/IL1R2/C1R/KLKB1/SERPINF2/F9/FGG/C1QBP/THBS1
BP	GO:0009790	embryo development	66	-0.35579	-0.940179	0.584019	1	0.964014	311	tags=23%, list=24%, signal=19%	MMP14/INHBA/GRB2/GDF5/EPHB2/VTN/NOG/SPINT2/ADM/ENG/FN1/SFRP1/MED1/TGFB2/CSF2/BMP7
BP	GO:0052548	regulation of endopeptidase activity	49	-0.369927	-0.942877	0.584256	1	0.964014	242	tags=25%, list=19%, signal=22%	VTN/PARK7/LTF/SPINT2/SERPINF2/HTRA2/CD27/ITIH4/TIMP3/PSME1/CST6/THBS1
BP	GO:0014812	muscle cell migration	14	-0.453083	-0.941511	0.584803	1	0.964014	405	tags=36%, list=31%, signal=25%	BMPR1A/IGFBP5/VTN/ANXA1
CC	GO:0031966	mitochondrial membrane	11	0.400723	0.887868	0.586716	1	0.964014	27	tags=18%, list=2%, signal=18%	SRC/HK2
CC	GO:0030424	axon	16	-0.444621	-0.949513	0.587838	1	0.964014	399	tags=75%, list=31%, signal=53%	HIF1A/DSCAM/SNAP25/PRKCZ/FLRT3/ALCAM/LRRK2/TNFRSF21/L1CAM/NTRK2/EPHB2
BP	GO:0050817	coagulation	33	-0.38331	-0.927052	0.588608	1	0.964014	50	tags=16%, list=4%, signal=16%	SERPINF2/F9/FGG/F2/THBS1
BP	GO:0042307	positive regulation of protein import into nucleus	17	-0.433795	-0.938837	0.589262	1	0.964014	460	tags=44%, list=35%, signal=29%	BMPR1A/TNF/LRRK2/AGER/TLR4/IFNG/MED1
BP	GO:1904591	positive regulation of protein import	17	-0.433795	-0.938837	0.589262	1	0.964014	460	tags=44%, list=35%, signal=29%	BMPR1A/TNF/LRRK2/AGER/TLR4/IFNG/MED1
BP	GO:0048584	positive regulation of response to stimulus	222	-0.329715	-0.965549	0.590398	1	0.964014	281	tags=21%, list=22%, signal=20%	INHBA/CRK/IL1RL1/IGFBP5/GRB2/GDF5/EPO/EPHB2/LY86/LDLR/PARK7/PTPN11/B2M/CTLA4/C1R/NCK1/LTF/ANXA1/LTA/SERPINF2/MET/KLK5/IL19/THPO/ENG/ARG1/PGLYRP1/HTRA2/CD27/IFNG/IRF1/ERP29/SFRP1/MAPK9/TP53/MED1/TNFRSF12A/TGFB2/CSF2/TIMP3/RAC1/FGG/C1QBP/F2/BMP7/DCN/FGF1/THBS1
BP	GO:0007596	blood coagulation	32	-0.383423	-0.923302	0.590561	1	0.964014	50	tags=16%, list=4%, signal=16%	SERPINF2/F9/FGG/F2/THBS1
BP	GO:0007599	hemostasis	32	-0.383423	-0.923302	0.590561	1	0.964014	50	tags=16%, list=4%, signal=16%	SERPINF2/F9/FGG/F2/THBS1
BP	GO:0051149	positive regulation of muscle cell differentiation	12	-0.461736	-0.93787	0.591033	1	0.964014	369	tags=50%, list=28%, signal=36%	MMP14/CXCL9/EFNB2/BOC/ENG
MF	GO:0019207	kinase regulator activity	11	0.396993	0.879604	0.594096	1	0.964014	36	tags=18%, list=3%, signal=18%	MAP2K1/HSP90AB1
MF	GO:0019887	protein kinase regulator activity	11	0.396993	0.879604	0.594096	1	0.964014	36	tags=18%, list=3%, signal=18%	MAP2K1/HSP90AB1
BP	GO:0030278	regulation of ossification	24	-0.40833	-0.938847	0.594126	1	0.964014	263	tags=33%, list=20%, signal=27%	SMOC1/NOG/LTF/SFRP1/BGLAP/TGFB2/BMP7
BP	GO:0000165	MAPK cascade	87	-0.345875	-0.940011	0.59447	1	0.964014	142	tags=14%, list=11%, signal=14%	FN1/CD27/ERP29/SFRP1/MAPK9/MED1/TGFB2/TIMP3/FGG/BMP7/FGF1/THBS1
BP	GO:0051270	regulation of cellular component movement	109	-0.341395	-0.946234	0.595815	1	0.964014	268	tags=19%, list=21%, signal=17%	IGFBP5/DSC2/SST/VTN/NCK1/NOG/ANXA1/SPINT2/MET/ENG/FN1/IFNG/SFRP1/TGFB2/LGALS3/RAC1/C1QBP/BMP7/DCN/FGF1/THBS1
BP	GO:0016570	histone modification	14	0.385176	0.896574	0.596226	1	0.964014	14	tags=7%, list=1%, signal=7%	MAPK8
BP	GO:0050768	negative regulation of neurogenesis	19	-0.425318	-0.938627	0.596752	1	0.964014	247	tags=40%, list=19%, signal=33%	LDLR/B2M/NOG/EFNB2/MED1/F2/BMP7
BP	GO:0007517	muscle organ development	23	-0.407502	-0.933165	0.597074	1	0.964014	240	tags=25%, list=18%, signal=21%	NOG/EFNB2/SIRT2/ENG/MED1
BP	GO:2000145	regulation of cell motility	103	-0.341531	-0.945771	0.598677	1	0.964014	209	tags=19%, list=16%, signal=18%	IGFBP5/SST/VTN/NCK1/NOG/ANXA1/SPINT2/MET/ENG/FN1/IFNG/SFRP1/TGFB2/LGALS3/RAC1/C1QBP/BMP7/DCN/FGF1/THBS1
MF	GO:0043565	sequence-specific DNA binding	15	-0.449701	-0.943688	0.601626	1	0.964014	100	tags=20%, list=8%, signal=19%	TP53/HNRNPA2B1
CC	GO:0043235	receptor complex	35	-0.378977	-0.918355	0.604061	1	0.964014	387	tags=39%, list=30%, signal=28%	INSR/ERBB3/NOTCH2/TLR4/NTRK2/OLR1/DIABLO/LDLR/B2M/LEPR/ENG/IL4R/HTRA2
BP	GO:0031098	stress-activated protein kinase signaling cascade	27	0.34443	0.922279	0.604348	1	0.964014	14	tags=10%, list=1%, signal=10%	LYN/LYN/MAPK8
BP	GO:0001654	eye development	27	-0.388019	-0.919363	0.604922	1	0.964014	284	tags=25%, list=22%, signal=20%	INHBA/SMOC1/EPHB2/MED1/TGFB2/BMP7
BP	GO:0010563	negative regulation of phosphorus metabolic process	39	-0.377983	-0.928015	0.605634	1	0.964014	247	tags=28%, list=19%, signal=23%	PARK7/HMGCR/NCK1/NOG/SIRT2/ENG/SFRP1/TGFB2/TIMP3/BMP7
BP	GO:0045936	negative regulation of phosphate metabolic process	39	-0.377983	-0.928015	0.605634	1	0.964014	247	tags=28%, list=19%, signal=23%	PARK7/HMGCR/NCK1/NOG/SIRT2/ENG/SFRP1/TGFB2/TIMP3/BMP7
BP	GO:0033043	regulation of organelle organization	73	-0.344523	-0.925598	0.606025	1	0.964014	215	tags=23%, list=16%, signal=20%	NCK1/ANXA1/SERPINF2/EPHA5/MET/RASA1/SIRT2/HTRA2/IL5/MAPK9/TP53/CSF2/RAC1/BMP7/DCN/CAPG
CC	GO:0042995	cell projection	54	0.287693	0.913807	0.607735	1	0.964014	43	tags=7%, list=3%, signal=7%	FER/PRKACA/SRC/FYN
CC	GO:0120025	plasma membrane bounded cell projection	54	0.287693	0.913807	0.607735	1	0.964014	43	tags=7%, list=3%, signal=7%	FER/PRKACA/SRC/FYN
BP	GO:0009416	response to light stimulus	14	-0.44214	-0.91877	0.60787	1	0.964014	88	tags=27%, list=7%, signal=25%	HMGCR/TP53/HIST3H2A
CC	GO:0031967	organelle envelope	18	0.365717	0.897018	0.608527	1	0.964014	48	tags=17%, list=4%, signal=16%	SRC/HK2/CLIC1
CC	GO:0031975	envelope	18	0.365717	0.897018	0.608527	1	0.964014	48	tags=17%, list=4%, signal=16%	SRC/HK2/CLIC1
BP	GO:0032879	regulation of localization	225	0.251038	0.95974	0.608696	1	0.964014	70	tags=9%, list=5%, signal=10%	CSK/LYN/LYN/MAPK8/FER/CAMK2A/WNK3/PRKACA/STAT3/SRC/HK2/NAPA/HSP90AB1/FYN/EPHA3/CLIC1/RB1/EPB41/SERPINE2/IL1RAP
BP	GO:0021953	central nervous system neuron differentiation	11	-0.469935	-0.934863	0.608755	1	0.964014	284	tags=55%, list=22%, signal=43%	PEX5/NTRK2/INHBA/EPHB2/SFRP1
BP	GO:0045860	positive regulation of protein kinase activity	51	-0.365599	-0.934447	0.608802	1	0.964014	108	tags=31%, list=8%, signal=29%	LRRK2/ERBB3/AGER/CAMK1/CSF1/TLR4/TDGF1/EPO/PTPN11/LTF/IFNG/ERP29/TGFB2/FGF1/THBS1
BP	GO:0046434	organophosphate catabolic process	11	0.392148	0.868869	0.608856	1	0.964014	158	tags=36%, list=12%, signal=32%	PDE5A/ENTPD3/PDE2A/PTEN
BP	GO:2000117	negative regulation of cysteine-type endopeptidase activity	13	-0.446329	-0.920528	0.609227	1	0.964014	234	tags=38%, list=18%, signal=32%	PARK7/LTF/CD27/THBS1
BP	GO:0071900	regulation of protein serine/threonine kinase activity	51	-0.364489	-0.931611	0.611247	1	0.964014	108	tags=11%, list=8%, signal=11%	ERP29/SFRP1/BMP7/FGF1/THBS1
BP	GO:0070227	lymphocyte apoptotic process	11	0.388577	0.860956	0.612546	1	0.964014	11	tags=17%, list=1%, signal=17%	LYN/LYN
BP	GO:2000116	regulation of cysteine-type endopeptidase activity	24	-0.403399	-0.927509	0.612817	1	0.964014	242	tags=25%, list=19%, signal=21%	PARK7/LTF/HTRA2/CD27/THBS1
CC	GO:0000228	nuclear chromosome	14	-0.439112	-0.912479	0.614654	1	0.964014	100	tags=21%, list=8%, signal=20%	TP53/HIST3H2A
CC	GO:0044454	nuclear chromosome part	14	-0.439112	-0.912479	0.614654	1	0.964014	100	tags=21%, list=8%, signal=20%	TP53/HIST3H2A
BP	GO:0010975	regulation of neuron projection development	32	0.334361	0.927221	0.614679	1	0.964014	70	tags=20%, list=5%, signal=19%	LYN/LYN/FYN/EPHA3/BDNF/EFNB3/IL1RAP
BP	GO:0031334	positive regulation of protein complex assembly	25	-0.396099	-0.92075	0.615283	1	0.964014	270	tags=40%, list=21%, signal=32%	GRB2/NCK1/MET/IL5/IFNG/MAPK9/TP53/CSF2/RAC1
BP	GO:2000106	regulation of leukocyte apoptotic process	11	0.387811	0.85926	0.616236	1	0.964014	11	tags=17%, list=1%, signal=17%	LYN/LYN
BP	GO:0043281	regulation of cysteine-type endopeptidase activity involved in apoptotic process	23	-0.40387	-0.924848	0.617021	1	0.964014	117	tags=22%, list=9%, signal=20%	PARK7/HTRA2/CD27/THBS1
BP	GO:0050863	regulation of T cell activation	43	-0.366189	-0.912464	0.61802	1	0.964014	220	tags=28%, list=17%, signal=24%	CD83/TNFRSF21/CTLA4/NCK1/ANXA1/EFNB2/ARG1/CD27/IFNG/IRF1/LGALS3
BP	GO:0051276	chromosome organization	26	0.336651	0.907164	0.618026	1	0.964014	57	tags=15%, list=4%, signal=15%	MAPK8/SRC/HSP90AB1/RB1
BP	GO:0006996	organelle organization	110	-0.336399	-0.934131	0.6191	1	0.964014	215	tags=21%, list=16%, signal=19%	NCK1/ANXA1/CHEK2/SERPINF2/EPHA5/MET/JAK2/RASA1/SIRT2/HTRA2/IL5/DBNL/MAPK9/TP53/CSF2/RAC1/C1QBP/CSRP3/BMP7/DCN/CAPG/HIST3H2A
BP	GO:0043623	NA	27	-0.383936	-0.909689	0.619171	1	0.964014	270	tags=33%, list=21%, signal=27%	GRB2/NCK1/MET/RASA1/SIRT2/RAC1/FGG/CAPG
BP	GO:0002683	negative regulation of immune system process	45	-0.363301	-0.912411	0.619469	1	0.964014	137	tags=21%, list=10%, signal=20%	LDLR/CTLA4/ANXA1/ARG1/IRF1/SFRP1/TGFB2/C1QBP/THBS1
BP	GO:0007166	cell surface receptor signaling pathway	231	-0.32819	-0.958143	0.619733	1	0.964014	270	tags=22%, list=21%, signal=21%	CRK/IL1RL1/IGFBP5/GRB2/IL13RA1/GDF5/EPO/EPHB2/LY86/IL1R2/PARK7/PTPN11/CTLA4/CDC37/NCK1/NOG/LTF/GOT1/EFNB2/EPHA5/FLT3/LEPR/MET/BOC/JAK2/IL19/SIRT2/THPO/ENG/IL4R/ARG1/CDH6/HTRA2/CD27/IFNG/IRF1/SFRP1/MED1/DKK3/TNFRSF12A/TGFB2/LGALS3/CSF2/TIMP3/RAC1/FGG/F2/BMP7/DCN/FGF1/THBS1
BP	GO:0002708	positive regulation of lymphocyte mediated immunity	17	-0.423306	-0.916136	0.620134	1	0.964014	403	tags=29%, list=31%, signal=21%	SH2D1A/HPX/B2M/LTA
BP	GO:0044706	multi-multicellular organism process	17	-0.422893	-0.915244	0.620134	1	0.964014	279	tags=47%, list=21%, signal=37%	CTSB/MMP2/CTSV/IGFBP5/EPO/MED1/C1QBP
BP	GO:0042692	muscle cell differentiation	30	-0.381938	-0.907758	0.620513	1	0.964014	301	tags=31%, list=23%, signal=25%	CAMK1/MMP14/CXCL9/IGFBP5/EFNB2/BOC/ADM/ENG/CSRP3
BP	GO:0043410	positive regulation of MAPK cascade	63	-0.354024	-0.929125	0.620853	1	0.964014	142	tags=11%, list=11%, signal=10%	CD27/ERP29/TGFB2/FGG/FGF1/THBS1
BP	GO:0010638	positive regulation of organelle organization	51	-0.361225	-0.92327	0.621027	1	0.964014	215	tags=25%, list=16%, signal=22%	NCK1/ANXA1/SERPINF2/MET/SIRT2/HTRA2/IL5/MAPK9/TP53/CSF2/RAC1/DCN
BP	GO:0040012	regulation of locomotion	109	-0.337506	-0.935455	0.621145	1	0.964014	209	tags=16%, list=16%, signal=15%	NOG/ANXA1/EFNB2/SPINT2/MET/ENG/FN1/IFNG/SFRP1/TGFB2/LGALS3/RAC1/C1QBP/BMP7/DCN/FGF1/THBS1
BP	GO:0055080	cation homeostasis	29	0.330719	0.910758	0.621739	1	0.964014	43	tags=10%, list=3%, signal=10%	LYN/LYN/FYN
BP	GO:0098771	inorganic ion homeostasis	29	0.330719	0.910758	0.621739	1	0.964014	43	tags=10%, list=3%, signal=10%	LYN/LYN/FYN
MF	GO:0008270	zinc ion binding	35	-0.374187	-0.906746	0.621827	1	0.964014	481	tags=43%, list=37%, signal=28%	MMP12/MMP1/BMP1/MMP2/CA9/ADAMTS1/CA6/EHMT2/MMP8/MMP14/SIRT2/PGLYRP1/CA3/ADAMTS4
BP	GO:0044057	regulation of system process	32	-0.375801	-0.904948	0.622449	1	0.964014	343	tags=38%, list=26%, signal=29%	TNFRSF21/INHBA/IGFBP5/DSC2/TNNI3/PTPN11/POMC/POMC/ADM/TGFB2/FGG/CSRP3
CC	GO:0000790	nuclear chromatin	12	-0.448333	-0.910646	0.623641	1	0.964014	100	tags=25%, list=8%, signal=23%	TP53/HIST3H2A
BP	GO:0001942	hair follicle development	12	-0.44878	-0.911552	0.623641	1	0.964014	279	tags=62%, list=21%, signal=49%	FGF7/TNFRSF19/TNF/CTSV/INHBA/IGFBP5/TGFB2
BP	GO:0022404	molting cycle process	12	-0.44878	-0.911552	0.623641	1	0.964014	279	tags=62%, list=21%, signal=49%	FGF7/TNFRSF19/TNF/CTSV/INHBA/IGFBP5/TGFB2
BP	GO:0022405	hair cycle process	12	-0.44878	-0.911552	0.623641	1	0.964014	279	tags=62%, list=21%, signal=49%	FGF7/TNFRSF19/TNF/CTSV/INHBA/IGFBP5/TGFB2
BP	GO:0042303	molting cycle	12	-0.44878	-0.911552	0.623641	1	0.964014	279	tags=62%, list=21%, signal=49%	FGF7/TNFRSF19/TNF/CTSV/INHBA/IGFBP5/TGFB2
BP	GO:0042633	hair cycle	12	-0.44878	-0.911552	0.623641	1	0.964014	279	tags=62%, list=21%, signal=49%	FGF7/TNFRSF19/TNF/CTSV/INHBA/IGFBP5/TGFB2
BP	GO:0098773	skin epidermis development	12	-0.44878	-0.911552	0.623641	1	0.964014	279	tags=62%, list=21%, signal=49%	FGF7/TNFRSF19/TNF/CTSV/INHBA/IGFBP5/TGFB2
BP	GO:0045446	endothelial cell differentiation	10	-0.469413	-0.917065	0.623978	1	0.964014	412	tags=40%, list=32%, signal=28%	TNF/MET/ENG
BP	GO:0048565	digestive tract development	14	-0.436371	-0.906783	0.625509	1	0.964014	91	tags=13%, list=7%, signal=13%	TGFB2
BP	GO:0055123	digestive system development	14	-0.436371	-0.906783	0.625509	1	0.964014	91	tags=13%, list=7%, signal=13%	TGFB2
BP	GO:0016055	Wnt signaling pathway	17	0.365352	0.887739	0.626459	1	0.964014	113	tags=28%, list=9%, signal=26%	SRC/CPE/MAPK14/FRZB/FGF8
BP	GO:0198738	cell-cell signaling by wnt	17	0.365352	0.887739	0.626459	1	0.964014	113	tags=28%, list=9%, signal=26%	SRC/CPE/MAPK14/FRZB/FGF8
BP	GO:0002637	regulation of immunoglobulin production	10	-0.46864	-0.915556	0.626703	1	0.964014	654	tags=70%, list=50%, signal=35%	GPI/STAT6/BCL6/TNF/HPX/IL5
BP	GO:0045597	positive regulation of cell differentiation	99	-0.338376	-0.932179	0.628763	1	0.964014	301	tags=31%, list=23%, signal=26%	SFN/NTRK2/CXCL9/INHBA/CRK/GDF5/EPHB2/NCK1/LTF/ANXA1/EFNB2/SERPINF2/BOC/SIRT2/ADM/SERPINF1/THPO/ENG/FN1/CD27/IFNG/SFRP1/MAPK9/MED1/TNFRSF12A/TGFB2/CSF2/OLFM4/RAC1/C1QBP/BMP7
BP	GO:0071901	negative regulation of protein serine/threonine kinase activity	14	0.375111	0.873144	0.630189	1	0.964014	11	tags=13%, list=1%, signal=13%	LYN/LYN
CC	GO:0044451	nucleoplasm part	25	-0.392639	-0.912707	0.631094	1	0.964014	234	tags=28%, list=18%, signal=23%	CHEK2/PPIE/TP53/MED1/TKT/ADAMTS4
BP	GO:0030334	regulation of cell migration	101	-0.336207	-0.927709	0.632222	1	0.964014	209	tags=15%, list=16%, signal=14%	NOG/ANXA1/MET/ENG/FN1/IFNG/SFRP1/TGFB2/LGALS3/RAC1/C1QBP/BMP7/DCN/FGF1/THBS1
BP	GO:0009059	macromolecule biosynthetic process	173	-0.325981	-0.938175	0.633508	1	0.964014	264	tags=20%, list=20%, signal=19%	IGFBP5/GDF5/EPO/PLA2G1B/PARK7/POMC/NCK1/NOG/LTF/CHEK2/SERPINF2/POMC/MET/IL19/SIRT2/ENG/PPIE/IL5/IFNG/IRF1/SFRP1/TP53/MED1/HSPA8/TGFB2/CSF2/SYNCRIP/C1QBP/F2/CSRP3/BMP7/YES1/DCN/FGF1/THBS1
BP	GO:0070647	protein modification by small protein conjugation or removal	19	0.356643	0.902372	0.634981	1	0.964014	63	tags=16%, list=5%, signal=15%	HSP90AB1/FYN/USP25
BP	GO:1905114	cell surface receptor signaling pathway involved in cell-cell signaling	18	0.362868	0.890031	0.635659	1	0.964014	113	tags=26%, list=9%, signal=24%	SRC/CPE/MAPK14/FRZB/FGF8
BP	GO:0048863	stem cell differentiation	14	-0.433508	-0.900833	0.636364	1	0.964014	91	tags=21%, list=7%, signal=20%	TGFB2/BMP7
BP	GO:0015850	organic hydroxy compound transport	14	-0.433173	-0.900137	0.63772	1	0.964014	343	tags=38%, list=26%, signal=28%	LDLR/PARK7/PTPN11/POMC/POMC
BP	GO:0030098	lymphocyte differentiation	34	-0.373597	-0.902918	0.637755	1	0.964014	316	tags=29%, list=24%, signal=23%	MMP14/B2M/CTLA4/ANXA1/LEPR/CD27/IFNG/IRF1/SFRP1
BP	GO:0043407	negative regulation of MAP kinase activity	10	0.401354	0.861639	0.63806	1	0.964014	11	tags=18%, list=1%, signal=18%	LYN/LYN
BP	GO:0090304	nucleic acid metabolic process	167	-0.322688	-0.928516	0.639035	1	0.964014	255	tags=20%, list=20%, signal=18%	EPO/PLA2G1B/PARK7/POMC/NCK1/NOG/LTF/CHEK2/SERPINF2/POMC/MET/SIRT2/ENG/PPIE/IL5/IFNG/IRF1/SFRP1/TP53/MED1/HSPA8/TGFB2/PRDX6/CSF2/SYNCRIP/HNRNPA2B1/C1QBP/CSRP3/BMP7/YES1/DCN/FGF1/HIST3H2A
BP	GO:0006355	regulation of transcription, DNA-templated	140	-0.327503	-0.928136	0.640642	1	0.964014	255	tags=20%, list=20%, signal=18%	EPO/PARK7/POMC/NCK1/NOG/LTF/CHEK2/SERPINF2/POMC/MET/SIRT2/ENG/PPIE/IL5/IFNG/IRF1/SFRP1/TP53/MED1/HSPA8/TGFB2/CSF2/C1QBP/CSRP3/BMP7/YES1/DCN/FGF1
BP	GO:0050714	positive regulation of protein secretion	35	-0.369316	-0.894943	0.640863	1	0.964014	489	tags=39%, list=37%, signal=25%	ADAM9/MMP12/TLR2/CD274/TNF/TLR4/IL1A/FGR/CD244/IL1RL1/IL5/TGFB2/FGG
BP	GO:0030856	regulation of epithelial cell differentiation	12	-0.440024	-0.893768	0.641304	1	0.964014	445	tags=42%, list=34%, signal=28%	CDH5/TNF/SFN/MED1
BP	GO:0071214	cellular response to abiotic stimulus	22	-0.39614	-0.902877	0.641434	1	0.964014	262	tags=32%, list=20%, signal=26%	EPO/CHEK2/IRF1/SFRP1/TP53/HIST3H2A
BP	GO:0104004	cellular response to environmental stimulus	22	-0.39614	-0.902877	0.641434	1	0.964014	262	tags=32%, list=20%, signal=26%	EPO/CHEK2/IRF1/SFRP1/TP53/HIST3H2A
BP	GO:1903506	regulation of nucleic acid-templated transcription	141	-0.326834	-0.926621	0.642781	1	0.964014	255	tags=20%, list=20%, signal=18%	EPO/PARK7/POMC/NCK1/NOG/LTF/CHEK2/SERPINF2/POMC/MET/SIRT2/ENG/PPIE/IL5/IFNG/IRF1/SFRP1/TP53/MED1/HSPA8/TGFB2/CSF2/C1QBP/CSRP3/BMP7/YES1/DCN/FGF1
BP	GO:0097659	nucleic acid-templated transcription	142	-0.325939	-0.926811	0.643617	1	0.964014	255	tags=20%, list=20%, signal=18%	EPO/PARK7/POMC/NCK1/NOG/LTF/CHEK2/SERPINF2/POMC/MET/SIRT2/ENG/PPIE/IL5/IFNG/IRF1/SFRP1/TP53/MED1/HSPA8/TGFB2/CSF2/C1QBP/CSRP3/BMP7/YES1/DCN/FGF1
BP	GO:2001141	regulation of RNA biosynthetic process	142	-0.325759	-0.926298	0.643617	1	0.964014	255	tags=20%, list=20%, signal=18%	EPO/PARK7/POMC/NCK1/NOG/LTF/CHEK2/SERPINF2/POMC/MET/SIRT2/ENG/PPIE/IL5/IFNG/IRF1/SFRP1/TP53/MED1/HSPA8/TGFB2/CSF2/C1QBP/CSRP3/BMP7/YES1/DCN/FGF1
BP	GO:0006351	transcription, DNA-templated	141	-0.326607	-0.925978	0.64385	1	0.964014	255	tags=20%, list=20%, signal=18%	EPO/PARK7/POMC/NCK1/NOG/LTF/CHEK2/SERPINF2/POMC/MET/SIRT2/ENG/PPIE/IL5/IFNG/IRF1/SFRP1/TP53/MED1/HSPA8/TGFB2/CSF2/C1QBP/CSRP3/BMP7/YES1/DCN/FGF1
BP	GO:0014070	response to organic cyclic compound	48	-0.353252	-0.89732	0.644005	1	0.964014	263	tags=24%, list=20%, signal=20%	PARK7/GOT1/ANXA1/EPHA5/SIRT2/SFRP1/MED1/BGLAP/TGFB2/HNRNPA2B1/BMP7
BP	GO:0050679	positive regulation of epithelial cell proliferation	25	-0.390321	-0.907318	0.644269	1	0.964014	91	tags=15%, list=7%, signal=15%	SFRP1/MED1/FGF1
BP	GO:0002712	regulation of B cell mediated immunity	10	-0.46008	-0.898832	0.644414	1	0.964014	524	tags=50%, list=40%, signal=30%	BCL6/TNF/HPX/LTA
BP	GO:0002889	regulation of immunoglobulin mediated immune response	10	-0.46008	-0.898832	0.644414	1	0.964014	524	tags=50%, list=40%, signal=30%	BCL6/TNF/HPX/LTA
CC	GO:0009898	cytoplasmic side of plasma membrane	10	0.393265	0.844273	0.645522	1	0.964014	44	tags=20%, list=3%, signal=19%	FER/DSG1
MF	GO:0016829	lyase activity	11	-0.458095	-0.911308	0.645691	1	0.964014	379	tags=64%, list=29%, signal=46%	CA6/ALDOA/PARK7/GOT1/ADSL/CA3
BP	GO:0052547	regulation of peptidase activity	53	-0.351939	-0.903474	0.646772	1	0.964014	242	tags=25%, list=19%, signal=21%	VTN/PARK7/LTF/SPINT2/SERPINF2/FN1/HTRA2/CD27/ITIH4/TIMP3/PSME1/CST6/THBS1
BP	GO:0007155	cell adhesion	147	-0.323092	-0.921119	0.647307	1	0.964014	237	tags=18%, list=18%, signal=16%	PTPN11/HAPLN1/CTLA4/NCK1/ANXA1/EFNB2/SPINT2/JAK2/RASA1/ARG1/FN1/CDH6/CD27/IFNG/TNFAIP6/IRF1/TNFRSF12A/TGFB2/LGALS3/OLFM4/RAC1/FGG/C1QBP/CCDC80/BMP7/THBS1
BP	GO:0009314	response to radiation	20	-0.402603	-0.897901	0.64753	1	0.964014	262	tags=33%, list=20%, signal=27%	GRB2/HMGCR/CHEK2/SFRP1/TP53/HIST3H2A
BP	GO:0031175	neuron projection development	64	0.284742	0.919309	0.647799	1	0.964014	70	tags=13%, list=5%, signal=13%	LYN/LYN/CAMK2A/FYN/EPHA3/RB1/BDNF/EFNB3/IL1RAP
BP	GO:0042063	gliogenesis	25	-0.388979	-0.9042	0.648221	1	0.964014	387	tags=50%, list=30%, signal=36%	AGER/CSF1/TLR4/TNFRSF21/NTRK2/LDLR/VTN/PTPN11/NOG/SIRT2/TGFB2/F2
BP	GO:0000280	nuclear division	17	-0.412195	-0.89209	0.649664	1	0.964014	337	tags=28%, list=26%, signal=21%	EHMT2/CHEK2/SIRT2/BMP7
BP	GO:0001912	positive regulation of leukocyte mediated cytotoxicity	10	-0.458654	-0.896045	0.649864	1	0.964014	402	tags=30%, list=31%, signal=21%	B2M/ARG1
BP	GO:0006260	DNA replication	18	-0.406459	-0.893835	0.650538	1	0.964014	455	tags=58%, list=35%, signal=38%	FGF10/TGFB3/PDGFRA/SSRP1/INSR/EHMT2/EPO/PLA2G1B/CHEK2/CSF2
BP	GO:0002718	regulation of cytokine production involved in immune response	14	-0.428653	-0.890746	0.651289	1	0.964014	403	tags=36%, list=31%, signal=25%	TLR4/B2M/ARG1/TGFB2
BP	GO:0006950	response to stress	244	-0.323853	-0.949793	0.651423	1	0.964014	270	tags=22%, list=21%, signal=21%	CRK/IL1RL1/GRB2/DSC2/EPO/PLA2G1B/LGALS8/DIABLO/IL1R2/LDLR/PARK7/PTPN11/CTLA4/CDC37/NCK1/NOG/KLKB1/LTF/ANXA1/CHEK2/LTA/SERPINF2/F9/MET/KLK5/JAK2/SIRT2/IL4R/ARG1/FN1/PGLYRP1/HTRA2/CD27/IFNG/TNFAIP6/ITIH4/IRF1/ERP29/SFRP1/MAPK9/TP53/MED1/TNFRSF12A/TGFB2/PRDX6/SYNCRIP/FGG/C1QBP/F2/FGF1/HIST2H2BE/FSTL1/HIST3H2A/THBS1
BP	GO:1901360	organic cyclic compound metabolic process	205	-0.323322	-0.939277	0.651499	1	0.964014	281	tags=26%, list=22%, signal=25%	TLR4/IL1A/EHMT2/HAAO/HPX/ALDOA/CAT/EDA2R/ING1/CXCL9/INHBA/STUB1/TYMS/GDF5/EPO/PLA2G1B/LDLR/PARK7/HMGCR/POMC/NCK1/NOG/LTF/CHEK2/SERPINF2/POMC/LEPR/MET/SIRT2/ADM/ENG/PPIE/ADSL/IL5/IFNG/IRF1/SFRP1/TP53/MED1/HSPA8/SERPINA6/TGFB2/PRDX6/CSF2/SYNCRIP/HNRNPA2B1/C1QBP/CSRP3/BMP7/YES1/DCN/FGF1/HIST3H2A/THBS1
BP	GO:0032774	RNA biosynthetic process	143	-0.324867	-0.923471	0.651757	1	0.964014	255	tags=20%, list=20%, signal=18%	EPO/PARK7/POMC/NCK1/NOG/LTF/CHEK2/SERPINF2/POMC/MET/SIRT2/ENG/PPIE/IL5/IFNG/IRF1/SFRP1/TP53/MED1/HSPA8/TGFB2/CSF2/C1QBP/CSRP3/BMP7/YES1/DCN/FGF1
BP	GO:0007186	G-protein coupled receptor signaling pathway	29	0.323653	0.8913	0.652174	1	0.964014	25	tags=7%, list=2%, signal=7%	CAMK2A/SRC
BP	GO:0017148	negative regulation of translation	10	0.390409	0.838141	0.652985	1	0.964014	31	tags=18%, list=2%, signal=18%	STAT3/MAP2K1
BP	GO:0034249	negative regulation of cellular amide metabolic process	10	0.390409	0.838141	0.652985	1	0.964014	31	tags=18%, list=2%, signal=18%	STAT3/MAP2K1
BP	GO:0051053	negative regulation of DNA metabolic process	11	0.379366	0.840549	0.653137	1	0.964014	25	tags=9%, list=2%, signal=9%	SRC
BP	GO:0010721	negative regulation of cell development	21	-0.396045	-0.893477	0.653795	1	0.964014	247	tags=36%, list=19%, signal=30%	LDLR/B2M/NOG/EFNB2/MED1/F2/BMP7
BP	GO:0002793	positive regulation of peptide secretion	36	-0.368065	-0.892156	0.655172	1	0.964014	489	tags=38%, list=37%, signal=24%	ADAM9/MMP12/TLR2/CD274/TNF/TLR4/IL1A/FGR/CD244/IL1RL1/IL5/TGFB2/FGG
BP	GO:0097164	ammonium ion metabolic process	11	-0.453799	-0.902762	0.656635	1	0.964014	367	tags=36%, list=28%, signal=26%	PLA2G1B/LDLR/PARK7
BP	GO:0023014	signal transduction by protein phosphorylation	92	-0.334162	-0.913665	0.657208	1	0.964014	142	tags=13%, list=11%, signal=13%	FN1/CD27/ERP29/SFRP1/MAPK9/MED1/TGFB2/TIMP3/FGG/BMP7/FGF1/THBS1
BP	GO:0007416	synapse assembly	17	0.357368	0.86834	0.657588	1	0.964014	158	tags=35%, list=12%, signal=31%	AMIGO2/BDNF/IL1RAP/SLITRK1/FLRT2/PTEN
BP	GO:0007015	actin filament organization	20	-0.398804	-0.889428	0.658211	1	0.964014	262	tags=35%, list=20%, signal=28%	NCK1/SERPINF2/MET/RASA1/RAC1/CAPG
BP	GO:0097237	cellular response to toxic substance	13	-0.429017	-0.884822	0.65943	1	0.964014	486	tags=38%, list=37%, signal=24%	TNF/CAT/PARK7/PRDX6
BP	GO:0098754	detoxification	13	-0.429017	-0.884822	0.65943	1	0.964014	486	tags=38%, list=37%, signal=24%	TNF/CAT/PARK7/PRDX6
BP	GO:1990748	cellular detoxification	13	-0.429017	-0.884822	0.65943	1	0.964014	486	tags=38%, list=37%, signal=24%	TNF/CAT/PARK7/PRDX6
CC	GO:0031252	cell leading edge	18	0.354917	0.870528	0.662791	1	0.964014	25	tags=11%, list=2%, signal=11%	FER/SRC
BP	GO:0002688	regulation of leukocyte chemotaxis	16	0.360779	0.862275	0.664122	1	0.964014	11	tags=11%, list=1%, signal=11%	LYN/LYN
BP	GO:0000075	cell cycle checkpoint	10	-0.453206	-0.885402	0.66485	1	0.964014	233	tags=50%, list=18%, signal=41%	CASP2/PTPN11/CHEK2/TP53
BP	GO:0009628	response to abiotic stimulus	53	-0.347319	-0.891613	0.667479	1	0.964014	262	tags=24%, list=20%, signal=20%	EPO/HMGCR/CHEK2/SIRT2/HTRA2/IRF1/SFRP1/TP53/TGFB2/CSRP3/FGF1/HIST3H2A
BP	GO:0071407	cellular response to organic cyclic compound	35	-0.361483	-0.875962	0.668782	1	0.964014	263	tags=36%, list=20%, signal=30%	LRRK2/TFPI/EHMT2/IGFBP5/PARK7/ANXA1/EPHA5/SIRT2/SFRP1/MED1/HNRNPA2B1/BMP7
BP	GO:0007267	cell-cell signaling	65	0.288758	0.922823	0.671141	1	0.964014	113	tags=13%, list=9%, signal=13%	CAMK2A/PRKACA/SRC/NAPA/CPE/SERPINE2/MAPK14/FRZB/FGF8
BP	GO:0030879	mammary gland development	13	0.366991	0.838401	0.671698	1	0.964014	25	tags=8%, list=2%, signal=8%	SRC
BP	GO:0050770	regulation of axonogenesis	13	0.366996	0.838413	0.671698	1	0.964014	247	tags=20%, list=19%, signal=16%	FN1/TNFRSF12A
BP	GO:0001909	leukocyte mediated cytotoxicity	19	-0.399419	-0.881471	0.67253	1	0.964014	402	tags=30%, list=31%, signal=21%	AGER/CTSC/B2M/ARG1/F2
BP	GO:0048708	astrocyte differentiation	12	0.368312	0.832493	0.672932	1	0.964014	386	tags=46%, list=30%, signal=33%	TLR4/LDLR/PTPN11/NOG/F2
BP	GO:0022610	biological adhesion	150	-0.320384	-0.913217	0.673404	1	0.964014	237	tags=18%, list=18%, signal=17%	PTPN11/HAPLN1/CTLA4/NCK1/LTF/ANXA1/EFNB2/SPINT2/JAK2/RASA1/ARG1/FN1/CDH6/CD27/IFNG/TNFAIP6/IRF1/TNFRSF12A/TGFB2/LGALS3/OLFM4/RAC1/FGG/C1QBP/CCDC80/BMP7/THBS1
BP	GO:0002790	peptide secretion	63	-0.339329	-0.890559	0.674171	1	0.964014	341	tags=27%, list=26%, signal=21%	IL1A/FGR/TNFRSF21/CD244/IL1RL1/IL1R2/PARK7/PTPN11/ANXA1/EPHA5/FN1/IL5/IFNG/ERP29/SFRP1/TGFB2/FGG
BP	GO:0010564	regulation of cell cycle process	33	-0.362772	-0.87738	0.674684	1	0.964014	202	tags=20%, list=15%, signal=17%	CHEK2/SIRT2/SFRP1/TP53/MED1/BMP7
CC	GO:0015630	microtubule cytoskeleton	25	0.323743	0.875965	0.674897	1	0.964014	153	tags=24%, list=12%, signal=22%	FER/PRKACA/RB1/MAPK14/MAPKAPK2/PRKCQ
BP	GO:0002694	regulation of leukocyte activation	65	-0.333344	-0.880993	0.675264	1	0.964014	350	tags=29%, list=27%, signal=22%	TLR4/FGR/CD83/TNFRSF21/MMP14/IL1RL1/LDLR/CTLA4/NCK1/ANXA1/EFNB2/ARG1/CD27/IFNG/IRF1/SFRP1/LGALS3/THBS1
BP	GO:0009306	protein secretion	61	-0.341828	-0.893376	0.675386	1	0.964014	341	tags=28%, list=26%, signal=22%	IL1A/FGR/TNFRSF21/CD244/IL1RL1/IL1R2/PARK7/PTPN11/ANXA1/EPHA5/FN1/IL5/IFNG/ERP29/SFRP1/TGFB2/FGG
BP	GO:0043067	regulation of programmed cell death	130	-0.323716	-0.911429	0.675996	1	0.964014	255	tags=23%, list=20%, signal=20%	EPO/DIABLO/PARK7/BIRC3/CTLA4/NCK1/NOG/ANXA1/MET/IL19/RASA1/SIRT2/HTRA2/CD27/IFNG/ERP29/SFRP1/MAPK9/TP53/MED1/TNFRSF12A/TGFB2/LGALS3/CSF2/TIMP3/FGG/C1QBP/BMP7/THBS1
BP	GO:0031400	negative regulation of protein modification process	40	-0.354204	-0.873668	0.676845	1	0.964014	57	tags=10%, list=4%, signal=10%	LYN/LYN/FYN/RB1
BP	GO:0007017	microtubule-based process	21	0.335219	0.862845	0.677291	1	0.964014	47	tags=10%, list=4%, signal=9%	FER/EPHA3
BP	GO:0044403	symbiont process	32	-0.36413	-0.876843	0.677296	1	0.964014	204	tags=22%, list=16%, signal=19%	LTA/ARG1/FN1/PPIE/TP53/HSPA8/F2
BP	GO:0032602	chemokine production	13	-0.422913	-0.872233	0.678426	1	0.964014	658	tags=79%, list=50%, signal=39%	IL6/AZU1/C5/ELANE/TLR2/TNF/AGER/TLR4/IL1A/IL1RL1
BP	GO:0032642	regulation of chemokine production	13	-0.422913	-0.872233	0.678426	1	0.964014	658	tags=79%, list=50%, signal=39%	IL6/AZU1/C5/ELANE/TLR2/TNF/AGER/TLR4/IL1A/IL1RL1
BP	GO:0051147	regulation of muscle cell differentiation	18	-0.396991	-0.873013	0.680108	1	0.964014	403	tags=39%, list=31%, signal=27%	CAMK1/MMP14/CXCL9/EFNB2/BOC/ENG
CC	GO:0098562	cytoplasmic side of membrane	12	0.367452	0.830549	0.680451	1	0.964014	44	tags=17%, list=3%, signal=16%	FER/DSG1
BP	GO:0050868	negative regulation of T cell activation	15	-0.414813	-0.870477	0.681572	1	0.964014	350	tags=40%, list=27%, signal=30%	TNFRSF21/CTLA4/ANXA1/ARG1/IRF1
BP	GO:0071356	cellular response to tumor necrosis factor	15	-0.414766	-0.870378	0.681572	1	0.964014	403	tags=33%, list=31%, signal=23%	TDGF1/TNFRSF21/JAK2/SFRP1
BP	GO:0007049	cell cycle	67	-0.330585	-0.877453	0.681871	1	0.964014	127	tags=19%, list=10%, signal=18%	CHEK2/SIRT2/DCTN2/IFNG/IRF1/SFRP1/TP53/MED1/HSPA8/TGFB2/BMP7/THBS1
MF	GO:0016462	pyrophosphatase activity	12	-0.428441	-0.870241	0.682065	1	0.964014	82	tags=50%, list=6%, signal=47%	LRRK2/DCTPP1/PPA1/HSPA8/RAC1
MF	GO:0016817	hydrolase activity, acting on acid anhydrides	12	-0.428441	-0.870241	0.682065	1	0.964014	82	tags=50%, list=6%, signal=47%	LRRK2/DCTPP1/PPA1/HSPA8/RAC1
MF	GO:0016818	hydrolase activity, acting on acid anhydrides, in phosphorus-containing anhydrides	12	-0.428441	-0.870241	0.682065	1	0.964014	82	tags=50%, list=6%, signal=47%	LRRK2/DCTPP1/PPA1/HSPA8/RAC1
BP	GO:0050900	leukocyte migration	49	0.287431	0.888154	0.68254	1	0.964014	16	tags=6%, list=1%, signal=6%	LYN/LYN/FER
BP	GO:0031331	positive regulation of cellular catabolic process	22	-0.381808	-0.870212	0.682603	1	0.964014	270	tags=45%, list=21%, signal=37%	PAFAH1B2/TNF/LRRK2/STUB1/LDLR/CDC37/SIRT2/IFNG/DCN
MF	GO:0046914	transition metal ion binding	47	-0.344139	-0.87324	0.682657	1	0.964014	426	tags=40%, list=33%, signal=28%	BMP1/MMP2/CA9/ADAMTS1/IL1A/CA6/EHMT2/HAAO/F5/MMP8/MMP14/PARK7/LTF/SIRT2/PGLYRP1/TP53/CA3/ADAMTS4
BP	GO:1903037	regulation of leukocyte cell-cell adhesion	47	-0.344439	-0.874	0.682657	1	0.964014	220	tags=36%, list=17%, signal=31%	EFNB1/CD274/TNF/AGER/GPNMB/CD83/TNFRSF21/CTLA4/NCK1/ANXA1/EFNB2/ARG1/CD27/IFNG/IRF1/LGALS3
BP	GO:0051099	positive regulation of binding	17	-0.403048	-0.872294	0.683221	1	0.964014	237	tags=35%, list=18%, signal=29%	PARK7/B2M/MET/SIRT2/IFNG
BP	GO:0050767	regulation of neurogenesis	57	0.282224	0.893933	0.68323	1	0.964014	70	tags=15%, list=5%, signal=15%	LYN/LYN/STAT3/FYN/EPHA3/BDNF/SERPINE2/EFNB3/IL1RAP
BP	GO:0045995	regulation of embryonic development	11	-0.440183	-0.875676	0.683995	1	0.964014	91	tags=18%, list=7%, signal=17%	BMP7
BP	GO:0018209	peptidyl-serine modification	40	0.303215	0.897293	0.685185	1	0.964014	23	tags=7%, list=2%, signal=7%	MAPK8/CAMK2A/PRKACA
BP	GO:0002699	positive regulation of immune effector process	35	0.303026	0.8645	0.686916	1	0.964014	16	tags=8%, list=1%, signal=8%	LYN/LYN/FER
BP	GO:0042326	negative regulation of phosphorylation	36	-0.359864	-0.872276	0.687101	1	0.964014	57	tags=11%, list=4%, signal=11%	LYN/LYN/STAT3/RB1
BP	GO:0007548	sex differentiation	17	-0.402124	-0.870294	0.687248	1	0.964014	405	tags=33%, list=31%, signal=23%	ADAMTS1/INHBA/PTPN11/DNAJC19/SFRP1
BP	GO:0051146	striated muscle cell differentiation	19	-0.396275	-0.874532	0.687415	1	0.964014	301	tags=26%, list=23%, signal=21%	CXCL9/IGFBP5/EFNB2/CSRP3
BP	GO:0006974	cellular response to DNA damage stimulus	30	-0.364166	-0.865517	0.689744	1	0.964014	294	tags=28%, list=23%, signal=22%	GRB2/PARK7/PTPN11/CTLA4/CHEK2/HTRA2/TP53/HIST3H2A
BP	GO:0009895	negative regulation of catabolic process	22	0.325175	0.846432	0.690763	1	0.964014	67	tags=22%, list=5%, signal=21%	STAT3/HSP90AB1/FYN/USP25/SERPINE2
BP	GO:0009611	response to wounding	59	-0.338059	-0.880832	0.690844	1	0.964014	208	tags=17%, list=16%, signal=15%	KLKB1/ANXA1/SERPINF2/F9/FN1/TNFRSF12A/TGFB2/FGG/F2/THBS1
BP	GO:0007219	Notch signaling pathway	15	-0.41047	-0.861363	0.691057	1	0.964014	203	tags=47%, list=16%, signal=40%	NOTCH2/MMP14/GOT1/CDH6/TGFB2/BMP7
BP	GO:0043409	negative regulation of MAPK cascade	15	-0.410856	-0.862173	0.691057	1	0.964014	11	tags=12%, list=1%, signal=13%	LYN/LYN
CC	GO:0019898	extrinsic component of membrane	12	0.362382	0.819089	0.691729	1	0.964014	109	tags=21%, list=8%, signal=20%	FER/SERPINE2/PIK3CG
BP	GO:0002791	regulation of peptide secretion	57	-0.339999	-0.882802	0.692033	1	0.964014	341	tags=28%, list=26%, signal=22%	IL1A/FGR/TNFRSF21/CD244/IL1RL1/IL1R2/PTPN11/ANXA1/EPHA5/FN1/IL5/IFNG/ERP29/SFRP1/TGFB2/FGG
BP	GO:0048732	gland development	37	-0.354125	-0.864333	0.692112	1	0.964014	208	tags=18%, list=16%, signal=16%	NOG/SERPINF1/SFRP1/MED1/TGFB2/BMP7
BP	GO:0009896	positive regulation of catabolic process	27	-0.365277	-0.865478	0.693005	1	0.964014	452	tags=41%, list=35%, signal=27%	TNFSF12/PAFAH1B2/TNF/LRRK2/STUB1/LDLR/CDC37/SIRT2/IFNG/DCN
MF	GO:0005126	cytokine receptor binding	56	-0.340258	-0.88036	0.693046	1	0.964014	449	tags=30%, list=34%, signal=20%	CCL16/TNFSF12/PPBP/CCL8/TNF/CSF1/IL1A/CXCL9/GRB2/EPO/LTA/ENG/IL5/IFNG/TGFB2/CSF2
BP	GO:0050708	regulation of protein secretion	56	-0.340594	-0.881231	0.693046	1	0.964014	341	tags=28%, list=26%, signal=22%	IL1A/FGR/TNFRSF21/CD244/IL1RL1/IL1R2/PTPN11/ANXA1/EPHA5/FN1/IL5/IFNG/ERP29/SFRP1/TGFB2/FGG
BP	GO:0016569	covalent chromatin modification	15	0.355658	0.838473	0.693182	1	0.964014	14	tags=7%, list=1%, signal=7%	MAPK8
BP	GO:0006644	phospholipid metabolic process	21	0.329316	0.847651	0.693227	1	0.964014	11	tags=9%, list=1%, signal=9%	LYN/LYN
BP	GO:0006139	nucleobase-containing compound metabolic process	193	-0.318928	-0.923918	0.693264	1	0.964014	255	tags=19%, list=20%, signal=18%	EPO/PLA2G1B/PARK7/HMGCR/POMC/NCK1/NOG/LTF/CHEK2/SERPINF2/POMC/MET/SIRT2/ADM/ENG/PPIE/ADSL/IL5/IFNG/IRF1/SFRP1/TP53/MED1/HSPA8/TGFB2/PRDX6/CSF2/SYNCRIP/HNRNPA2B1/C1QBP/CSRP3/BMP7/YES1/DCN/FGF1/HIST3H2A/THBS1
CC	GO:0000323	lytic vacuole	18	0.348056	0.853701	0.693798	1	0.964014	88	tags=11%, list=7%, signal=11%	SRC/KIT
CC	GO:0005764	lysosome	18	0.348056	0.853701	0.693798	1	0.964014	88	tags=11%, list=7%, signal=11%	SRC/KIT
CC	GO:0005773	vacuole	18	0.348056	0.853701	0.693798	1	0.964014	88	tags=11%, list=7%, signal=11%	SRC/KIT
BP	GO:0021537	telencephalon development	16	-0.405106	-0.865127	0.694595	1	0.964014	406	tags=33%, list=31%, signal=23%	LRRK2/NTRK2/INHBA/EPHB2/EPHA5
BP	GO:0045639	positive regulation of myeloid cell differentiation	16	0.350828	0.838491	0.694656	1	0.964014	120	tags=31%, list=9%, signal=29%	STAT3/IL34/RB1/MAPK14/CD4
BP	GO:0042981	regulation of apoptotic process	128	-0.321057	-0.902759	0.695043	1	0.964014	255	tags=22%, list=20%, signal=20%	EPO/DIABLO/PARK7/BIRC3/CTLA4/NCK1/NOG/ANXA1/IL19/RASA1/SIRT2/HTRA2/CD27/IFNG/ERP29/SFRP1/MAPK9/TP53/MED1/TNFRSF12A/TGFB2/LGALS3/CSF2/TIMP3/FGG/C1QBP/BMP7/THBS1
BP	GO:0042176	regulation of protein catabolic process	28	0.324572	0.881167	0.695279	1	0.964014	67	tags=17%, list=5%, signal=17%	PRKACA/HSP90AB1/FYN/USP25/SERPINE2
BP	GO:0002274	myeloid leukocyte activation	28	-0.362179	-0.85856	0.695709	1	0.964014	16	tags=10%, list=1%, signal=10%	LYN/LYN/FER
BP	GO:0014910	regulation of smooth muscle cell migration	10	-0.441612	-0.862753	0.696185	1	0.964014	505	tags=40%, list=39%, signal=25%	BMPR1A/IGFBP5/VTN
CC	GO:0005783	endoplasmic reticulum	31	-0.363041	-0.8686	0.696315	1	0.964014	270	tags=29%, list=21%, signal=24%	IFNGR1/VTN/PARK7/HMGCR/NCK1/FLT3/ERP29/PTN
BP	GO:2001242	regulation of intrinsic apoptotic signaling pathway	21	-0.380375	-0.858126	0.697736	1	0.964014	254	tags=29%, list=19%, signal=23%	PARK7/NCK1/IL19/ERP29/TP53
CC	GO:0016607	nuclear speck	13	-0.415499	-0.856943	0.698779	1	0.964014	128	tags=23%, list=10%, signal=21%	TKT/ADAMTS4
MF	GO:0019904	protein domain specific binding	40	0.302231	0.894382	0.699074	1	0.964014	57	tags=16%, list=4%, signal=15%	LYN/LYN/PRKACA/SRC/HSP90AB1/FYN/RB1
BP	GO:0009966	regulation of signal transduction	249	-0.315122	-0.926113	0.700101	1	0.964014	352	tags=28%, list=27%, signal=25%	GPNMB/POMC/TLR4/IL1A/FGR/HPX/TDGF1/CAT/EDA2R/VEGFA/MMP14/CTSC/NTRK2/CXCL9/INHBA/STUB1/CRK/IL1RL1/IGFBP5/GRB2/GDF5/EPO/EPHB2/SST/LY86/IL1R2/PARK7/PTPN11/HMGCR/POMC/CDC37/NCK1/NOG/LTF/LTA/SERPINF2/POMC/MET/KLK5/IL19/RASA1/ADM/THPO/ENG/ARG1/FN1/HTRA2/IL5/CD27/VEGFA/IFNG/IRF1/ERP29/SFRP1/MAPK9/TP53/MED1/PTN/DKK3/TNFRSF12A/TGFB2/LGALS3/CSF2/TIMP3/FGG/C1QBP/F2/BMP7/DCN/FGF1/THBS1
BP	GO:0045667	regulation of osteoblast differentiation	14	-0.40824	-0.848327	0.704206	1	0.964014	263	tags=43%, list=20%, signal=35%	SMOC1/NOG/LTF/SFRP1/BMP7
MF	GO:1990782	protein tyrosine kinase binding	12	-0.420812	-0.854746	0.705163	1	0.964014	353	tags=42%, list=27%, signal=31%	CRK/PTPN11/NCK1/TP53
MF	GO:0008234	cysteine-type peptidase activity	11	-0.431151	-0.857708	0.705882	1	0.964014	490	tags=73%, list=38%, signal=46%	CTSH/CTSB/CASP2/CTSF/CTSC/CTSV/SFRP1
BP	GO:0050864	regulation of B cell activation	16	0.349087	0.834329	0.706107	1	0.964014	11	tags=12%, list=1%, signal=12%	LYN/LYN
BP	GO:0006725	cellular aromatic compound metabolic process	196	-0.315994	-0.915856	0.706127	1	0.964014	255	tags=26%, list=20%, signal=24%	TLR4/IL1A/EHMT2/HAAO/HPX/ALDOA/CAT/EDA2R/ING1/CXCL9/INHBA/TYMS/GDF5/EPO/PLA2G1B/PARK7/HMGCR/POMC/NCK1/NOG/LTF/CHEK2/SERPINF2/POMC/MET/SIRT2/ADM/ENG/PPIE/ADSL/IL5/IFNG/IRF1/SFRP1/TP53/MED1/HSPA8/TGFB2/PRDX6/CSF2/SYNCRIP/HNRNPA2B1/C1QBP/CSRP3/BMP7/YES1/DCN/FGF1/HIST3H2A/THBS1
BP	GO:0048839	inner ear development	12	0.36104	0.816056	0.706767	1	0.964014	137	tags=31%, list=10%, signal=28%	FRZB/FGF8/LRIG3/MAPKAPK2
BP	GO:0008593	regulation of Notch signaling pathway	10	-0.43764	-0.854992	0.707084	1	0.964014	71	tags=30%, list=5%, signal=29%	TGFB2/BMP7
BP	GO:0031099	regeneration	10	-0.436722	-0.853198	0.709809	1	0.964014	202	tags=17%, list=15%, signal=14%	MED1
MF	GO:0004252	serine-type endopeptidase activity	31	-0.359614	-0.860401	0.710292	1	0.964014	311	tags=26%, list=24%, signal=20%	CTSC/C1R/KLKB1/LTF/F9/KLK5/HTRA2/F2
BP	GO:0050918	positive chemotaxis	14	-0.404909	-0.841405	0.710991	1	0.964014	598	tags=64%, list=46%, signal=35%	IL16/FGF7/NTF3/CCL16/AGER/ANGPT2/MET/LGALS3
BP	GO:0046483	heterocycle metabolic process	195	-0.316195	-0.916126	0.711019	1	0.964014	255	tags=26%, list=20%, signal=24%	TLR4/IL1A/EHMT2/HAAO/HPX/ALDOA/CAT/EDA2R/ING1/CXCL9/INHBA/TYMS/GDF5/EPO/PLA2G1B/PARK7/HMGCR/POMC/NCK1/NOG/LTF/CHEK2/SERPINF2/POMC/MET/SIRT2/ADM/ENG/PPIE/ADSL/IL5/IFNG/IRF1/SFRP1/TP53/MED1/HSPA8/TGFB2/PRDX6/CSF2/SYNCRIP/HNRNPA2B1/C1QBP/CSRP3/BMP7/YES1/DCN/FGF1/HIST3H2A/THBS1
BP	GO:0001959	regulation of cytokine-mediated signaling pathway	18	-0.388271	-0.853838	0.711022	1	0.964014	359	tags=33%, list=28%, signal=25%	HPX/IL1R2/CDC37/ARG1/MED1
BP	GO:0060759	regulation of response to cytokine stimulus	18	-0.388271	-0.853838	0.711022	1	0.964014	359	tags=33%, list=28%, signal=25%	HPX/IL1R2/CDC37/ARG1/MED1
BP	GO:0007088	regulation of mitotic nuclear division	11	-0.427894	-0.851229	0.711354	1	0.964014	29	tags=33%, list=2%, signal=33%	INSR/IL1A/BMP7
BP	GO:0009636	response to toxic substance	15	-0.402164	-0.843932	0.711382	1	0.964014	486	tags=33%, list=37%, signal=21%	TNF/CAT/PARK7/PRDX6
CC	GO:0005768	endosome	24	0.316055	0.845164	0.711462	1	0.964014	47	tags=12%, list=4%, signal=12%	SRC/FYN/EPHA3
BP	GO:0031325	positive regulation of cellular metabolic process	217	-0.312764	-0.914623	0.711656	1	0.964014	284	tags=23%, list=22%, signal=21%	CXCL9/INHBA/CD244/STUB1/GRB2/EPO/PLA2G1B/DIABLO/LDLR/VTN/PARK7/PTPN11/POMC/BIRC3/CDC37/NCK1/NOG/LTF/CHEK2/SERPINF2/POMC/MET/SIRT2/ADM/THPO/ENG/FN1/HTRA2/IL5/CD27/IFNG/IRF1/ERP29/SFRP1/TP53/MED1/HSPA8/TGFB2/PRDX6/CSF2/RAC1/FGG/PSME1/F2/CSRP3/BMP7/YES1/DCN/FGF1/THBS1
MF	GO:0008236	serine-type peptidase activity	32	-0.357015	-0.85971	0.711735	1	0.964014	311	tags=25%, list=24%, signal=20%	CTSC/C1R/KLKB1/LTF/F9/KLK5/HTRA2/F2
MF	GO:0017171	serine hydrolase activity	32	-0.357015	-0.85971	0.711735	1	0.964014	311	tags=25%, list=24%, signal=20%	CTSC/C1R/KLKB1/LTF/F9/KLK5/HTRA2/F2
BP	GO:0008284	positive regulation of cell proliferation	99	-0.321025	-0.884382	0.714604	1	0.964014	209	tags=16%, list=16%, signal=15%	NOG/LTF/ANXA1/EFNB2/SERPINF2/ADM/THPO/FN1/SFRP1/MED1/PTN/TGFB2/CSF2/F2/FGF1/THBS1
BP	GO:0030217	T cell differentiation	27	-0.360042	-0.853076	0.715026	1	0.964014	227	tags=26%, list=17%, signal=22%	CTLA4/ANXA1/LEPR/CD27/IFNG/IRF1
BP	GO:1903038	negative regulation of leukocyte cell-cell adhesion	18	-0.38596	-0.848756	0.715054	1	0.964014	350	tags=33%, list=27%, signal=25%	TNFRSF21/CTLA4/ANXA1/ARG1/IRF1
BP	GO:0048511	rhythmic process	14	-0.40402	-0.839558	0.715061	1	0.964014	344	tags=29%, list=26%, signal=21%	NTRK2/INHBA/MAPK9
BP	GO:0051338	regulation of transferase activity	83	-0.32336	-0.876304	0.715607	1	0.964014	403	tags=34%, list=31%, signal=25%	LRRK2/TEK/ERBB3/AGER/CAMK1/CSF1/TLR4/FGR/TDGF1/SFN/STUB1/EPO/EPHB2/PARK7/PTPN11/HMGCR/CDC37/NCK1/LTF/IFNG/ERP29/SFRP1/TP53/TGFB2/F2/BMP7/FGF1/THBS1
BP	GO:0045859	regulation of protein kinase activity	72	-0.321398	-0.862158	0.715618	1	0.964014	254	tags=20%, list=19%, signal=17%	EPHB2/PARK7/PTPN11/HMGCR/CDC37/NCK1/LTF/IFNG/ERP29/SFRP1/TGFB2/BMP7/FGF1/THBS1
BP	GO:0016032	viral process	22	-0.370061	-0.843438	0.715803	1	0.964014	479	tags=45%, list=37%, signal=29%	GSN/INSR/CTSB/TNF/SLPI/LTF/PPIE/TP53/HSPA8
BP	GO:0042113	B cell activation	23	0.321671	0.842894	0.716	1	0.964014	11	tags=8%, list=1%, signal=8%	LYN/LYN
BP	GO:0000122	negative regulation of transcription by RNA polymerase II	33	-0.350865	-0.848583	0.717722	1	0.964014	254	tags=45%, list=19%, signal=38%	NR3C1/PTH/BCL6/DLL4/MMP12/FASLG/TNF/EHMT2/EPO/NCK1/NOG/SIRT2/MED1/C1QBP
BP	GO:0045595	regulation of cell differentiation	143	-0.315581	-0.897076	0.717785	1	0.964014	316	tags=29%, list=24%, signal=25%	TNFRSF21/MMP14/SFN/NTRK2/CXCL9/INHBA/OCIAD1/CRK/IGFBP5/SMOC1/GDF5/EPHB2/LDLR/B2M/CTLA4/NCK1/NOG/LTF/ANXA1/EFNB2/SERPINF2/BOC/SIRT2/ADM/SERPINF1/THPO/ENG/FN1/CD27/IFNG/IRF1/SFRP1/MAPK9/MED1/TNFRSF12A/TGFB2/CSF2/OLFM4/RAC1/C1QBP/F2/BMP7
BP	GO:0007167	enzyme linked receptor protein signaling pathway	118	-0.316766	-0.885014	0.717865	1	0.964014	284	tags=21%, list=22%, signal=18%	INHBA/STUB1/CRK/IGFBP5/GRB2/GDF5/EPHB2/PTPN11/NCK1/NOG/EFNB2/EPHA5/FLT3/MET/JAK2/SIRT2/ENG/SFRP1/TGFB2/RAC1/BMP7/DCN/FGF1/THBS1
BP	GO:0042445	hormone metabolic process	10	-0.434679	-0.849207	0.717984	1	0.964014	270	tags=30%, list=21%, signal=24%	PTPN11/MED1
BP	GO:0010468	regulation of gene expression	190	-0.316207	-0.914326	0.718457	1	0.964014	264	tags=21%, list=20%, signal=20%	IGFBP5/GDF5/EPO/IL1R2/LDLR/PARK7/POMC/CDC37/NCK1/NOG/LTF/CHEK2/SERPINF2/POMC/MET/SIRT2/ENG/FN1/PPIE/IL5/IFNG/IRF1/ERP29/SFRP1/MAPK9/TP53/MED1/HSPA8/TGFB2/PRDX6/CSF2/SYNCRIP/HNRNPA2B1/C1QBP/F2/CSRP3/BMP7/YES1/DCN/FGF1/THBS1
BP	GO:0002250	adaptive immune response	36	-0.348777	-0.845403	0.720307	1	0.964014	403	tags=36%, list=31%, signal=26%	SH2D1A/AGER/HPX/TNFRSF21/CTSC/IL1RL1/B2M/C1R/IL18BP/ANXA1/LTA/ARG1
BP	GO:0000082	G1/S transition of mitotic cell cycle	14	0.349671	0.813927	0.720755	1	0.964014	57	tags=13%, list=4%, signal=13%	CAMK2A/RB1
BP	GO:0044843	cell cycle G1/S phase transition	14	0.349671	0.813927	0.720755	1	0.964014	57	tags=13%, list=4%, signal=13%	CAMK2A/RB1
BP	GO:0060348	bone development	14	0.350051	0.814813	0.720755	1	0.964014	113	tags=20%, list=9%, signal=18%	SRC/KIT/FGF8
BP	GO:0031329	regulation of cellular catabolic process	37	-0.344855	-0.841707	0.721374	1	0.964014	270	tags=30%, list=21%, signal=24%	LDLR/PARK7/CDC37/LEPR/SIRT2/HTRA2/IFNG/SYNCRIP/TIMP3/DCN
BP	GO:0045089	positive regulation of innate immune response	27	0.319702	0.856066	0.721739	1	0.964014	20	tags=11%, list=2%, signal=11%	LYN/LYN/RPS6KA3
BP	GO:0050878	regulation of body fluid levels	42	-0.341418	-0.845107	0.722151	1	0.964014	206	tags=19%, list=16%, signal=17%	SERPINF2/F9/MET/ADM/MED1/FGG/F2/THBS1
BP	GO:0045598	regulation of fat cell differentiation	10	-0.429214	-0.838531	0.723433	1	0.964014	155	tags=20%, list=12%, signal=18%	SFRP1
BP	GO:0010941	regulation of cell death	136	-0.311948	-0.88607	0.724868	1	0.964014	255	tags=22%, list=20%, signal=20%	EPO/DIABLO/PARK7/BIRC3/CTLA4/NCK1/NOG/ANXA1/EFNB2/MET/IL19/RASA1/SIRT2/HTRA2/CD27/IFNG/ERP29/SFRP1/MAPK9/TP53/MED1/TNFRSF12A/TGFB2/LGALS3/CSF2/TIMP3/FGG/C1QBP/BMP7/THBS1
BP	GO:0051783	regulation of nuclear division	13	-0.404644	-0.834554	0.725916	1	0.964014	155	tags=36%, list=12%, signal=32%	INSR/IL1A/SIRT2/BMP7
BP	GO:0030154	cell differentiation	233	-0.310843	-0.910025	0.728571	1	0.964014	316	tags=27%, list=24%, signal=25%	CAT/MMP8/TNFRSF21/MMP14/SFN/L1CAM/NTRK2/CXCL9/INHBA/OCIAD1/CRK/IGFBP5/GRB2/SMOC1/GDF5/EPO/EPHB2/TNNI3/LDLR/VTN/PTPN11/B2M/CTLA4/NCK1/NOG/LTF/ANXA1/EFNB2/SPINT2/SERPINF2/EPHA5/FLT3/LEPR/MET/BOC/SIRT2/ADM/SERPINF1/THPO/ENG/FN1/HTRA2/CD27/IFNG/IRF1/DBNL/SFRP1/MAPK9/MED1/BGLAP/TNFRSF12A/TGFB2/LGALS3/TPM4/CSF2/OLFM4/SYNCRIP/RAC1/C1QBP/F2/CSRP3/BMP7/FGF1/TGM3
BP	GO:0003012	muscle system process	17	-0.387362	-0.838345	0.730201	1	0.964014	315	tags=29%, list=24%, signal=23%	IGFBP5/DSC2/TNNI3/CSRP3
BP	GO:0071887	leukocyte apoptotic process	14	0.343901	0.800497	0.732075	1	0.964014	11	tags=13%, list=1%, signal=13%	LYN/LYN
BP	GO:1902533	positive regulation of intracellular signal transduction	116	-0.314364	-0.876625	0.732533	1	0.964014	403	tags=30%, list=31%, signal=23%	LRRK2/TEK/ERBB3/AGER/NOTCH2/CSF1/FGFR4/TLR4/FGR/HPX/TDGF1/CAT/EDA2R/CXCL9/IGFBP5/EPO/PARK7/PTPN11/NCK1/LTF/SERPINF2/IL19/THPO/CD27/IFNG/ERP29/TP53/TGFB2/CSF2/FGG/C1QBP/F2/DCN/FGF1/THBS1
CC	GO:0005740	mitochondrial envelope	12	0.351443	0.794365	0.733083	1	0.964014	27	tags=17%, list=2%, signal=16%	SRC/HK2
BP	GO:0007423	sensory organ development	38	-0.341254	-0.836447	0.733503	1	0.964014	284	tags=22%, list=22%, signal=18%	INHBA/SMOC1/EPHB2/PTPN11/NOG/MED1/TGFB2/BMP7
BP	GO:0033673	negative regulation of kinase activity	21	-0.369242	-0.833011	0.733688	1	0.964014	57	tags=14%, list=4%, signal=13%	LYN/LYN/RB1
MF	GO:0043169	cation binding	126	-0.314851	-0.883524	0.735645	1	0.964014	381	tags=32%, list=29%, signal=25%	CA9/NOTCH2/DCTPP1/MB/ADAMTS1/IL1A/PPA1/CA6/EHMT2/HAAO/HPX/F5/CAT/MMP8/ING1/MMP14/DSC2/SMOC1/PLA2G1B/LDLR/EPS15L1/PARK7/C1R/LTF/ANXA1/F9/SIRT2/SOD2/ARG1/PGLYRP1/CDH6/TP53/BGLAP/CA3/F2/CSRP3/ADAMTS4/TGM3/FSTL1/THBS1
MF	GO:0046872	metal ion binding	126	-0.314851	-0.883524	0.735645	1	0.964014	381	tags=32%, list=29%, signal=25%	CA9/NOTCH2/DCTPP1/MB/ADAMTS1/IL1A/PPA1/CA6/EHMT2/HAAO/HPX/F5/CAT/MMP8/ING1/MMP14/DSC2/SMOC1/PLA2G1B/LDLR/EPS15L1/PARK7/C1R/LTF/ANXA1/F9/SIRT2/SOD2/ARG1/PGLYRP1/CDH6/TP53/BGLAP/CA3/F2/CSRP3/ADAMTS4/TGM3/FSTL1/THBS1
BP	GO:0030162	regulation of proteolysis	76	-0.318342	-0.854645	0.736047	1	0.964014	242	tags=23%, list=19%, signal=20%	IL1R2/VTN/PARK7/LTF/SPINT2/SERPINF2/SIRT2/FN1/HTRA2/CD27/IFNG/ITIH4/TIMP3/C1QBP/PSME1/F2/CST6/THBS1
BP	GO:0003013	circulatory system process	29	-0.350268	-0.830731	0.738342	1	0.964014	261	tags=35%, list=20%, signal=29%	F5/DSC2/TNNI3/POMC/SERPINF2/POMC/ADM/TGFB2/FGG/CSRP3
BP	GO:0031396	regulation of protein ubiquitination	15	0.34082	0.803491	0.738636	1	0.964014	43	tags=13%, list=3%, signal=13%	HSP90AB1/FYN
BP	GO:0006954	inflammatory response	72	-0.31744	-0.851539	0.738928	1	0.964014	281	tags=19%, list=22%, signal=16%	IL1RL1/IL1R2/LDLR/PARK7/ANXA1/LTA/JAK2/IL4R/TNFAIP6/ITIH4/C1QBP/F2/THBS1
MF	GO:0008047	enzyme activator activity	21	-0.368281	-0.830843	0.740346	1	0.964014	421	tags=52%, list=32%, signal=36%	CTSH/CCL8/LRRK2/ERBB3/CTSC/EPO/PARK7/LTF/RASA1/FN1/PSME1
BP	GO:0002698	negative regulation of immune effector process	16	-0.385262	-0.82275	0.740541	1	0.964014	202	tags=25%, list=15%, signal=21%	ARG1/TGFB2/C1QBP
BP	GO:0051051	negative regulation of transport	36	-0.344203	-0.834316	0.740741	1	0.964014	254	tags=29%, list=19%, signal=24%	EPHB2/IL1R2/PARK7/PTPN11/ANXA1/FN1/ERP29/SFRP1/LGALS3/THBS1
BP	GO:0014909	smooth muscle cell migration	13	-0.400577	-0.826166	0.740841	1	0.964014	505	tags=31%, list=39%, signal=19%	BMPR1A/IGFBP5/VTN
BP	GO:0030041	actin filament polymerization	12	-0.404324	-0.821255	0.741848	1	0.964014	262	tags=33%, list=20%, signal=27%	NCK1/RASA1/CAPG
BP	GO:0042327	positive regulation of phosphorylation	120	-0.310856	-0.869996	0.741866	1	0.964014	142	tags=12%, list=11%, signal=12%	ENG/IL5/CD27/IFNG/ERP29/TGFB2/CSF2/RAC1/FGG/F2/BMP7/YES1/FGF1/THBS1
BP	GO:0007369	gastrulation	23	-0.366311	-0.83884	0.742021	1	0.964014	409	tags=42%, list=31%, signal=30%	BMPR1A/COL8A1/MMP8/MMP14/INHBA/VTN/NOG/FN1/SFRP1/BMP7
BP	GO:0008154	actin polymerization or depolymerization	14	-0.39426	-0.819277	0.742198	1	0.964014	262	tags=29%, list=20%, signal=23%	NCK1/RASA1/CAPG
MF	GO:0016791	phosphatase activity	10	0.36165	0.776401	0.742537	1	0.964014	158	tags=20%, list=12%, signal=18%	ACP5/PTEN
BP	GO:0090257	regulation of muscle system process	10	0.361174	0.775379	0.742537	1	0.964014	30	tags=10%, list=2%, signal=10%	PDE5A
BP	GO:0007169	transmembrane receptor protein tyrosine kinase signaling pathway	86	-0.315505	-0.858525	0.743119	1	0.964014	284	tags=20%, list=22%, signal=17%	CRK/IGFBP5/GRB2/EPHB2/PTPN11/NCK1/NOG/EFNB2/EPHA5/FLT3/MET/JAK2/SIRT2/RAC1/DCN/FGF1/THBS1
BP	GO:0010467	gene expression	214	-0.307938	-0.900084	0.743852	1	0.964014	284	tags=22%, list=22%, signal=21%	CTSV/INHBA/TYMS/IGFBP5/GDF5/EPO/IL1R2/LDLR/PARK7/POMC/C1R/CDC37/NCK1/NOG/KLKB1/LTF/CHEK2/SERPINF2/POMC/F9/MET/SIRT2/ENG/FN1/PPIE/IL5/IFNG/IRF1/ERP29/SFRP1/MAPK9/TP53/MED1/HSPA8/TGFB2/PRDX6/CSF2/SYNCRIP/HNRNPA2B1/FGG/C1QBP/F2/CSRP3/BMP7/YES1/DCN/FGF1/THBS1
BP	GO:0070371	ERK1 and ERK2 cascade	45	0.283641	0.872263	0.744076	1	0.964014	31	tags=8%, list=2%, signal=8%	LYN/LYN/SRC/MAP2K1
BP	GO:0071495	cellular response to endogenous stimulus	101	-0.315056	-0.869346	0.744444	1	0.964014	270	tags=22%, list=21%, signal=19%	STUB1/IGFBP5/GRB2/GDF5/PARK7/PTPN11/NOG/GOT1/ANXA1/EPHA5/LEPR/JAK2/SIRT2/ENG/SFRP1/TP53/MED1/TGFB2/BMP7/YES1/FGF1/THBS1
BP	GO:0006469	negative regulation of protein kinase activity	20	-0.369552	-0.824189	0.744993	1	0.964014	57	tags=14%, list=4%, signal=14%	LYN/LYN/RB1
BP	GO:0010604	positive regulation of macromolecule metabolic process	219	-0.307789	-0.900149	0.745659	1	0.964014	254	tags=20%, list=19%, signal=19%	PLA2G1B/DIABLO/LDLR/VTN/PARK7/PTPN11/POMC/BIRC3/NCK1/NOG/LTF/CHEK2/SERPINF2/POMC/MET/SIRT2/THPO/ENG/FN1/HTRA2/IL5/CD27/IFNG/IRF1/ERP29/SFRP1/MAPK9/TP53/MED1/HSPA8/TGFB2/PRDX6/CSF2/SYNCRIP/RAC1/FGG/PSME1/F2/CSRP3/BMP7/YES1/DCN/FGF1/THBS1
BP	GO:0042130	negative regulation of T cell proliferation	10	0.358156	0.7689	0.746269	1	0.964014	30	tags=10%, list=2%, signal=10%	PDE5A
MF	GO:0004896	cytokine receptor activity	25	-0.361462	-0.840235	0.747036	1	0.964014	419	tags=32%, list=32%, signal=22%	IL22RA2/IL12RB2/IL1RL1/IL13RA1/IL1R2/LEPR/IL4R
BP	GO:0002460	adaptive immune response based on somatic recombination of immune receptors built from immunoglobulin superfamily domains	32	-0.345238	-0.831351	0.747449	1	0.964014	403	tags=34%, list=31%, signal=24%	AGER/HPX/CTSC/IL1RL1/B2M/C1R/IL18BP/ANXA1/LTA/ARG1
BP	GO:1902115	regulation of organelle assembly	10	-0.417682	-0.816002	0.747956	1	0.964014	116	tags=60%, list=9%, signal=55%	LRRK2/EHMT2/IL5/MAPK9/CSF2
BP	GO:0001932	regulation of protein phosphorylation	145	-0.307665	-0.874998	0.75	1	0.964014	405	tags=34%, list=31%, signal=26%	TNF/LRRK2/TEK/IL22RA2/ERBB3/AGER/NOTCH2/CAMK1/CSF1/FGFR4/GPNMB/TLR4/FGR/HPX/TDGF1/EDA2R/SFN/NTRK2/INHBA/GRB2/EPO/EPHB2/VTN/PARK7/PTPN11/HMGCR/CDC37/NCK1/NOG/LTF/SERPINF2/SIRT2/THPO/ENG/FN1/IL5/CD27/IFNG/ERP29/SFRP1/TGFB2/CSF2/TIMP3/RAC1/FGG/F2/BMP7/YES1/FGF1/THBS1
BP	GO:0051251	positive regulation of lymphocyte activation	34	-0.340379	-0.822635	0.75	1	0.964014	459	tags=32%, list=35%, signal=22%	CD274/AGER/TLR4/CD83/MMP14/NCK1/ANXA1/EFNB2/CD27/IFNG
BP	GO:0012501	programmed cell death	144	-0.307835	-0.874878	0.752665	1	0.964014	255	tags=22%, list=20%, signal=20%	EPO/DIABLO/PARK7/BIRC3/CTLA4/NCK1/NOG/ANXA1/CHEK2/MET/IL19/RASA1/SIRT2/HTRA2/CD27/IFNG/IRF1/ERP29/SFRP1/MAPK9/TP53/MED1/TNFRSF12A/TGFB2/LGALS3/CSF2/TIMP3/FGG/C1QBP/BMP7/THBS1
MF	GO:0042803	protein homodimerization activity	50	-0.327181	-0.834494	0.753374	1	0.964014	234	tags=20%, list=18%, signal=17%	NOG/CHEK2/SERPINF2/ENG/TGFB2/PRDX6/TKT/OLFM4/PSMD7
BP	GO:0007420	brain development	42	-0.331802	-0.821305	0.754161	1	0.964014	284	tags=25%, list=22%, signal=20%	INHBA/EPHB2/PTPN11/NOG/EPHA5/SIRT2/HTRA2/SFRP1/MED1/BMP7
BP	GO:0001934	positive regulation of protein phosphorylation	117	-0.310855	-0.867281	0.754367	1	0.964014	142	tags=12%, list=11%, signal=12%	ENG/IL5/CD27/IFNG/ERP29/TGFB2/CSF2/RAC1/FGG/F2/BMP7/YES1/FGF1/THBS1
BP	GO:0045088	regulation of innate immune response	33	0.303138	0.845	0.754717	1	0.964014	36	tags=12%, list=3%, signal=12%	LYN/LYN/RPS6KA3/HSP90AB1
BP	GO:0051224	negative regulation of protein transport	22	0.313045	0.814859	0.75502	1	0.964014	4	tags=4%, list=0%, signal=4%	CSK
BP	GO:1904950	negative regulation of establishment of protein localization	22	0.313045	0.814859	0.75502	1	0.964014	4	tags=4%, list=0%, signal=4%	CSK
BP	GO:0006163	purine nucleotide metabolic process	32	-0.342398	-0.824513	0.755102	1	0.964014	234	tags=19%, list=18%, signal=16%	HMGCR/ADM/ADSL/HSPA8/THBS1
BP	GO:0009150	purine ribonucleotide metabolic process	32	-0.342398	-0.824513	0.755102	1	0.964014	234	tags=19%, list=18%, signal=16%	HMGCR/ADM/ADSL/HSPA8/THBS1
BP	GO:0009259	ribonucleotide metabolic process	32	-0.342398	-0.824513	0.755102	1	0.964014	234	tags=19%, list=18%, signal=16%	HMGCR/ADM/ADSL/HSPA8/THBS1
BP	GO:0019693	ribose phosphate metabolic process	32	-0.342398	-0.824513	0.755102	1	0.964014	234	tags=19%, list=18%, signal=16%	HMGCR/ADM/ADSL/HSPA8/THBS1
BP	GO:0072521	purine-containing compound metabolic process	32	-0.342398	-0.824513	0.755102	1	0.964014	234	tags=19%, list=18%, signal=16%	HMGCR/ADM/ADSL/HSPA8/THBS1
BP	GO:0044089	positive regulation of cellular component biogenesis	48	-0.324947	-0.825422	0.755253	1	0.964014	284	tags=29%, list=22%, signal=24%	STUB1/GRB2/EPHB2/NCK1/SERPINF2/MET/IL5/IFNG/MAPK9/TP53/CSF2/RAC1/BMP7
BP	GO:0045087	innate immune response	51	-0.324427	-0.829214	0.755501	1	0.964014	137	tags=37%, list=10%, signal=34%	MMP2/SH2D1A/CSF1/TLR4/FGR/HPX/TDGF1/PLA2G1B/CDC37/LTF/ARG1/PGLYRP1/IFNG/IRF1/MED1/SYNCRIP/C1QBP/HIST2H2BE
BP	GO:1903320	regulation of protein modification by small protein conjugation or removal	16	0.338577	0.809211	0.755725	1	0.964014	43	tags=12%, list=3%, signal=12%	HSP90AB1/FYN
BP	GO:0019220	regulation of phosphate metabolic process	161	-0.304528	-0.875091	0.755765	1	0.964014	405	tags=34%, list=31%, signal=27%	TNF/LRRK2/TEK/IL22RA2/ERBB3/AGER/NOTCH2/CAMK1/FABP3/CSF1/FGFR4/GPNMB/TLR4/FGR/HPX/TDGF1/EDA2R/SFN/NTRK2/CXCL9/INHBA/CD244/GRB2/EPO/EPHB2/LDLR/VTN/PARK7/PTPN11/HMGCR/CDC37/NCK1/NOG/LTF/SERPINF2/SIRT2/ADM/THPO/ENG/FN1/IL5/CD27/IFNG/ERP29/SFRP1/TGFB2/CSF2/TIMP3/RAC1/FGG/F2/BMP7/YES1/FGF1/THBS1
MF	GO:0005102	signaling receptor binding	197	-0.306668	-0.888805	0.757009	1	0.964014	281	tags=21%, list=22%, signal=20%	INHBA/CD244/STUB1/CRK/GRB2/GDF5/EPO/PLA2G1B/EPHB2/SST/LGALS8/VTN/PARK7/PTPN11/POMC/MFGE8/NCK1/EFNB2/LTA/POMC/JAK2/NXPH1/RASA1/ADM/THPO/ENG/FN1/IL5/VEGFA/IFNG/SFRP1/TP53/MED1/HSPA8/PTN/TGFB2/LGALS3/CSF2/FGG/F2/BMP7/FGF1/THBS1
BP	GO:0010562	positive regulation of phosphorus metabolic process	130	-0.307968	-0.867089	0.757804	1	0.964014	405	tags=31%, list=31%, signal=24%	TNF/LRRK2/TEK/ERBB3/AGER/NOTCH2/CAMK1/CSF1/FGFR4/GPNMB/TLR4/FGR/HPX/TDGF1/EDA2R/NTRK2/CXCL9/INHBA/CD244/EPO/VTN/PARK7/PTPN11/LTF/SERPINF2/ADM/THPO/ENG/IL5/CD27/IFNG/ERP29/TGFB2/CSF2/RAC1/FGG/F2/BMP7/YES1/FGF1/THBS1
BP	GO:0045937	positive regulation of phosphate metabolic process	130	-0.307968	-0.867089	0.757804	1	0.964014	405	tags=31%, list=31%, signal=24%	TNF/LRRK2/TEK/ERBB3/AGER/NOTCH2/CAMK1/CSF1/FGFR4/GPNMB/TLR4/FGR/HPX/TDGF1/EDA2R/NTRK2/CXCL9/INHBA/CD244/EPO/VTN/PARK7/PTPN11/LTF/SERPINF2/ADM/THPO/ENG/IL5/CD27/IFNG/ERP29/TGFB2/CSF2/RAC1/FGG/F2/BMP7/YES1/FGF1/THBS1
BP	GO:0008064	regulation of actin polymerization or depolymerization	13	-0.394895	-0.814449	0.75848	1	0.964014	262	tags=31%, list=20%, signal=25%	NCK1/RASA1/CAPG
BP	GO:0030832	regulation of actin filament length	13	-0.394895	-0.814449	0.75848	1	0.964014	262	tags=31%, list=20%, signal=25%	NCK1/RASA1/CAPG
BP	GO:0048588	developmental cell growth	14	-0.386845	-0.803868	0.75848	1	0.964014	131	tags=12%, list=10%, signal=11%	TNFRSF12A
BP	GO:0043207	response to external biotic stimulus	71	0.271704	0.885999	0.758621	1	0.964014	20	tags=7%, list=2%, signal=7%	LYN/LYN/MAPK8/FER/RPS6KA3
BP	GO:0051707	response to other organism	71	0.271704	0.885999	0.758621	1	0.964014	20	tags=7%, list=2%, signal=7%	LYN/LYN/MAPK8/FER/RPS6KA3
BP	GO:0050870	positive regulation of T cell activation	30	-0.344188	-0.818037	0.758974	1	0.964014	209	tags=30%, list=16%, signal=26%	CD274/AGER/CD83/NCK1/ANXA1/EFNB2/CD27/IFNG
BP	GO:0048583	regulation of response to stimulus	320	-0.305243	-0.908354	0.759073	1	0.964014	284	tags=22%, list=22%, signal=23%	CXCL9/INHBA/STUB1/CRK/IL1RL1/IGFBP5/GRB2/GDF5/EPO/EPHB2/SST/LY86/IL1R2/LDLR/PARK7/PTPN11/HMGCR/POMC/B2M/CTLA4/C1R/CDC37/NCK1/NOG/KLKB1/LTF/ANXA1/EFNB2/LTA/SERPINF2/EPHA5/POMC/MET/KLK5/JAK2/IL19/RASA1/SIRT2/ADM/THPO/ENG/ARG1/FN1/PGLYRP1/HTRA2/IL5/CD27/VEGFA/IFNG/TNFAIP6/IRF1/ERP29/SFRP1/MAPK9/TP53/MED1/PTN/DKK3/TNFRSF12A/TGFB2/LGALS3/CSF2/TIMP3/RAC1/FGG/C1QBP/F2/BMP7/DCN/FGF1/THBS1
BP	GO:0034641	cellular nitrogen compound metabolic process	208	-0.306278	-0.892548	0.759507	1	0.964014	264	tags=19%, list=20%, signal=18%	IGFBP5/GDF5/EPO/PLA2G1B/PARK7/HMGCR/POMC/NCK1/NOG/LTF/CHEK2/SERPINF2/POMC/MET/SIRT2/ADM/ENG/ARG1/PPIE/ADSL/IL5/IFNG/IRF1/SFRP1/TP53/MED1/HSPA8/TGFB2/PRDX6/CSF2/SYNCRIP/HNRNPA2B1/C1QBP/CSRP3/BMP7/YES1/DCN/FGF1/HIST3H2A/THBS1
BP	GO:0001704	formation of primary germ layer	17	-0.374864	-0.811298	0.759732	1	0.964014	409	tags=53%, list=31%, signal=37%	BMPR1A/COL8A1/MMP8/MMP14/INHBA/VTN/NOG/FN1/BMP7
BP	GO:0042060	wound healing	50	-0.325169	-0.829363	0.760736	1	0.964014	208	tags=18%, list=16%, signal=15%	KLKB1/ANXA1/SERPINF2/F9/FN1/TNFRSF12A/FGG/F2/THBS1
BP	GO:0034765	regulation of ion transmembrane transport	17	-0.373895	-0.8092	0.761074	1	0.964014	48	tags=26%, list=4%, signal=26%	LYN/LYN/WNK3/FYN/CLIC1
BP	GO:0050731	positive regulation of peptidyl-tyrosine phosphorylation	33	0.300576	0.837859	0.764151	1	0.964014	43	tags=12%, list=3%, signal=12%	LYN/LYN/SRC/FYN
MF	GO:0000975	NA	18	-0.36867	-0.810733	0.764785	1	0.964014	100	tags=17%, list=8%, signal=16%	TP53/MED1
MF	GO:0001067	regulatory region nucleic acid binding	18	-0.36867	-0.810733	0.764785	1	0.964014	100	tags=17%, list=8%, signal=16%	TP53/MED1
MF	GO:0044212	transcription regulatory region DNA binding	18	-0.36867	-0.810733	0.764785	1	0.964014	100	tags=17%, list=8%, signal=16%	TP53/MED1
BP	GO:0030029	actin filament-based process	51	-0.321969	-0.822934	0.765281	1	0.964014	279	tags=25%, list=21%, signal=21%	CRK/GRB2/DSC2/NCK1/ANXA1/SERPINF2/EPHA5/MET/RASA1/RAC1/CSRP3/CAPG
BP	GO:0048871	multicellular organismal homeostasis	25	0.299228	0.809632	0.765432	1	0.964014	57	tags=12%, list=4%, signal=12%	STAT3/SRC/RB1
BP	GO:0050728	negative regulation of inflammatory response	14	-0.3831	-0.796085	0.766621	1	0.964014	389	tags=33%, list=30%, signal=24%	AGER/IL1R2/TNFAIP6/F2
BP	GO:0051173	positive regulation of nitrogen compound metabolic process	208	-0.304846	-0.888374	0.766701	1	0.964014	254	tags=20%, list=19%, signal=20%	PLA2G1B/DIABLO/LDLR/VTN/PARK7/PTPN11/POMC/BIRC3/NCK1/NOG/LTF/CHEK2/SERPINF2/POMC/MET/SIRT2/ADM/THPO/ENG/FN1/HTRA2/IL5/CD27/IFNG/IRF1/ERP29/SFRP1/TP53/MED1/HSPA8/TGFB2/PRDX6/CSF2/RAC1/FGG/PSME1/F2/CSRP3/BMP7/YES1/DCN/FGF1/THBS1
CC	GO:0005813	centrosome	12	0.340859	0.770442	0.766917	1	0.964014	23	tags=8%, list=2%, signal=8%	PRKACA
BP	GO:0034330	cell junction organization	18	0.330689	0.811103	0.767442	1	0.964014	131	tags=15%, list=10%, signal=14%	TGFB2/RAC1
BP	GO:0034612	response to tumor necrosis factor	16	-0.37616	-0.803311	0.767568	1	0.964014	403	tags=50%, list=31%, signal=35%	SPHK1/ADAM9/TNF/TDGF1/TNFRSF21/JAK2/SFRP1
BP	GO:0051174	regulation of phosphorus metabolic process	162	-0.302209	-0.868172	0.768344	1	0.964014	405	tags=33%, list=31%, signal=26%	TNF/LRRK2/TEK/IL22RA2/ERBB3/AGER/NOTCH2/CAMK1/FABP3/CSF1/FGFR4/GPNMB/TLR4/FGR/HPX/TDGF1/EDA2R/SFN/NTRK2/CXCL9/INHBA/CD244/GRB2/EPO/EPHB2/LDLR/VTN/PARK7/PTPN11/HMGCR/CDC37/NCK1/NOG/LTF/SERPINF2/SIRT2/ADM/THPO/ENG/FN1/IL5/CD27/IFNG/ERP29/SFRP1/TGFB2/CSF2/TIMP3/RAC1/FGG/F2/BMP7/YES1/FGF1/THBS1
BP	GO:0043066	negative regulation of apoptotic process	81	-0.312407	-0.844949	0.770035	1	0.964014	159	tags=13%, list=12%, signal=12%	RASA1/CD27/SFRP1/TP53/MED1/LGALS3/CSF2/FGG/BMP7/THBS1
BP	GO:0055114	oxidation-reduction process	35	-0.333729	-0.808706	0.770305	1	0.964014	493	tags=41%, list=38%, signal=26%	PTGS2/INSR/PEX5/FABP3/MDH1/POMC/HAAO/CAT/PARK7/HMGCR/POMC/POMC/SOD2/PRDX6
BP	GO:0043549	regulation of kinase activity	78	-0.312306	-0.84005	0.771127	1	0.964014	254	tags=20%, list=19%, signal=17%	EPHB2/PARK7/PTPN11/HMGCR/CDC37/NCK1/LTF/IFNG/ERP29/SFRP1/TGFB2/F2/BMP7/FGF1/THBS1
BP	GO:0006915	apoptotic process	142	-0.305065	-0.867454	0.771277	1	0.964014	255	tags=21%, list=20%, signal=19%	EPO/DIABLO/PARK7/BIRC3/CTLA4/NCK1/NOG/ANXA1/CHEK2/IL19/RASA1/SIRT2/HTRA2/CD27/IFNG/IRF1/ERP29/SFRP1/MAPK9/TP53/MED1/TNFRSF12A/TGFB2/LGALS3/CSF2/TIMP3/FGG/C1QBP/BMP7/THBS1
BP	GO:1903039	positive regulation of leukocyte cell-cell adhesion	31	-0.338191	-0.809146	0.771283	1	0.964014	459	tags=32%, list=35%, signal=21%	CD274/TNF/AGER/CD83/NCK1/ANXA1/EFNB2/CD27/IFNG
BP	GO:0009894	regulation of catabolic process	48	0.28257	0.869176	0.772021	1	0.964014	67	tags=14%, list=5%, signal=14%	PRKACA/STAT3/HK2/HSP90AB1/FYN/USP25/SERPINE2
BP	GO:0050865	regulation of cell activation	71	-0.311295	-0.833826	0.772462	1	0.964014	350	tags=26%, list=27%, signal=20%	TLR4/FGR/CD83/TNFRSF21/MMP14/IL1RL1/LDLR/CTLA4/NCK1/ANXA1/EFNB2/ARG1/CD27/IFNG/IRF1/SFRP1/LGALS3/THBS1
BP	GO:0060048	cardiac muscle contraction	10	-0.406688	-0.794524	0.77248	1	0.964014	261	tags=30%, list=20%, signal=24%	TNNI3/CSRP3
BP	GO:0019752	carboxylic acid metabolic process	37	0.286026	0.831501	0.773148	1	0.964014	37	tags=8%, list=3%, signal=8%	STAT3/HK2/ENO2
BP	GO:0031347	regulation of defense response	73	-0.310835	-0.835092	0.774044	1	0.964014	241	tags=36%, list=18%, signal=31%	MMP2/TNF/SH2D1A/IL22RA2/AGER/TLR4/FGR/HPX/IL1RL1/IL1R2/LDLR/PARK7/CDC37/LTF/ANXA1/LTA/KLK5/JAK2/SIRT2/ARG1/PGLYRP1/TNFAIP6/IRF1/MED1/C1QBP/F2
BP	GO:0030833	regulation of actin filament polymerization	11	-0.404974	-0.805633	0.774282	1	0.964014	262	tags=36%, list=20%, signal=29%	NCK1/RASA1/CAPG
BP	GO:0034220	ion transmembrane transport	20	-0.358448	-0.799424	0.774366	1	0.964014	48	tags=23%, list=4%, signal=22%	LYN/LYN/WNK3/FYN/CLIC1
BP	GO:0051130	positive regulation of cellular component organization	112	-0.305515	-0.850212	0.77437	1	0.964014	284	tags=26%, list=22%, signal=22%	CXCL9/STUB1/CRK/GRB2/EPHB2/LDLR/VTN/B2M/CDC37/MFGE8/NCK1/ANXA1/SERPINF2/MET/SIRT2/FN1/HTRA2/IL5/IFNG/MAPK9/TP53/TNFRSF12A/TGFB2/CSF2/OLFM4/RAC1/C1QBP/BMP7/DCN
BP	GO:0031647	regulation of protein stability	16	0.332171	0.793901	0.774809	1	0.964014	44	tags=12%, list=3%, signal=12%	SRC/DSG1
BP	GO:0032502	developmental process	322	-0.302717	-0.901183	0.775202	1	0.964014	316	tags=24%, list=24%, signal=24%	ALDOA/CAT/MMP8/TNFRSF21/MMP14/SFN/L1CAM/NTRK2/CXCL9/CTSV/INHBA/OCIAD1/CRK/IGFBP5/GRB2/SMOC1/GDF5/EPO/EPHB2/LGALS8/TNNI3/LDLR/VTN/PTPN11/B2M/CTLA4/NCK1/NOG/LTF/ANXA1/CHEK2/EFNB2/LTA/SPINT2/SERPINF2/EPHA5/FLT3/LEPR/MET/DNAJC19/BOC/RASA1/SIRT2/ADM/SERPINF1/THPO/ENG/FN1/HTRA2/CD27/IFNG/IRF1/DBNL/SFRP1/MAPK9/TP53/MED1/PTN/BGLAP/DKK3/TNFRSF12A/TGFB2/LGALS3/TPM4/CSF2/OLFM4/SYNCRIP/RAC1/C1QBP/F2/CSRP3/CS…
BP	GO:0014013	regulation of gliogenesis	11	-0.402995	-0.801695	0.77565	1	0.964014	386	tags=50%, list=30%, signal=36%	CSF1/TNFRSF21/LDLR/NOG/F2
CC	GO:1990234	transferase complex	11	-0.404222	-0.804136	0.77565	1	0.964014	88	tags=45%, list=7%, signal=43%	KEAP1/STUB1/TP53/HSPA8
BP	GO:0048869	cellular developmental process	246	-0.30273	-0.888999	0.777102	1	0.964014	316	tags=27%, list=24%, signal=25%	ALDOA/CAT/MMP8/TNFRSF21/MMP14/SFN/L1CAM/NTRK2/CXCL9/INHBA/OCIAD1/CRK/IGFBP5/GRB2/SMOC1/GDF5/EPO/EPHB2/TNNI3/LDLR/VTN/PTPN11/B2M/CTLA4/NCK1/NOG/LTF/ANXA1/CHEK2/EFNB2/SPINT2/SERPINF2/EPHA5/FLT3/LEPR/MET/BOC/SIRT2/ADM/SERPINF1/THPO/ENG/FN1/HTRA2/CD27/IFNG/IRF1/DBNL/SFRP1/MAPK9/TP53/MED1/BGLAP/TNFRSF12A/TGFB2/LGALS3/TPM4/CSF2/OLFM4/SYNCRIP/RAC1/C1QBP/F2/CSRP3/BMP7/FGF1/TGM3
BP	GO:0048513	animal organ development	206	-0.30313	-0.882063	0.777549	1	0.964014	284	tags=20%, list=22%, signal=19%	CTSV/INHBA/IGFBP5/GRB2/SMOC1/GDF5/EPO/EPHB2/TNNI3/PTPN11/B2M/CTLA4/NOG/LTF/ANXA1/EFNB2/LTA/SPINT2/EPHA5/FLT3/LEPR/MET/DNAJC19/SIRT2/ADM/SERPINF1/THPO/ENG/HTRA2/CD27/IFNG/IRF1/SFRP1/MED1/PTN/BGLAP/TGFB2/CSF2/CSRP3/BMP7/FGF1/TGM3
BP	GO:0015833	peptide transport	105	0.255141	0.900789	0.777778	1	0.964014	43	tags=6%, list=3%, signal=7%	CSK/LYN/LYN/PRKACA/STAT3/NAPA/FYN
BP	GO:0042886	amide transport	105	0.255141	0.900789	0.777778	1	0.964014	43	tags=6%, list=3%, signal=7%	CSK/LYN/LYN/PRKACA/STAT3/NAPA/FYN
BP	GO:0050670	regulation of lymphocyte proliferation	33	0.293969	0.819443	0.778302	1	0.964014	61	tags=12%, list=5%, signal=12%	LYN/LYN/PDE5A/ZAP70
BP	GO:0006941	striated muscle contraction	11	-0.401691	-0.799101	0.778386	1	0.964014	315	tags=36%, list=24%, signal=28%	DSC2/TNNI3/CSRP3
CC	GO:0031984	organelle subcompartment	11	-0.401665	-0.79905	0.778386	1	0.964014	430	tags=36%, list=33%, signal=25%	LRRK2/HMGCR/RAC1
BP	GO:0048666	neuron development	68	0.26774	0.868356	0.778523	1	0.964014	70	tags=13%, list=5%, signal=13%	LYN/LYN/CAMK2A/FYN/EPHA3/RB1/BDNF/EFNB3/IL1RAP
BP	GO:0006936	muscle contraction	14	-0.379436	-0.788472	0.78019	1	0.964014	315	tags=29%, list=24%, signal=22%	DSC2/TNNI3/CSRP3
MF	GO:0008238	exopeptidase activity	15	0.327994	0.773254	0.780303	1	0.964014	199	tags=27%, list=15%, signal=23%	CPE/CNDP2/METAP1/XPNPEP1
BP	GO:0006650	glycerophospholipid metabolic process	11	-0.398799	-0.793348	0.781122	1	0.964014	367	tags=36%, list=28%, signal=26%	PLA2G1B/LDLR/PRDX6
BP	GO:0034446	substrate adhesion-dependent cell spreading	13	-0.38207	-0.787997	0.781547	1	0.964014	131	tags=27%, list=10%, signal=24%	OLFM4/RAC1/C1QBP
CC	GO:0005815	microtubule organizing center	18	-0.363982	-0.800424	0.782258	1	0.964014	155	tags=44%, list=12%, signal=40%	CKAP2/TEK/RBM39/CTSC/SIRT2/DCTN2/CAPG
BP	GO:0030036	actin cytoskeleton organization	47	-0.319421	-0.810519	0.782288	1	0.964014	279	tags=26%, list=21%, signal=21%	CRK/GRB2/NCK1/ANXA1/SERPINF2/EPHA5/MET/RASA1/RAC1/CSRP3/CAPG
BP	GO:0070555	response to interleukin-1	11	0.343663	0.761443	0.782288	1	0.964014	25	tags=9%, list=2%, signal=9%	SRC
BP	GO:0009893	positive regulation of metabolic process	236	-0.301532	-0.883661	0.783231	1	0.964014	284	tags=22%, list=22%, signal=21%	CXCL9/INHBA/CD244/STUB1/GRB2/EPO/PLA2G1B/DIABLO/LDLR/VTN/PARK7/PTPN11/POMC/BIRC3/CDC37/NCK1/NOG/LTF/CHEK2/SERPINF2/POMC/MET/SIRT2/ADM/THPO/ENG/FN1/HTRA2/IL5/CD27/IFNG/IRF1/ERP29/SFRP1/MAPK9/TP53/MED1/HSPA8/TGFB2/PRDX6/CSF2/SYNCRIP/RAC1/FGG/PSME1/F2/CSRP3/BMP7/YES1/DCN/FGF1/THBS1
BP	GO:0043069	negative regulation of programmed cell death	84	-0.309517	-0.838538	0.783314	1	0.964014	170	tags=14%, list=13%, signal=13%	IL19/RASA1/CD27/SFRP1/TP53/MED1/LGALS3/CSF2/FGG/BMP7/THBS1
BP	GO:0006259	DNA metabolic process	41	-0.329318	-0.812184	0.783887	1	0.964014	358	tags=24%, list=27%, signal=18%	FGFR4/EHMT2/EPO/PLA2G1B/PARK7/CHEK2/TP53/CSF2/HIST3H2A
BP	GO:0035265	organ growth	18	-0.363071	-0.798422	0.784946	1	0.964014	233	tags=32%, list=18%, signal=26%	EHMT2/PTPN11/NOG/LEPR/TGFB2
BP	GO:0051260	protein homooligomerization	13	-0.381162	-0.786125	0.785617	1	0.964014	117	tags=46%, list=9%, signal=42%	CAT/C9/HTRA2/TP53/OLFM4
BP	GO:0035556	intracellular signal transduction	188	-0.301292	-0.871357	0.790625	1	0.964014	266	tags=21%, list=20%, signal=20%	IGFBP5/GRB2/EPO/EPHB2/DIABLO/TNNI3/PARK7/PTPN11/HMGCR/NCK1/LTF/CHEK2/SERPINF2/MET/JAK2/IL19/RASA1/SIRT2/THPO/FN1/HTRA2/CD27/IFNG/ERP29/DBNL/SFRP1/MAPK9/TP53/MED1/TGFB2/CSF2/TIMP3/RAC1/FGG/C1QBP/F2/BMP7/DCN/FGF1/THBS1
BP	GO:0140014	mitotic nuclear division	14	-0.370851	-0.770632	0.792402	1	0.964014	198	tags=33%, list=15%, signal=29%	INSR/IL1A/CHEK2/BMP7
BP	GO:0003002	regionalization	15	-0.375322	-0.787605	0.792683	1	0.964014	208	tags=19%, list=16%, signal=16%	SFRP1/FGF1
BP	GO:1902806	regulation of cell cycle G1/S phase transition	10	-0.396653	-0.774917	0.792916	1	0.964014	391	tags=36%, list=30%, signal=26%	GPNMB/ANXA1/TP53
BP	GO:2000045	regulation of G1/S transition of mitotic cell cycle	10	-0.396653	-0.774917	0.792916	1	0.964014	391	tags=36%, list=30%, signal=26%	GPNMB/ANXA1/TP53
CC	GO:0016604	nuclear body	24	-0.351916	-0.809138	0.793057	1	0.964014	234	tags=25%, list=18%, signal=21%	CHEK2/PPIE/TP53/TKT/ADAMTS4
BP	GO:1901362	organic cyclic compound biosynthetic process	164	-0.298368	-0.858237	0.793717	1	0.964014	343	tags=26%, list=26%, signal=22%	TLR4/IL1A/EHMT2/HAAO/ALDOA/CAT/EDA2R/ING1/INHBA/TYMS/GDF5/EPO/PARK7/HMGCR/POMC/NCK1/NOG/LTF/CHEK2/SERPINF2/POMC/MET/SIRT2/ADM/ENG/PPIE/ADSL/IL5/IFNG/IRF1/SFRP1/TP53/MED1/HSPA8/TGFB2/CSF2/C1QBP/CSRP3/BMP7/YES1/DCN/FGF1
BP	GO:0050808	synapse organization	26	0.296279	0.798373	0.793991	1	0.964014	177	tags=31%, list=14%, signal=27%	AMIGO2/BDNF/IL1RAP/SEMA3E/SLITRK1/FLRT2/PTEN/KLK8
BP	GO:0031401	positive regulation of protein modification process	123	-0.302654	-0.847029	0.79415	1	0.964014	142	tags=31%, list=11%, signal=31%	TNF/LRRK2/TEK/ERBB3/AGER/NOTCH2/CAMK1/CSF1/FGFR4/GPNMB/TLR4/HPX/TDGF1/EDA2R/NTRK2/INHBA/STUB1/EPO/VTN/PARK7/PTPN11/BIRC3/LTF/SERPINF2/THPO/ENG/IL5/CD27/IFNG/ERP29/TGFB2/CSF2/RAC1/FGG/F2/BMP7/YES1/FGF1/THBS1
BP	GO:1901861	regulation of muscle tissue development	16	-0.366347	-0.782355	0.794595	1	0.964014	405	tags=35%, list=31%, signal=25%	ERBB3/IGFBP5/NOG/EFNB2/SIRT2
BP	GO:0003008	system process	78	-0.307918	-0.828247	0.794601	1	0.964014	343	tags=31%, list=26%, signal=25%	TLR4/CA6/F5/ALDOA/TNFRSF21/TFF1/NTRK2/INHBA/IGFBP5/DSC2/EPHB2/TNNI3/LDLR/PTPN11/HMGCR/POMC/SERPINF2/POMC/DNAJC19/ADM/PTN/TGFB2/FGG/CSRP3
BP	GO:0023061	signal release	33	-0.329139	-0.796039	0.794937	1	0.964014	413	tags=40%, list=32%, signal=28%	TNF/LRRK2/POMC/INHBA/PARK7/PTPN11/POMC/ANXA1/EPHA5/POMC/IFNG/SFRP1/FGG
BP	GO:0009117	nucleotide metabolic process	37	-0.325958	-0.795586	0.795165	1	0.964014	329	tags=27%, list=25%, signal=21%	ALDOA/CXCL9/TYMS/PARK7/HMGCR/ADM/ADSL/HSPA8/THBS1
BP	GO:0018130	heterocycle biosynthetic process	160	-0.298672	-0.857934	0.795383	1	0.964014	343	tags=26%, list=26%, signal=22%	TLR4/IL1A/EHMT2/HAAO/ALDOA/CAT/EDA2R/ING1/INHBA/TYMS/GDF5/EPO/PARK7/POMC/NCK1/NOG/LTF/CHEK2/SERPINF2/POMC/MET/SIRT2/ADM/ENG/PPIE/ADSL/IL5/IFNG/IRF1/SFRP1/TP53/MED1/HSPA8/TGFB2/CSF2/C1QBP/CSRP3/BMP7/YES1/DCN/FGF1
BP	GO:0019438	aromatic compound biosynthetic process	160	-0.298672	-0.857934	0.795383	1	0.964014	343	tags=26%, list=26%, signal=22%	TLR4/IL1A/EHMT2/HAAO/ALDOA/CAT/EDA2R/ING1/INHBA/TYMS/GDF5/EPO/PARK7/POMC/NCK1/NOG/LTF/CHEK2/SERPINF2/POMC/MET/SIRT2/ADM/ENG/PPIE/ADSL/IL5/IFNG/IRF1/SFRP1/TP53/MED1/HSPA8/TGFB2/CSF2/C1QBP/CSRP3/BMP7/YES1/DCN/FGF1
BP	GO:0034654	nucleobase-containing compound biosynthetic process	160	-0.298672	-0.857934	0.795383	1	0.964014	343	tags=26%, list=26%, signal=22%	TLR4/IL1A/EHMT2/HAAO/ALDOA/CAT/EDA2R/ING1/INHBA/TYMS/GDF5/EPO/PARK7/POMC/NCK1/NOG/LTF/CHEK2/SERPINF2/POMC/MET/SIRT2/ADM/ENG/PPIE/ADSL/IL5/IFNG/IRF1/SFRP1/TP53/MED1/HSPA8/TGFB2/CSF2/C1QBP/CSRP3/BMP7/YES1/DCN/FGF1
BP	GO:0022408	negative regulation of cell-cell adhesion	26	-0.343906	-0.806135	0.795839	1	0.964014	350	tags=27%, list=27%, signal=20%	TNFRSF21/CTLA4/ANXA1/SPINT2/ARG1/IRF1
BP	GO:0032990	cell part morphogenesis	45	0.279763	0.860337	0.796209	1	0.964014	247	tags=19%, list=19%, signal=16%	PTPN11/NOG/EPHA5/BOC/FN1/DBNL/TNFRSF12A/BMP7
BP	GO:0048858	cell projection morphogenesis	45	0.279763	0.860337	0.796209	1	0.964014	247	tags=19%, list=19%, signal=16%	PTPN11/NOG/EPHA5/BOC/FN1/DBNL/TNFRSF12A/BMP7
BP	GO:0120039	plasma membrane bounded cell projection morphogenesis	45	0.279763	0.860337	0.796209	1	0.964014	247	tags=19%, list=19%, signal=16%	PTPN11/NOG/EPHA5/BOC/FN1/DBNL/TNFRSF12A/BMP7
BP	GO:0045165	cell fate commitment	14	0.323259	0.752449	0.796226	1	0.964014	113	tags=13%, list=9%, signal=12%	STAT3/FGF8
BP	GO:0007005	mitochondrion organization	21	0.300087	0.772416	0.796813	1	0.964014	97	tags=19%, list=7%, signal=18%	CAMK2A/HK2/HSD17B10/PLAUR
BP	GO:0051336	regulation of hydrolase activity	92	-0.304127	-0.831544	0.796822	1	0.964014	242	tags=21%, list=19%, signal=18%	TNNI3/VTN/PARK7/LTF/SPINT2/SERPINF2/EPHA5/LEPR/RASA1/FN1/HTRA2/CD27/IFNG/ITIH4/TGFB2/TIMP3/PSME1/CST6/THBS1
BP	GO:0034762	regulation of transmembrane transport	18	-0.359471	-0.790504	0.797043	1	0.964014	48	tags=25%, list=4%, signal=24%	LYN/LYN/WNK3/FYN/CLIC1
BP	GO:0010948	negative regulation of cell cycle process	12	-0.373843	-0.759342	0.797554	1	0.964014	198	tags=42%, list=15%, signal=36%	GPNMB/CHEK2/TP53/BMP7
MF	GO:0033218	amide binding	12	-0.374136	-0.759938	0.797554	1	0.964014	470	tags=67%, list=36%, signal=43%	TLR2/INSR/KPNA2/INHBA/EPHB2/LDLR/TGFB2
MF	GO:0042277	peptide binding	12	-0.374136	-0.759938	0.797554	1	0.964014	470	tags=67%, list=36%, signal=43%	TLR2/INSR/KPNA2/INHBA/EPHB2/LDLR/TGFB2
BP	GO:0070304	positive regulation of stress-activated protein kinase signaling cascade	17	0.323145	0.785185	0.797665	1	0.964014	11	tags=11%, list=1%, signal=11%	LYN/LYN
BP	GO:0006629	lipid metabolic process	57	-0.31428	-0.816024	0.79786	1	0.964014	406	tags=34%, list=31%, signal=24%	TNF/TEK/FABP3/FGFR4/FGR/CAT/STUB1/PLA2G1B/LDLR/PTPN11/HMGCR/LEPR/SIRT2/IFNG/MED1/SERPINA6/PRDX6/F2/FGF1
BP	GO:0022407	regulation of cell-cell adhesion	60	-0.313695	-0.817996	0.7981	1	0.964014	68	tags=11%, list=5%, signal=11%	LYN/LYN/SRC/PDE5A/ZAP70/SERPINE2/EFNB3
CC	GO:0015629	actin cytoskeleton	24	-0.347796	-0.799665	0.798398	1	0.964014	127	tags=38%, list=10%, signal=34%	ALDOA/CRK/TNNI3/DCTN2/DBNL/TPM4/RAC1/YES1
BP	GO:1903706	regulation of hemopoiesis	38	0.288677	0.844736	0.799065	1	0.964014	61	tags=15%, list=5%, signal=15%	LYN/LYN/STAT3/IL34/RB1/ZAP70
BP	GO:1902105	regulation of leukocyte differentiation	29	0.302284	0.832453	0.8	1	0.964014	61	tags=17%, list=5%, signal=16%	LYN/LYN/IL34/RB1/ZAP70
BP	GO:0045927	positive regulation of growth	25	-0.342495	-0.796144	0.802372	1	0.964014	131	tags=33%, list=10%, signal=31%	BMPR1A/CSF1/MMP14/SFN/FN1/SFRP1/TNFRSF12A/TGFB2/F2
BP	GO:0033365	protein localization to organelle	53	-0.312114	-0.801237	0.80268	1	0.964014	127	tags=16%, list=10%, signal=15%	HTRA2/IFNG/MED1/HSPA8/TGFB2/F2/CSRP3/BMP7
CC	GO:0030054	cell junction	67	0.268977	0.867387	0.802721	1	0.964014	97	tags=12%, list=7%, signal=11%	CSK/FER/WNK3/DSG1/EPB41/ZAP70/KIT/PLAUR
CC	GO:0030027	lamellipodium	10	-0.390918	-0.763714	0.803815	1	0.964014	98	tags=20%, list=8%, signal=19%	RAC1
BP	GO:0060548	negative regulation of cell death	87	-0.304323	-0.827081	0.804147	1	0.964014	255	tags=19%, list=20%, signal=16%	EPO/PARK7/NCK1/NOG/MET/IL19/RASA1/CD27/SFRP1/TP53/MED1/LGALS3/CSF2/FGG/BMP7/THBS1
BP	GO:0048523	negative regulation of cellular process	271	-0.300299	-0.885982	0.804878	1	0.964014	284	tags=23%, list=22%, signal=23%	CXCL9/CTSV/INHBA/STUB1/CRK/IL1RL1/TYMS/IGFBP5/GDF5/EPO/EPHB2/IL1R2/LDLR/VTN/PARK7/PTPN11/HMGCR/B2M/CTLA4/NCK1/NOG/LTF/ANXA1/CHEK2/EFNB2/SPINT2/SERPINF2/LEPR/MET/IL19/RASA1/SIRT2/ADM/SERPINF1/ENG/ARG1/FN1/HTRA2/CD27/IFNG/ITIH4/IRF1/ERP29/SFRP1/TP53/MED1/HSPA8/DKK3/TGFB2/LGALS3/CSF2/SYNCRIP/TIMP3/HNRNPA2B1/FGG/C1QBP/F2/CST6/BMP7/DCN/DPT/CAPG/THBS1
BP	GO:0010646	regulation of cell communication	258	-0.300111	-0.884261	0.805274	1	0.964014	284	tags=23%, list=22%, signal=22%	CXCL9/INHBA/STUB1/CRK/IL1RL1/IGFBP5/GRB2/GDF5/EPO/EPHB2/SST/LY86/IL1R2/PARK7/PTPN11/HMGCR/POMC/CDC37/NCK1/NOG/LTF/ANXA1/LTA/SERPINF2/EPHA5/POMC/MET/KLK5/IL19/RASA1/ADM/THPO/ENG/ARG1/FN1/HTRA2/IL5/CD27/VEGFA/IFNG/IRF1/ERP29/SFRP1/MAPK9/TP53/MED1/PTN/DKK3/TNFRSF12A/TGFB2/LGALS3/CSF2/TIMP3/FGG/C1QBP/F2/BMP7/DCN/FGF1/THBS1
BP	GO:0045664	regulation of neuron differentiation	40	0.287896	0.851959	0.805556	1	0.964014	70	tags=16%, list=5%, signal=16%	LYN/LYN/FYN/EPHA3/BDNF/EFNB3/IL1RAP
BP	GO:0007010	cytoskeleton organization	56	-0.313589	-0.811361	0.805755	1	0.964014	279	tags=23%, list=21%, signal=19%	CRK/GRB2/NCK1/ANXA1/CHEK2/SERPINF2/EPHA5/MET/RASA1/RAC1/CSRP3/CAPG
BP	GO:0071496	cellular response to external stimulus	18	-0.356588	-0.784164	0.806452	1	0.964014	441	tags=61%, list=34%, signal=41%	POSTN/LRRK2/CASP2/DCTPP1/TLR4/DSC2/IRF1/SFRP1/TP53/MED1
CC	GO:0044431	Golgi apparatus part	11	-0.385314	-0.766522	0.807114	1	0.964014	52	tags=36%, list=4%, signal=35%	POSTN/LRRK2/RAC1
BP	GO:0032944	regulation of mononuclear cell proliferation	34	0.284207	0.808031	0.807339	1	0.964014	61	tags=11%, list=5%, signal=11%	LYN/LYN/PDE5A/ZAP70
BP	GO:0009653	anatomical structure morphogenesis	199	-0.298065	-0.865304	0.807453	1	0.964014	290	tags=26%, list=22%, signal=24%	ANGPT2/COL8A1/ADAMTS1/IL1A/FGR/TDGF1/ALDOA/MMP8/MMP14/L1CAM/NTRK2/CXCL9/CTSV/INHBA/CRK/IGFBP5/GRB2/GDF5/EPHB2/LGALS8/TNNI3/VTN/PTPN11/NOG/LTF/ANXA1/EFNB2/SPINT2/SERPINF2/EPHA5/LEPR/MET/BOC/RASA1/ADM/SERPINF1/ENG/FN1/DBNL/SFRP1/MED1/TNFRSF12A/TGFB2/OLFM4/RAC1/C1QBP/F2/CSRP3/BMP7/DCN/FGF1/THBS1
BP	GO:0042129	regulation of T cell proliferation	26	-0.338362	-0.793139	0.807542	1	0.964014	459	tags=38%, list=35%, signal=25%	CD274/AGER/GPNMB/TNFRSF21/NCK1/ANXA1/ARG1/IRF1/LGALS3
BP	GO:0050877	nervous system process	33	-0.324514	-0.784851	0.807595	1	0.964014	406	tags=33%, list=31%, signal=24%	AGER/CA6/TNFRSF21/NTRK2/EPHB2/TNNI3/LDLR/HMGCR/DNAJC19/PTN
BP	GO:0051048	negative regulation of secretion	19	-0.350489	-0.773488	0.810555	1	0.964014	413	tags=48%, list=32%, signal=33%	TNF/ERBB3/TNFRSF21/IL1R2/PTPN11/ANXA1/FN1/ERP29/SFRP1
BP	GO:0050793	regulation of developmental process	202	-0.299003	-0.868085	0.810559	1	0.964014	316	tags=24%, list=24%, signal=22%	ALDOA/TNFRSF21/MMP14/SFN/NTRK2/CXCL9/INHBA/OCIAD1/CRK/IGFBP5/SMOC1/GDF5/EPHB2/LDLR/PTPN11/B2M/CTLA4/NCK1/NOG/LTF/ANXA1/EFNB2/SERPINF2/BOC/SIRT2/ADM/SERPINF1/THPO/ENG/FN1/HTRA2/CD27/IFNG/IRF1/SFRP1/MAPK9/MED1/BGLAP/TNFRSF12A/TGFB2/CSF2/OLFM4/RAC1/C1QBP/F2/BMP7/DCN/FGF1/THBS1
BP	GO:0042391	regulation of membrane potential	11	0.332713	0.737181	0.811808	1	0.964014	48	tags=18%, list=4%, signal=18%	SRC/CLIC1
BP	GO:0023051	regulation of signaling	260	-0.298934	-0.88139	0.812373	1	0.964014	284	tags=23%, list=22%, signal=22%	CXCL9/INHBA/STUB1/CRK/IL1RL1/IGFBP5/GRB2/GDF5/EPO/EPHB2/SST/LY86/IL1R2/PARK7/PTPN11/HMGCR/POMC/CDC37/NCK1/NOG/LTF/ANXA1/LTA/SERPINF2/EPHA5/POMC/MET/KLK5/IL19/RASA1/ADM/THPO/ENG/ARG1/FN1/HTRA2/IL5/CD27/VEGFA/IFNG/IRF1/ERP29/SFRP1/MAPK9/TP53/MED1/PTN/DKK3/TNFRSF12A/TGFB2/LGALS3/CSF2/TIMP3/FGG/C1QBP/F2/BMP7/DCN/FGF1/THBS1
BP	GO:0002684	positive regulation of immune system process	121	-0.29866	-0.83571	0.813449	1	0.964014	341	tags=26%, list=26%, signal=21%	IL1A/FGR/HPX/CD83/TNFRSF21/MMP14/INHBA/CD244/IL1RL1/PARK7/B2M/CTLA4/C1R/NCK1/LTF/ANXA1/EFNB2/LTA/KLK5/THPO/ARG1/PGLYRP1/IL5/CD27/IFNG/IRF1/MED1/LGALS3/RAC1/C1QBP/THBS1
BP	GO:0051153	regulation of striated muscle cell differentiation	10	-0.386452	-0.754989	0.814714	1	0.964014	301	tags=30%, list=23%, signal=23%	CXCL9/EFNB2
BP	GO:0008219	cell death	152	-0.29483	-0.844102	0.814737	1	0.964014	255	tags=26%, list=20%, signal=24%	ING1/TNFRSF21/CTSC/SFN/NTRK2/INHBA/GDF5/EPO/DIABLO/PARK7/BIRC3/CTLA4/NCK1/NOG/ANXA1/CHEK2/EFNB2/MET/IL19/RASA1/SIRT2/HTRA2/CD27/IFNG/IRF1/ERP29/SFRP1/MAPK9/TP53/MED1/TNFRSF12A/TGFB2/LGALS3/CSF2/TIMP3/FGG/C1QBP/BMP7/THBS1
BP	GO:0003015	heart process	16	-0.356726	-0.761809	0.814865	1	0.964014	261	tags=31%, list=20%, signal=25%	TNNI3/ADM/TGFB2/CSRP3
BP	GO:0048468	cell development	134	0.251333	0.907582	0.815385	1	0.964014	70	tags=11%, list=5%, signal=12%	LYN/LYN/FER/CAMK2A/PRKACA/STAT3/SRC/PDE5A/FYN/EPHA3/RB1/BDNF/SERPINE2/EFNB3/IL1RAP
BP	GO:0120031	plasma membrane bounded cell projection assembly	12	0.328371	0.742216	0.815789	1	0.964014	88	tags=17%, list=7%, signal=16%	FER/KIT
CC	GO:0005856	cytoskeleton	54	-0.311297	-0.799683	0.816078	1	0.964014	315	tags=31%, list=24%, signal=25%	ALDOA/MMP14/CTSC/SPTAN1/NSFL1C/CRK/TNNI3/JAK2/SIRT2/DCTN2/HTRA2/DBNL/TPM4/RAC1/YES1/CAPG
BP	GO:0044248	cellular catabolic process	75	-0.301037	-0.806944	0.816279	1	0.964014	243	tags=21%, list=19%, signal=18%	LDLR/PARK7/CDC37/GOT1/CHEK2/LEPR/SIRT2/HTRA2/IFNG/TP53/HSPA8/PRDX6/SYNCRIP/TIMP3/DCN
BP	GO:0055085	transmembrane transport	22	-0.337933	-0.770214	0.816733	1	0.964014	48	tags=21%, list=4%, signal=20%	LYN/LYN/WNK3/FYN/CLIC1
MF	GO:0008233	peptidase activity	73	-0.299985	-0.805941	0.816918	1	0.964014	513	tags=38%, list=39%, signal=24%	FAP/PLAU/CTSH/PLG/ADAM9/MMP12/F3/CTSB/MMP1/BMP1/MMP2/CASP2/CTSF/ADAMTS1/MMP8/MMP14/CTSC/CTSV/PARK7/C1R/KLKB1/LTF/F9/KLK5/HTRA2/SFRP1/F2/ADAMTS4
BP	GO:0048519	negative regulation of biological process	296	-0.298228	-0.883151	0.817259	1	0.964014	284	tags=23%, list=22%, signal=23%	CXCL9/CTSV/INHBA/STUB1/CRK/IL1RL1/TYMS/IGFBP5/GDF5/EPO/EPHB2/IL1R2/LDLR/VTN/PARK7/PTPN11/HMGCR/POMC/B2M/CTLA4/NCK1/NOG/KLKB1/LTF/ANXA1/CHEK2/EFNB2/LTA/SPINT2/SERPINF2/POMC/LEPR/MET/IL19/RASA1/SIRT2/ADM/SERPINF1/ENG/ARG1/FN1/HTRA2/CD27/IFNG/TNFAIP6/ITIH4/IRF1/ERP29/SFRP1/TP53/MED1/HSPA8/DKK3/TGFB2/LGALS3/CSF2/SYNCRIP/TIMP3/RAC1/HNRNPA2B1/FGG/C1QBP/F2/CST6/BMP7/DCN/DPT/CAPG/THBS1
MF	GO:0005515	protein binding	397	-0.300019	-0.897044	0.817356	1	0.964014	294	tags=22%, list=23%, signal=25%	SPTAN1/L1CAM/NTRK2/OLR1/CXCL9/CTSV/INHBA/CD244/STUB1/CRK/IL1RL1/IGFBP5/GRB2/IFNGR1/GDF5/EPO/PLA2G1B/EPHB2/SST/LGALS8/IL1R2/TNNI3/LDLR/VTN/EPS15L1/PARK7/PTPN11/POMC/B2M/CDC37/MFGE8/NCK1/NOG/IL18BP/ANXA1/CHEK2/EFNB2/LTA/SERPINF2/FLT3/POMC/LEPR/MET/JAK2/NXPH1/RASA1/SIRT2/ADM/THPO/ENG/FN1/DCTN2/HTRA2/IL5/VEGFA/IFNG/DBNL/SFRP1/MAPK9/TP53/YWHAZ/MED1/HSPA8/PTN/TGFB2/PRDX6/LGALS3/CSF2/TKT/OLFM4/RAC1/FGG/…
BP	GO:0031669	cellular response to nutrient levels	10	-0.383224	-0.748682	0.817439	1	0.964014	91	tags=70%, list=7%, signal=66%	POSTN/LRRK2/DSC2/SFRP1/TP53/MED1
MF	GO:0030234	enzyme regulator activity	56	-0.311513	-0.805989	0.817746	1	0.964014	254	tags=25%, list=19%, signal=21%	PARK7/CDC37/NCK1/LTF/ANXA1/SPINT2/SERPINF2/RASA1/FN1/CD27/ITIH4/TIMP3/PSME1/CST6
BP	GO:0007275	multicellular organism development	285	-0.298236	-0.882083	0.821138	1	0.964014	263	tags=19%, list=20%, signal=20%	GRB2/SMOC1/GDF5/EPO/EPHB2/LGALS8/TNNI3/LDLR/VTN/PTPN11/B2M/CTLA4/NCK1/NOG/LTF/ANXA1/EFNB2/LTA/SPINT2/SERPINF2/EPHA5/FLT3/LEPR/MET/DNAJC19/BOC/RASA1/SIRT2/ADM/SERPINF1/THPO/ENG/FN1/HTRA2/CD27/IFNG/IRF1/DBNL/SFRP1/TP53/MED1/PTN/BGLAP/DKK3/TNFRSF12A/TGFB2/CSF2/C1QBP/F2/CSRP3/BMP7/DCN/FGF1/TGM3/THBS1
BP	GO:0032270	positive regulation of cellular protein metabolic process	147	-0.293475	-0.836681	0.821542	1	0.964014	242	tags=18%, list=19%, signal=17%	LDLR/VTN/PARK7/PTPN11/BIRC3/NCK1/LTF/SERPINF2/SIRT2/THPO/ENG/FN1/HTRA2/IL5/CD27/IFNG/ERP29/TGFB2/CSF2/RAC1/FGG/PSME1/F2/BMP7/YES1/FGF1/THBS1
CC	GO:0098802	plasma membrane receptor complex	14	-0.358088	-0.744111	0.822252	1	0.964014	242	tags=43%, list=19%, signal=35%	TLR2/INSR/DIABLO/B2M/HTRA2
BP	GO:0070663	regulation of leukocyte proliferation	35	0.27985	0.798381	0.82243	1	0.964014	61	tags=11%, list=5%, signal=11%	LYN/LYN/PDE5A/ZAP70
BP	GO:0010720	positive regulation of cell development	48	0.278955	0.858056	0.823834	1	0.964014	70	tags=16%, list=5%, signal=15%	LYN/LYN/PDE5A/FYN/EPHA3/BDNF/SERPINE2/IL1RAP
BP	GO:0060322	head development	47	-0.308119	-0.78184	0.824108	1	0.964014	284	tags=22%, list=22%, signal=18%	INHBA/EPHB2/PTPN11/NOG/EPHA5/SIRT2/HTRA2/SFRP1/MED1/BMP7
BP	GO:0071396	cellular response to lipid	42	-0.31516	-0.78011	0.824584	1	0.964014	47	tags=11%, list=4%, signal=11%	LYN/LYN/MAPK8/SRC/EPHA3
BP	GO:0033674	positive regulation of kinase activity	58	-0.302914	-0.788311	0.824852	1	0.964014	108	tags=10%, list=8%, signal=9%	ERP29/TGFB2/F2/FGF1/THBS1
BP	GO:0043523	regulation of neuron apoptotic process	17	-0.349543	-0.756495	0.825503	1	0.964014	234	tags=22%, list=18%, signal=18%	ERBB3/PARK7/TGFB2
BP	GO:0022604	regulation of cell morphogenesis	34	0.281513	0.800371	0.825688	1	0.964014	131	tags=30%, list=10%, signal=28%	ALDOA/CRK/EPHB2/ANXA1/FN1/TNFRSF12A/OLFM4/RAC1/C1QBP/F2
BP	GO:1901214	regulation of neuron death	23	-0.336024	-0.769483	0.825798	1	0.964014	399	tags=29%, list=31%, signal=21%	ERBB3/GPNMB/TLR4/PARK7/EFNB2/TGFB2
BP	GO:0010001	glial cell differentiation	22	-0.334875	-0.763243	0.826029	1	0.964014	387	tags=48%, list=30%, signal=34%	AGER/TLR4/TNFRSF21/NTRK2/LDLR/VTN/PTPN11/NOG/SIRT2/F2
BP	GO:0006511	ubiquitin-dependent protein catabolic process	13	0.314866	0.719319	0.826415	1	0.964014	63	tags=15%, list=5%, signal=15%	HSP90AB1/USP25
BP	GO:0019941	modification-dependent protein catabolic process	13	0.314866	0.719319	0.826415	1	0.964014	63	tags=15%, list=5%, signal=15%	HSP90AB1/USP25
BP	GO:0043632	modification-dependent macromolecule catabolic process	13	0.314866	0.719319	0.826415	1	0.964014	63	tags=15%, list=5%, signal=15%	HSP90AB1/USP25
BP	GO:0044257	cellular protein catabolic process	26	0.28378	0.764692	0.828326	1	0.964014	63	tags=12%, list=5%, signal=11%	PRKACA/HSP90AB1/USP25
MF	GO:0004872	NA	98	-0.296492	-0.817054	0.829241	1	0.964014	470	tags=34%, list=36%, signal=24%	TLR2/INSR/FAS/IL2RA/BMPR1A/TEK/IL22RA2/ERBB3/AGER/ADGRE2/NOTCH2/IL12RB2/FGFR4/TLR4/EDA2R/NTRK2/CD244/IL1RL1/IL13RA1/EPHB2/IL1R2/LDLR/VTN/LGALS3BP/EPHA5/FLT3/LEPR/MET/IL4R/PGLYRP1/CD27/MED1/F2
BP	GO:0048856	anatomical structure development	305	-0.295304	-0.876072	0.829787	1	0.964014	316	tags=23%, list=24%, signal=23%	ALDOA/MMP8/TNFRSF21/MMP14/SFN/L1CAM/NTRK2/CXCL9/CTSV/INHBA/CRK/IGFBP5/GRB2/SMOC1/GDF5/EPO/EPHB2/LGALS8/TNNI3/LDLR/VTN/PTPN11/B2M/CTLA4/NCK1/NOG/LTF/ANXA1/EFNB2/LTA/SPINT2/SERPINF2/EPHA5/FLT3/LEPR/MET/DNAJC19/BOC/RASA1/SIRT2/ADM/SERPINF1/THPO/ENG/FN1/HTRA2/CD27/IFNG/IRF1/DBNL/SFRP1/TP53/MED1/PTN/BGLAP/DKK3/TNFRSF12A/TGFB2/LGALS3/CSF2/OLFM4/RAC1/C1QBP/F2/CSRP3/CST6/BMP7/DCN/FGF1/TGM3/THBS1
BP	GO:0021700	developmental maturation	20	0.301664	0.762643	0.83004	1	0.964014	57	tags=10%, list=4%, signal=10%	PRKACA/RB1
BP	GO:0031668	cellular response to extracellular stimulus	12	-0.360269	-0.731771	0.831522	1	0.964014	91	tags=67%, list=7%, signal=63%	POSTN/LRRK2/DCTPP1/DSC2/SFRP1/TP53/MED1
BP	GO:0051222	positive regulation of protein transport	54	-0.307785	-0.790662	0.831912	1	0.964014	489	tags=39%, list=37%, signal=26%	ADAM9/MMP12/TLR2/CD274/BMPR1A/TNF/LRRK2/AGER/CAMK1/TLR4/IL1A/FGR/SFN/CD244/IL1RL1/HTRA2/IL5/IFNG/MED1/TGFB2/FGG
BP	GO:1904951	positive regulation of establishment of protein localization	54	-0.307785	-0.790662	0.831912	1	0.964014	489	tags=39%, list=37%, signal=26%	ADAM9/MMP12/TLR2/CD274/BMPR1A/TNF/LRRK2/AGER/CAMK1/TLR4/IL1A/FGR/SFN/CD244/IL1RL1/HTRA2/IL5/IFNG/MED1/TGFB2/FGG
BP	GO:0002703	regulation of leukocyte mediated immunity	28	0.293109	0.795751	0.832618	1	0.964014	11	tags=7%, list=1%, signal=7%	LYN/LYN
MF	GO:0001664	G-protein coupled receptor binding	21	-0.331519	-0.747907	0.834887	1	0.964014	439	tags=42%, list=34%, signal=28%	PPBP/CCL8/POMC/CXCL9/STUB1/POMC/POMC/SFRP1/HSPA8
BP	GO:0009057	macromolecule catabolic process	47	-0.303502	-0.770125	0.837638	1	0.964014	270	tags=23%, list=21%, signal=19%	LDLR/PARK7/CHEK2/SIRT2/PGLYRP1/HTRA2/IFNG/HSPA8/SYNCRIP/TIMP3
BP	GO:0040011	locomotion	165	-0.291386	-0.838193	0.838405	1	0.964014	290	tags=26%, list=22%, signal=24%	BMPR1A/TNF/LRRK2/TEK/AGER/ADGRE2/CSF1/ANGPT2/FGFR4/GPNMB/IL1A/FGR/TDGF1/MMP14/L1CAM/NTRK2/CXCL9/CRK/IGFBP5/EPHB2/SST/LGALS8/VTN/PTPN11/NCK1/NOG/ANXA1/EFNB2/SPINT2/EPHA5/MET/BOC/ENG/FN1/IFNG/SFRP1/TNFRSF12A/TGFB2/LGALS3/RAC1/C1QBP/BMP7/DCN/FGF1/THBS1
BP	GO:0016192	vesicle-mediated transport	62	-0.301597	-0.789412	0.83848	1	0.964014	47	tags=10%, list=4%, signal=10%	CSK/LYN/LYN/SRC/NAPA/EPHA3
BP	GO:0031345	negative regulation of cell projection organization	10	0.328639	0.705533	0.839552	1	0.964014	177	tags=40%, list=14%, signal=35%	FYN/EFNB3/PTEN/KLK8
BP	GO:0042325	regulation of phosphorylation	150	-0.290389	-0.82772	0.840426	1	0.964014	405	tags=33%, list=31%, signal=26%	TNF/LRRK2/TEK/IL22RA2/ERBB3/AGER/NOTCH2/CAMK1/CSF1/FGFR4/GPNMB/TLR4/FGR/HPX/TDGF1/EDA2R/SFN/NTRK2/INHBA/GRB2/EPO/EPHB2/VTN/PARK7/PTPN11/HMGCR/CDC37/NCK1/NOG/LTF/SERPINF2/SIRT2/THPO/ENG/FN1/IL5/CD27/IFNG/ERP29/SFRP1/TGFB2/CSF2/TIMP3/RAC1/FGG/F2/BMP7/YES1/FGF1/THBS1
BP	GO:0071705	nitrogen compound transport	109	0.250604	0.887508	0.840426	1	0.964014	43	tags=6%, list=3%, signal=7%	CSK/LYN/LYN/PRKACA/STAT3/NAPA/FYN
MF	GO:0003682	chromatin binding	14	-0.350028	-0.727361	0.841248	1	0.964014	155	tags=20%, list=12%, signal=18%	TP53/MED1
BP	GO:0050790	regulation of catalytic activity	158	-0.289435	-0.830099	0.841387	1	0.964014	270	tags=21%, list=21%, signal=19%	CRK/EPO/EPHB2/DIABLO/TNNI3/VTN/PARK7/PTPN11/HMGCR/CDC37/NCK1/LTF/ANXA1/SPINT2/SERPINF2/EPHA5/LEPR/RASA1/FN1/HTRA2/CD27/IFNG/ITIH4/ERP29/SFRP1/TP53/TGFB2/TIMP3/PSME1/F2/CST6/BMP7/FGF1/THBS1
BP	GO:0009719	response to endogenous stimulus	107	-0.291094	-0.806099	0.841814	1	0.964014	270	tags=21%, list=21%, signal=18%	IGFBP5/GRB2/GDF5/LDLR/PARK7/PTPN11/NOG/GOT1/ANXA1/EPHA5/LEPR/JAK2/SIRT2/ENG/SFRP1/TP53/MED1/TGFB2/BMP7/YES1/FGF1/THBS1
BP	GO:0015031	protein transport	103	0.255698	0.895464	0.842105	1	0.964014	43	tags=6%, list=3%, signal=7%	CSK/LYN/LYN/PRKACA/STAT3/NAPA/FYN
MF	GO:0005215	transporter activity	14	-0.348981	-0.725186	0.842605	1	0.964014	538	tags=57%, list=41%, signal=34%	ATP5B/MSR1/MB/KPNA2/LDLR/VTN/LGALS3BP
BP	GO:0044772	mitotic cell cycle phase transition	19	0.294887	0.746117	0.844106	1	0.964014	57	tags=10%, list=4%, signal=10%	CAMK2A/RB1
BP	GO:0016567	protein ubiquitination	17	0.311901	0.757864	0.844358	1	0.964014	43	tags=12%, list=3%, signal=12%	HSP90AB1/FYN
BP	GO:0071310	cellular response to organic substance	206	-0.289331	-0.84191	0.84552	1	0.964014	270	tags=20%, list=21%, signal=19%	IL1RL1/IGFBP5/GRB2/IL13RA1/GDF5/EPO/LY86/IL1R2/LDLR/PARK7/PTPN11/CDC37/NCK1/NOG/LTF/GOT1/ANXA1/EPHA5/LEPR/JAK2/SIRT2/THPO/ENG/IL4R/ARG1/HTRA2/IFNG/IRF1/SFRP1/TP53/MED1/TGFB2/CSF2/SYNCRIP/TIMP3/HNRNPA2B1/BMP7/YES1/DCN/FGF1/THBS1
CC	GO:0044429	mitochondrial part	15	-0.345558	-0.725145	0.846883	1	0.964014	264	tags=40%, list=20%, signal=32%	PARK7/DNAJC19/HTRA2/LGALS3/C1QBP
BP	GO:0006928	movement of cell or subcellular component	170	-0.289768	-0.832292	0.847368	1	0.964014	290	tags=18%, list=22%, signal=16%	NTRK2/CXCL9/CRK/IGFBP5/DSC2/EPHB2/SST/LGALS8/VTN/PTPN11/NCK1/NOG/ANXA1/EFNB2/SPINT2/EPHA5/MET/BOC/ENG/FN1/IFNG/SFRP1/TNFRSF12A/TGFB2/LGALS3/RAC1/C1QBP/BMP7/DCN/FGF1/THBS1
BP	GO:0045834	positive regulation of lipid metabolic process	22	0.286436	0.745596	0.84739	1	0.964014	11	tags=8%, list=1%, signal=8%	LYN/LYN
BP	GO:0045787	positive regulation of cell cycle	25	0.284933	0.770955	0.847737	1	0.964014	57	tags=11%, list=4%, signal=11%	PRKACA/HSP90AB1/RB1
MF	GO:0000976	transcription regulatory region sequence-specific DNA binding	12	-0.354685	-0.720429	0.847826	1	0.964014	100	tags=25%, list=8%, signal=23%	IRF1/TP53
MF	GO:0000977	RNA polymerase II regulatory region sequence-specific DNA binding	12	-0.354685	-0.720429	0.847826	1	0.964014	100	tags=25%, list=8%, signal=23%	IRF1/TP53
MF	GO:0001012	RNA polymerase II regulatory region DNA binding	12	-0.354685	-0.720429	0.847826	1	0.964014	100	tags=25%, list=8%, signal=23%	IRF1/TP53
BP	GO:0060249	anatomical structure homeostasis	27	0.294253	0.78792	0.847826	1	0.964014	57	tags=10%, list=4%, signal=10%	SRC/HSP90AB1/RB1
MF	GO:1990837	sequence-specific double-stranded DNA binding	12	-0.354685	-0.720429	0.847826	1	0.964014	100	tags=25%, list=8%, signal=23%	IRF1/TP53
BP	GO:0045216	cell-cell junction organization	17	0.309467	0.75195	0.848249	1	0.964014	163	tags=29%, list=12%, signal=26%	PRKACA/EPHA3/KDR/PTEN/APOD
BP	GO:0032446	protein modification by small protein conjugation	18	0.309988	0.760328	0.848837	1	0.964014	43	tags=11%, list=3%, signal=11%	HSP90AB1/FYN
BP	GO:0022008	neurogenesis	98	0.249212	0.866374	0.849057	1	0.964014	70	tags=12%, list=5%, signal=12%	LYN/LYN/CAMK2A/STAT3/NAPA/FYN/EPHA3/RB1/BDNF/SERPINE2/EFNB3/IL1RAP
BP	GO:1902905	positive regulation of supramolecular fiber organization	18	-0.33502	-0.736734	0.849462	1	0.964014	262	tags=28%, list=20%, signal=23%	NCK1/SERPINF2/MET/RAC1
BP	GO:0032989	cellular component morphogenesis	83	-0.295621	-0.801133	0.850867	1	0.964014	208	tags=22%, list=16%, signal=20%	PTPN11/NOG/ANXA1/SPINT2/EPHA5/MET/BOC/FN1/DBNL/MED1/TNFRSF12A/TGFB2/OLFM4/RAC1/C1QBP/F2/CSRP3/BMP7
BP	GO:0031399	regulation of protein modification process	155	-0.287424	-0.824061	0.851266	1	0.964014	405	tags=33%, list=31%, signal=26%	TNF/LRRK2/TEK/IL22RA2/ERBB3/AGER/NOTCH2/CAMK1/CSF1/FGFR4/GPNMB/TLR4/FGR/HPX/TDGF1/EDA2R/SFN/NTRK2/INHBA/STUB1/GRB2/EPO/EPHB2/VTN/PARK7/PTPN11/HMGCR/BIRC3/CDC37/NCK1/NOG/LTF/SERPINF2/SIRT2/THPO/ENG/FN1/IL5/CD27/IFNG/ERP29/SFRP1/TGFB2/CSF2/TIMP3/RAC1/FGG/F2/BMP7/YES1/FGF1/THBS1
BP	GO:0019058	viral life cycle	16	-0.338271	-0.722396	0.851351	1	0.964014	479	tags=50%, list=37%, signal=32%	GSN/CTSB/TNF/SLPI/LTF/PPIE/HSPA8
MF	GO:0051219	phosphoprotein binding	16	-0.337793	-0.721377	0.851351	1	0.964014	336	tags=38%, list=26%, signal=28%	SFN/CRK/GRB2/RASA1/YES1
BP	GO:0007610	behavior	32	-0.310791	-0.7484	0.852041	1	0.964014	399	tags=34%, list=31%, signal=24%	AGER/EHMT2/NTRK2/EPHB2/LDLR/PARK7/HMGCR/LEPR/HTRA2/PTN
BP	GO:0070887	cellular response to chemical stimulus	257	-0.292717	-0.862236	0.852077	1	0.964014	270	tags=19%, list=21%, signal=19%	IL1RL1/IGFBP5/GRB2/IL13RA1/GDF5/EPO/LY86/DIABLO/IL1R2/LDLR/PARK7/PTPN11/B2M/CDC37/NCK1/NOG/LTF/GOT1/ANXA1/EPHA5/LEPR/MET/JAK2/SIRT2/THPO/ENG/IL4R/ARG1/HTRA2/IFNG/IRF1/SFRP1/MAPK9/TP53/MED1/TGFB2/PRDX6/LGALS3/CSF2/SYNCRIP/TIMP3/RAC1/HNRNPA2B1/C1QBP/BMP7/YES1/DCN/FGF1/THBS1
BP	GO:0032091	negative regulation of protein binding	15	0.309582	0.729847	0.852273	1	0.964014	14	tags=7%, list=1%, signal=7%	MAPK8
BP	GO:0046631	alpha-beta T cell activation	14	0.304198	0.70808	0.85283	1	0.964014	169	tags=36%, list=13%, signal=31%	STAT3/ZAP70/TNFSF8/PRKCQ/IL18R1
BP	GO:0051402	neuron apoptotic process	22	-0.3217	-0.733215	0.853918	1	0.964014	387	tags=22%, list=30%, signal=16%	TNFRSF21/DIABLO/PARK7/TGFB2
BP	GO:0048870	cell motility	153	-0.287083	-0.821353	0.853968	1	0.964014	359	tags=22%, list=28%, signal=18%	ANGPT2/FGFR4/GPNMB/IL1A/FGR/TDGF1/MMP14/L1CAM/NTRK2/CXCL9/CRK/IGFBP5/SST/LGALS8/VTN/PTPN11/NCK1/NOG/ANXA1/EFNB2/SPINT2/MET/ENG/FN1/IFNG/SFRP1/TNFRSF12A/TGFB2/LGALS3/RAC1/C1QBP/BMP7/DCN/FGF1/THBS1
BP	GO:0051674	localization of cell	153	-0.287083	-0.821353	0.853968	1	0.964014	359	tags=22%, list=28%, signal=18%	ANGPT2/FGFR4/GPNMB/IL1A/FGR/TDGF1/MMP14/L1CAM/NTRK2/CXCL9/CRK/IGFBP5/SST/LGALS8/VTN/PTPN11/NCK1/NOG/ANXA1/EFNB2/SPINT2/MET/ENG/FN1/IFNG/SFRP1/TNFRSF12A/TGFB2/LGALS3/RAC1/C1QBP/BMP7/DCN/FGF1/THBS1
BP	GO:0035264	multicellular organism growth	10	0.319848	0.686659	0.854478	1	0.964014	24	tags=10%, list=2%, signal=10%	STAT3
BP	GO:0050896	response to stimulus	478	-0.294368	-0.884761	0.855711	1	0.964014	343	tags=25%, list=26%, signal=30%	SLPI/TLR4/IL1A/FGR/CA6/EHMT2/HAAO/HPX/F5/TDGF1/CD83/CAT/EDA2R/TNFRSF21/VEGFA/C9/MMP14/CTSC/SFN/L1CAM/NTRK2/CXCL9/INHBA/CD244/STUB1/CRK/IL1RL1/TYMS/IGFBP5/GRB2/DSC2/IL13RA1/SMOC1/GDF5/EPO/PLA2G1B/EPHB2/SST/LY86/LGALS8/DIABLO/IL1R2/TNNI3/LDLR/VTN/PARK7/PTPN11/HMGCR/POMC/B2M/CTLA4/C1R/CDC37/NCK1/NOG/KLKB1/IL18BP/LTF/GOT1/ANXA1/CHEK2/EFNB2/LTA/SERPINF2/EPHA5/FLT3/POMC/F9/LEPR/MET/KLK5/BOC/JAK2/IL19/R…
BP	GO:0044087	regulation of cellular component biogenesis	67	-0.29309	-0.777932	0.85614	1	0.964014	284	tags=27%, list=22%, signal=22%	STUB1/GRB2/EPHB2/PTPN11/NCK1/SERPINF2/MET/RASA1/SIRT2/IL5/IFNG/MAPK9/TP53/CSF2/RAC1/BMP7/CAPG
BP	GO:0030595	leukocyte chemotaxis	31	-0.312882	-0.748591	0.856417	1	0.964014	11	tags=6%, list=1%, signal=6%	LYN/LYN
BP	GO:0061448	connective tissue development	25	-0.319247	-0.742103	0.857708	1	0.964014	585	tags=44%, list=45%, signal=25%	RXFP1/ACAN/EFEMP1/FGF6/BMP1/BMPR1A/CSF1/GDF5/NOG/BMP7
CC	GO:0019897	extrinsic component of plasma membrane	10	-0.370819	-0.724448	0.858311	1	0.964014	67	tags=17%, list=5%, signal=16%	FER/SERPINE2
BP	GO:0043085	positive regulation of catalytic activity	97	0.248413	0.86201	0.858491	1	0.964014	36	tags=8%, list=3%, signal=8%	LYN/LYN/MAPK8/STAT3/SRC/PDE5A/MAP2K1/HSP90AB1
BP	GO:0006955	immune response	147	-0.28573	-0.814602	0.858501	1	0.964014	342	tags=25%, list=26%, signal=20%	TLR4/IL1A/FGR/HPX/TDGF1/TNFRSF21/C9/CTSC/CXCL9/CD244/IL1RL1/PLA2G1B/VTN/PARK7/B2M/CTLA4/C1R/CDC37/IL18BP/LTF/ANXA1/LTA/KLK5/ARG1/PGLYRP1/IL5/IFNG/IRF1/MED1/TGFB2/CSF2/SYNCRIP/C1QBP/F2/HIST2H2BE/THBS1
CC	GO:0043209	myelin sheath	17	-0.332027	-0.718586	0.85906	1	0.964014	155	tags=18%, list=12%, signal=16%	HSPA8/TKT
CC	GO:0044459	plasma membrane part	141	-0.288455	-0.817811	0.859893	1	0.964014	412	tags=30%, list=32%, signal=23%	BMPR1A/TNF/LRRK2/TEK/ERBB3/AGER/ADGRE2/NOTCH2/IL12RB2/TFPI/FGFR4/TLR4/FGR/TDGF1/CD83/EDA2R/TNFRSF21/C9/NTRK2/CXCL9/CD244/IL1RL1/GRB2/EPHB2/DIABLO/LDLR/EPS15L1/B2M/CTLA4/MFGE8/ANXA1/EPHA5/MET/BOC/ENG/FN1/HTRA2/CD27/LGALS3/RAC1/FGG/F2/TGM3/THBS1
BP	GO:0002285	lymphocyte activation involved in immune response	13	0.305242	0.697334	0.860377	1	0.964014	24	tags=8%, list=2%, signal=8%	STAT3
CC	GO:0031090	organelle membrane	29	0.281614	0.775531	0.86087	1	0.964014	115	tags=13%, list=9%, signal=12%	SRC/HK2/CA4/PDE2A
BP	GO:0031349	positive regulation of defense response	47	-0.294465	-0.747195	0.861009	1	0.964014	20	tags=6%, list=2%, signal=6%	LYN/LYN/RPS6KA3
BP	GO:0044770	cell cycle phase transition	20	0.294543	0.744638	0.86166	1	0.964014	57	tags=10%, list=4%, signal=9%	CAMK2A/RB1
BP	GO:0045807	positive regulation of endocytosis	15	-0.340628	-0.714801	0.861789	1	0.964014	238	tags=27%, list=18%, signal=22%	VTN/B2M/MFGE8
BP	GO:0051403	stress-activated MAPK cascade	26	-0.320171	-0.750499	0.862159	1	0.964014	183	tags=37%, list=14%, signal=33%	TNF/AGER/TLR4/EDA2R/SERPINF2/CD27/SFRP1/MAPK9/TGFB2
BP	GO:2000026	regulation of multicellular organismal development	160	-0.285548	-0.820234	0.862539	1	0.964014	255	tags=17%, list=20%, signal=16%	EPHB2/LDLR/B2M/CTLA4/NCK1/NOG/ANXA1/EFNB2/SIRT2/ADM/SERPINF1/THPO/ENG/FN1/CD27/IFNG/IRF1/SFRP1/MED1/BGLAP/TNFRSF12A/TGFB2/C1QBP/F2/BMP7/DCN/FGF1/THBS1
BP	GO:0051249	regulation of lymphocyte activation	52	-0.293417	-0.753313	0.863196	1	0.964014	68	tags=9%, list=5%, signal=9%	LYN/LYN/PDE5A/ZAP70/EFNB3
BP	GO:0051100	negative regulation of binding	17	0.301956	0.733699	0.867704	1	0.964014	14	tags=6%, list=1%, signal=6%	MAPK8
BP	GO:0007417	central nervous system development	55	-0.295355	-0.759591	0.867718	1	0.964014	406	tags=36%, list=31%, signal=26%	BMPR1A/LRRK2/AGER/TLR4/TNFRSF21/NTRK2/INHBA/EPHB2/LDLR/VTN/PTPN11/NOG/EPHA5/SIRT2/ENG/HTRA2/SFRP1/MED1/F2/BMP7
BP	GO:0031503	protein-containing complex localization	10	-0.36427	-0.711654	0.867847	1	0.964014	668	tags=80%, list=51%, signal=39%	IL1B/PRDX1/SPHK1/TLR2/TNF/AGER/TLR4
BP	GO:0042345	NA	10	-0.36427	-0.711654	0.867847	1	0.964014	668	tags=80%, list=51%, signal=39%	IL1B/PRDX1/SPHK1/TLR2/TNF/AGER/TLR4
BP	GO:0042348	NA	10	-0.36427	-0.711654	0.867847	1	0.964014	668	tags=80%, list=51%, signal=39%	IL1B/PRDX1/SPHK1/TLR2/TNF/AGER/TLR4
BP	GO:0030111	regulation of Wnt signaling pathway	13	0.303495	0.693342	0.867925	1	0.964014	99	tags=23%, list=8%, signal=22%	SRC/MAPK14/FRZB
BP	GO:0002685	regulation of leukocyte migration	30	-0.310917	-0.738961	0.867949	1	0.964014	11	tags=6%, list=1%, signal=6%	LYN/LYN
BP	GO:0002697	regulation of immune effector process	51	-0.295371	-0.754949	0.867971	1	0.964014	16	tags=6%, list=1%, signal=6%	LYN/LYN/FER
BP	GO:0048667	cell morphogenesis involved in neuron differentiation	38	0.27138	0.794121	0.869159	1	0.964014	247	tags=22%, list=19%, signal=19%	EPHB2/PTPN11/NOG/EPHA5/BOC/FN1/TNFRSF12A/BMP7
BP	GO:0043087	regulation of GTPase activity	18	-0.325409	-0.715599	0.869624	1	0.964014	284	tags=39%, list=22%, signal=31%	NTF3/LRRK2/NTRK2/CRK/EPHA5/RASA1
BP	GO:0042306	regulation of protein import into nucleus	22	-0.31795	-0.724668	0.869854	1	0.964014	405	tags=35%, list=31%, signal=24%	BMPR1A/TNF/LRRK2/AGER/TLR4/IFNG/MED1
BP	GO:1904589	regulation of protein import	22	-0.31795	-0.724668	0.869854	1	0.964014	405	tags=35%, list=31%, signal=24%	BMPR1A/TNF/LRRK2/AGER/TLR4/IFNG/MED1
BP	GO:0042990	NA	11	-0.359144	-0.714462	0.870041	1	0.964014	668	tags=73%, list=51%, signal=36%	IL1B/PRDX1/SPHK1/TLR2/TNF/AGER/TLR4
BP	GO:0042991	NA	11	-0.359144	-0.714462	0.870041	1	0.964014	668	tags=73%, list=51%, signal=36%	IL1B/PRDX1/SPHK1/TLR2/TNF/AGER/TLR4
BP	GO:0051240	positive regulation of multicellular organismal process	170	-0.285733	-0.820702	0.870526	1	0.964014	284	tags=20%, list=22%, signal=18%	INHBA/CD244/IL1RL1/GDF5/EPHB2/LDLR/PARK7/B2M/NCK1/NOG/LTF/ANXA1/EFNB2/LTA/SERPINF2/MET/SIRT2/ADM/SERPINF1/THPO/ENG/FN1/CD27/IFNG/IRF1/MED1/TNFRSF12A/TGFB2/CSF2/FGG/C1QBP/F2/BMP7/FGF1/THBS1
BP	GO:0006753	nucleoside phosphate metabolic process	40	-0.302181	-0.745349	0.871501	1	0.964014	329	tags=25%, list=25%, signal=19%	ALDOA/CXCL9/TYMS/PARK7/HMGCR/ADM/ADSL/HSPA8/THBS1
BP	GO:0055086	nucleobase-containing small molecule metabolic process	40	-0.302181	-0.745349	0.871501	1	0.964014	329	tags=25%, list=25%, signal=19%	ALDOA/CXCL9/TYMS/PARK7/HMGCR/ADM/ADSL/HSPA8/THBS1
BP	GO:0003006	developmental process involved in reproduction	53	-0.294949	-0.757172	0.872107	1	0.964014	359	tags=32%, list=28%, signal=24%	ADAMTS1/IL1A/EHMT2/CTSV/INHBA/GRB2/PTPN11/NOG/SPINT2/DNAJC19/SIRT2/ADM/SERPINF1/SFRP1/MED1/CSF2/BMP7
BP	GO:0080090	regulation of primary metabolic process	294	-0.287677	-0.852297	0.873225	1	0.964014	284	tags=22%, list=22%, signal=22%	CXCL9/INHBA/CD244/STUB1/TYMS/IGFBP5/GRB2/GDF5/EPO/PLA2G1B/EPHB2/DIABLO/IL1R2/LDLR/VTN/PARK7/PTPN11/HMGCR/POMC/BIRC3/CDC37/NCK1/NOG/LTF/CHEK2/SPINT2/SERPINF2/POMC/LEPR/MET/SIRT2/ADM/THPO/ENG/FN1/PPIE/HTRA2/IL5/CD27/IFNG/ITIH4/IRF1/ERP29/SFRP1/TP53/MED1/HSPA8/TGFB2/PRDX6/CSF2/SYNCRIP/TIMP3/RAC1/HNRNPA2B1/FGG/C1QBP/PSME1/F2/CSRP3/CST6/BMP7/YES1/DCN/FGF1/THBS1
BP	GO:0051046	regulation of secretion	76	0.25094	0.845801	0.873239	1	0.964014	29	tags=6%, list=2%, signal=6%	LYN/LYN/CAMK2A/WNK3/NAPA
BP	GO:0042127	regulation of cell proliferation	156	-0.282791	-0.811187	0.873684	1	0.964014	209	tags=17%, list=16%, signal=16%	NCK1/NOG/LTF/ANXA1/EFNB2/SERPINF2/SIRT2/ADM/SERPINF1/THPO/ARG1/FN1/IFNG/IRF1/SFRP1/TP53/MED1/PTN/TGFB2/LGALS3/CSF2/F2/BMP7/FGF1/DPT/THBS1
BP	GO:0008406	gonad development	11	-0.355382	-0.706978	0.875513	1	0.964014	344	tags=25%, list=26%, signal=19%	INHBA/SFRP1
BP	GO:0045137	development of primary sexual characteristics	11	-0.355382	-0.706978	0.875513	1	0.964014	344	tags=25%, list=26%, signal=19%	INHBA/SFRP1
MF	GO:0070011	peptidase activity, acting on L-amino acid peptides	72	-0.289752	-0.777266	0.876457	1	0.964014	513	tags=37%, list=39%, signal=24%	FAP/PLAU/CTSH/PLG/ADAM9/MMP12/F3/CTSB/MMP1/BMP1/MMP2/CASP2/CTSF/ADAMTS1/MMP8/MMP14/CTSC/CTSV/C1R/KLKB1/LTF/F9/KLK5/HTRA2/SFRP1/F2/ADAMTS4
BP	GO:0002228	natural killer cell mediated immunity	10	0.30888	0.663114	0.876866	1	0.964014	905	tags=100%, list=69%, signal=31%	CADM1/SLAMF6/CRTAM/CD226/PTPN6/IL18RAP/KLRK1/VAV1/PRDX1/SH2D1A
BP	GO:0042267	natural killer cell mediated cytotoxicity	10	0.30888	0.663114	0.876866	1	0.964014	905	tags=100%, list=69%, signal=31%	CADM1/SLAMF6/CRTAM/CD226/PTPN6/IL18RAP/KLRK1/VAV1/PRDX1/SH2D1A
BP	GO:0051171	regulation of nitrogen compound metabolic process	286	-0.28722	-0.849958	0.877157	1	0.964014	284	tags=22%, list=22%, signal=22%	CXCL9/INHBA/STUB1/TYMS/IGFBP5/GRB2/GDF5/EPO/PLA2G1B/EPHB2/DIABLO/IL1R2/LDLR/VTN/PARK7/PTPN11/HMGCR/POMC/BIRC3/CDC37/NCK1/NOG/LTF/CHEK2/SPINT2/SERPINF2/POMC/MET/SIRT2/ADM/THPO/ENG/FN1/PPIE/HTRA2/IL5/CD27/IFNG/ITIH4/IRF1/ERP29/SFRP1/TP53/MED1/HSPA8/TGFB2/PRDX6/CSF2/SYNCRIP/TIMP3/RAC1/HNRNPA2B1/FGG/C1QBP/PSME1/F2/CSRP3/CST6/BMP7/YES1/DCN/FGF1/THBS1
MF	GO:0030246	carbohydrate binding	25	-0.311391	-0.723841	0.878788	1	0.964014	315	tags=28%, list=24%, signal=22%	OLR1/LGALS8/VTN/LGALS2/ENG/LGALS3
BP	GO:0046632	alpha-beta T cell differentiation	12	0.307905	0.695957	0.879699	1	0.964014	122	tags=25%, list=9%, signal=23%	STAT3/ZAP70/TNFSF8
MF	GO:0042802	identical protein binding	117	-0.283893	-0.792056	0.881004	1	0.964014	294	tags=23%, list=23%, signal=20%	OLR1/INHBA/STUB1/GRB2/GDF5/EPHB2/LDLR/PARK7/B2M/NOG/CHEK2/SERPINF2/LEPR/MET/JAK2/ENG/FN1/DCTN2/HTRA2/SFRP1/TP53/TGFB2/PRDX6/TKT/OLFM4/CSRP3/PSMD7
BP	GO:0017038	protein import	32	-0.296346	-0.713616	0.881378	1	0.964014	465	tags=42%, list=36%, signal=28%	TLR2/PEX5/BMPR1A/TNF/LRRK2/AGER/TLR4/ING1/KPNA2/GDF5/IFNG/MED1/TGFB2
BP	GO:0001894	tissue homeostasis	16	0.295233	0.705617	0.881679	1	0.964014	57	tags=12%, list=4%, signal=12%	SRC/RB1
MF	GO:0031625	ubiquitin protein ligase binding	19	-0.322663	-0.712079	0.882273	1	0.964014	88	tags=25%, list=7%, signal=24%	CHEK2/TP53/HSPA8/PRDX6
MF	GO:0044389	ubiquitin-like protein ligase binding	19	-0.322663	-0.712079	0.882273	1	0.964014	88	tags=25%, list=7%, signal=24%	CHEK2/TP53/HSPA8/PRDX6
BP	GO:0048731	system development	274	-0.286983	-0.847398	0.88313	1	0.964014	263	tags=19%, list=20%, signal=19%	GRB2/SMOC1/GDF5/EPO/EPHB2/LGALS8/TNNI3/LDLR/VTN/PTPN11/B2M/CTLA4/NCK1/NOG/LTF/ANXA1/EFNB2/LTA/SPINT2/SERPINF2/EPHA5/FLT3/LEPR/MET/DNAJC19/BOC/RASA1/SIRT2/ADM/SERPINF1/THPO/ENG/FN1/HTRA2/CD27/IFNG/IRF1/DBNL/SFRP1/MED1/PTN/BGLAP/TNFRSF12A/TGFB2/CSF2/F2/CSRP3/BMP7/DCN/FGF1/TGM3/THBS1
BP	GO:0070997	neuron death	29	-0.306659	-0.727302	0.88342	1	0.964014	399	tags=30%, list=31%, signal=21%	ERBB3/GPNMB/TLR4/TNFRSF21/DIABLO/PARK7/EFNB2/TGFB2
BP	GO:0009887	animal organ morphogenesis	76	-0.281151	-0.754799	0.883721	1	0.964014	409	tags=29%, list=31%, signal=22%	BMPR1A/TNF/LRRK2/NOTCH2/CSF1/COL8A1/ADAMTS1/MMP14/NTRK2/INHBA/IGFBP5/EPHB2/TNNI3/NOG/LTF/EFNB2/ENG/SFRP1/MED1/TGFB2/BMP7/FGF1
BP	GO:0051128	regulation of cellular component organization	174	-0.281544	-0.811346	0.884013	1	0.964014	284	tags=24%, list=22%, signal=22%	CXCL9/CTSV/INHBA/STUB1/CRK/IGFBP5/GRB2/EPHB2/LDLR/VTN/PTPN11/B2M/CDC37/MFGE8/NCK1/ANXA1/EFNB2/SERPINF2/EPHA5/MET/RASA1/SIRT2/FN1/HTRA2/IL5/IFNG/SFRP1/MAPK9/TP53/HSPA8/TNFRSF12A/TGFB2/LGALS3/CSF2/OLFM4/RAC1/C1QBP/F2/BMP7/IGFBP1/DCN/CAPG
BP	GO:0060255	regulation of macromolecule metabolic process	294	-0.284621	-0.843245	0.884381	1	0.964014	264	tags=20%, list=20%, signal=21%	IGFBP5/GRB2/GDF5/EPO/PLA2G1B/EPHB2/DIABLO/IL1R2/LDLR/VTN/PARK7/PTPN11/HMGCR/POMC/BIRC3/CDC37/NCK1/NOG/LTF/CHEK2/SPINT2/SERPINF2/POMC/MET/SIRT2/THPO/ENG/FN1/PPIE/HTRA2/IL5/CD27/IFNG/ITIH4/IRF1/ERP29/SFRP1/MAPK9/TP53/MED1/HSPA8/TGFB2/PRDX6/CSF2/SYNCRIP/TIMP3/RAC1/HNRNPA2B1/FGG/C1QBP/PSME1/F2/CSRP3/CST6/BMP7/YES1/DCN/FGF1/THBS1
BP	GO:0044260	cellular macromolecule metabolic process	326	-0.284478	-0.846712	0.884965	1	0.964014	264	tags=21%, list=20%, signal=22%	IGFBP5/GRB2/GDF5/EPO/PLA2G1B/EPHB2/DIABLO/IL1R2/LDLR/VTN/PARK7/PTPN11/HMGCR/POMC/BIRC3/BGN/CDC37/NCK1/NOG/LTF/ANXA1/CHEK2/SPINT2/SERPINF2/EPHA5/FLT3/POMC/MET/JAK2/SIRT2/ADM/THPO/ENG/FN1/PPIE/HTRA2/IL5/CD27/IFNG/ITIH4/IRF1/ERP29/SFRP1/MAPK9/TP53/PPIA/MED1/HSPA8/TGFB2/PRDX6/CSF2/SYNCRIP/TIMP3/RAC1/HNRNPA2B1/FGG/C1QBP/PSME1/F2/CSRP3/CST6/BMP7/YES1/DCN/FGF1/TGM3/HIST3H2A/THBS1
BP	GO:0006913	nucleocytoplasmic transport	38	-0.300215	-0.735857	0.887056	1	0.964014	405	tags=41%, list=31%, signal=29%	TNF/LRRK2/AGER/CAMK1/TLR4/ING1/KPNA2/SFN/GDF5/PARK7/PTPN11/IFNG/MED1/TGFB2/HNRNPA2B1
BP	GO:0051169	nuclear transport	38	-0.300215	-0.735857	0.887056	1	0.964014	405	tags=41%, list=31%, signal=29%	TNF/LRRK2/AGER/CAMK1/TLR4/ING1/KPNA2/SFN/GDF5/PARK7/PTPN11/IFNG/MED1/TGFB2/HNRNPA2B1
BP	GO:0010033	response to organic substance	227	-0.28153	-0.823451	0.88764	1	0.964014	270	tags=20%, list=21%, signal=19%	IL1RL1/TYMS/IGFBP5/GRB2/IL13RA1/GDF5/EPO/LY86/IL1R2/LDLR/PARK7/PTPN11/B2M/CDC37/NCK1/NOG/LTF/GOT1/ANXA1/EPHA5/LEPR/JAK2/SIRT2/THPO/ENG/IL4R/ARG1/HTRA2/IFNG/ITIH4/IRF1/SFRP1/TP53/MED1/BGLAP/TGFB2/CSF2/SYNCRIP/TIMP3/HNRNPA2B1/BMP7/YES1/DCN/FGF1/THBS1
BP	GO:0051961	negative regulation of nervous system development	21	-0.313704	-0.707717	0.888149	1	0.964014	247	tags=36%, list=19%, signal=30%	LDLR/B2M/NOG/EFNB2/MED1/F2/BMP7
BP	GO:0045321	leukocyte activation	90	-0.282989	-0.772303	0.889143	1	0.964014	350	tags=25%, list=27%, signal=20%	TLR4/FGR/CD83/TNFRSF21/MMP14/CD244/IL1RL1/LDLR/B2M/CTLA4/NCK1/ANXA1/EFNB2/LEPR/ARG1/CD27/IFNG/IRF1/SFRP1/LGALS3/CSF2/THBS1
BP	GO:0010675	regulation of cellular carbohydrate metabolic process	15	0.289016	0.681363	0.890152	1	0.964014	531	tags=65%, list=41%, signal=39%	LCMT1/GCG/INSR/TFF3/POMC/CD244/IGFBP5/POMC/POMC/LEPR
BP	GO:0007254	JNK cascade	20	-0.317324	-0.707708	0.890521	1	0.964014	403	tags=38%, list=31%, signal=27%	AGER/TLR4/EDA2R/SERPINF2/CD27/SFRP1/MAPK9
BP	GO:0002376	immune system process	219	-0.278917	-0.815712	0.890705	1	0.964014	342	tags=24%, list=26%, signal=21%	TLR4/IL1A/FGR/HPX/TDGF1/CD83/TNFRSF21/C9/MMP14/CTSC/CXCL9/INHBA/CD244/IL1RL1/EPO/PLA2G1B/LDLR/VTN/PARK7/PTPN11/B2M/CTLA4/C1R/CDC37/NCK1/IL18BP/LTF/ANXA1/EFNB2/LTA/FLT3/LEPR/KLK5/THPO/ARG1/PGLYRP1/IL5/CD27/IFNG/IRF1/SFRP1/MED1/TGFB2/LGALS3/CSF2/SYNCRIP/RAC1/C1QBP/PSME1/F2/HIST2H2BE/THBS1
BP	GO:0051246	regulation of protein metabolic process	223	-0.279985	-0.819025	0.891505	1	0.964014	270	tags=21%, list=21%, signal=20%	TYMS/IGFBP5/GRB2/EPO/EPHB2/DIABLO/IL1R2/LDLR/VTN/PARK7/PTPN11/HMGCR/BIRC3/CDC37/NCK1/NOG/LTF/CHEK2/SPINT2/SERPINF2/SIRT2/THPO/ENG/FN1/HTRA2/IL5/CD27/IFNG/ITIH4/IRF1/ERP29/SFRP1/TGFB2/CSF2/SYNCRIP/TIMP3/RAC1/HNRNPA2B1/FGG/C1QBP/PSME1/F2/CST6/BMP7/YES1/FGF1/THBS1
BP	GO:1902107	positive regulation of leukocyte differentiation	21	-0.309737	-0.698767	0.892144	1	0.964014	403	tags=38%, list=31%, signal=27%	AGER/CSF1/CD83/MMP14/ANXA1/CD27/IFNG
BP	GO:0080135	regulation of cellular response to stress	48	-0.289854	-0.736278	0.89246	1	0.964014	11	tags=4%, list=1%, signal=4%	LYN/LYN
BP	GO:0090068	positive regulation of cell cycle process	18	-0.317305	-0.697778	0.892473	1	0.964014	202	tags=21%, list=15%, signal=18%	SIRT2/TP53/MED1
BP	GO:0001501	skeletal system development	40	-0.294542	-0.726507	0.89313	1	0.964014	301	tags=27%, list=23%, signal=21%	MMP2/BMPR1A/MMP14/GDF5/PTPN11/NOG/LTF/SFRP1/MED1/BMP7
BP	GO:0016202	regulation of striated muscle tissue development	15	-0.326863	-0.685915	0.894309	1	0.964014	405	tags=31%, list=31%, signal=22%	ERBB3/NOG/EFNB2/SIRT2
BP	GO:0048634	regulation of muscle organ development	15	-0.326863	-0.685915	0.894309	1	0.964014	405	tags=31%, list=31%, signal=22%	ERBB3/NOG/EFNB2/SIRT2
BP	GO:0006470	protein dephosphorylation	14	0.290462	0.676108	0.89434	1	0.964014	36	tags=7%, list=3%, signal=7%	HSP90AB1
BP	GO:0050663	cytokine secretion	32	0.275219	0.763213	0.894495	1	0.964014	98	tags=11%, list=8%, signal=11%	LYN/LYN/IL1RAP/MAPK14
BP	GO:0050707	regulation of cytokine secretion	32	0.275219	0.763213	0.894495	1	0.964014	98	tags=11%, list=8%, signal=11%	LYN/LYN/IL1RAP/MAPK14
BP	GO:0042221	response to chemical	299	-0.281863	-0.835104	0.896447	1	0.964014	284	tags=20%, list=22%, signal=20%	CXCL9/INHBA/STUB1/IL1RL1/TYMS/IGFBP5/GRB2/IL13RA1/GDF5/EPO/EPHB2/LY86/DIABLO/IL1R2/LDLR/PARK7/PTPN11/B2M/CDC37/NCK1/NOG/LTF/GOT1/ANXA1/EFNB2/EPHA5/LEPR/MET/BOC/JAK2/SIRT2/THPO/ENG/IL4R/ARG1/HTRA2/IFNG/ITIH4/IRF1/SFRP1/MAPK9/TP53/MED1/BGLAP/TGFB2/PRDX6/LGALS3/CSF2/SYNCRIP/TIMP3/RAC1/HNRNPA2B1/FGG/C1QBP/BMP7/YES1/DCN/FGF1/THBS1
BP	GO:1901215	negative regulation of neuron death	17	-0.315763	-0.683388	0.896644	1	0.964014	399	tags=22%, list=31%, signal=16%	ERBB3/GPNMB/PARK7
BP	GO:1901987	regulation of cell cycle phase transition	14	-0.327876	-0.68133	0.896879	1	0.964014	391	tags=33%, list=30%, signal=24%	CASP2/GPNMB/ANXA1/TP53
BP	GO:1901990	regulation of mitotic cell cycle phase transition	14	-0.327876	-0.68133	0.896879	1	0.964014	391	tags=33%, list=30%, signal=24%	CASP2/GPNMB/ANXA1/TP53
BP	GO:0032268	regulation of cellular protein metabolic process	207	-0.277036	-0.806815	0.897119	1	0.964014	270	tags=21%, list=21%, signal=20%	TYMS/IGFBP5/GRB2/EPO/EPHB2/DIABLO/IL1R2/LDLR/VTN/PARK7/PTPN11/HMGCR/BIRC3/CDC37/NCK1/NOG/LTF/SPINT2/SERPINF2/SIRT2/THPO/ENG/FN1/HTRA2/IL5/CD27/IFNG/ITIH4/ERP29/SFRP1/TGFB2/CSF2/SYNCRIP/TIMP3/RAC1/HNRNPA2B1/FGG/PSME1/F2/CST6/BMP7/YES1/FGF1/THBS1
CC	GO:0005794	Golgi apparatus	35	-0.301055	-0.72953	0.897208	1	0.964014	85	tags=14%, list=7%, signal=13%	LYN/LYN/CPE/CA4/LMAN2
BP	GO:0030097	hemopoiesis	67	0.253829	0.818538	0.897959	1	0.964014	122	tags=16%, list=9%, signal=15%	LYN/LYN/STAT3/SRC/IL34/RB1/ZAP70/KIT/MAPK14/CD4/TNFSF8
CC	GO:0045177	apical part of cell	20	-0.312381	-0.696685	0.899866	1	0.964014	392	tags=32%, list=30%, signal=23%	ERBB3/AGER/TDGF1/LDLR/ANXA1/FN1
BP	GO:0007626	locomotory behavior	11	-0.339173	-0.674731	0.900137	1	0.964014	234	tags=27%, list=18%, signal=23%	PARK7/HTRA2
BP	GO:0035710	CD4-positive, alpha-beta T cell activation	11	0.306273	0.678599	0.900369	1	0.964014	24	tags=9%, list=2%, signal=9%	STAT3
MF	GO:0004714	transmembrane receptor protein tyrosine kinase activity	24	-0.308069	-0.708322	0.901202	1	0.964014	392	tags=48%, list=30%, signal=34%	EFEMP1/FLT4/INSR/TEK/ERBB3/FGFR4/NTRK2/EPHB2/EPHA5/FLT3/MET
BP	GO:0009607	response to biotic stimulus	74	-0.277988	-0.746808	0.903824	1	0.964014	20	tags=7%, list=2%, signal=7%	LYN/LYN/MAPK8/FER/RPS6KA3
BP	GO:0048812	neuron projection morphogenesis	44	-0.286044	-0.717186	0.904403	1	0.964014	247	tags=22%, list=19%, signal=18%	EPHB2/PTPN11/NOG/EPHA5/BOC/FN1/DBNL/TNFRSF12A/BMP7
BP	GO:0070201	regulation of establishment of protein localization	83	0.237081	0.811781	0.905109	1	0.964014	43	tags=6%, list=3%, signal=6%	CSK/LYN/LYN/PRKACA/FYN
BP	GO:0090087	regulation of peptide transport	83	0.237468	0.813106	0.905109	1	0.964014	43	tags=6%, list=3%, signal=6%	CSK/LYN/LYN/PRKACA/FYN
MF	GO:0004871	signal transducer activity	98	0.245353	0.852958	0.90566	1	0.964014	171	tags=19%, list=13%, signal=18%	MAPK8/STAT3/MAP2K1/FYN/EPHA3/IL1RAP/TNFRSF8/KIT/PLAUR/MAPK14/CD4/LYVE1/SELE/KDR/CD47/CRLF2/COLEC12/IL18R1/TNFRSF1B
BP	GO:0000902	cell morphogenesis	80	-0.276961	-0.747973	0.906651	1	0.964014	247	tags=21%, list=19%, signal=19%	PTPN11/NOG/ANXA1/SPINT2/EPHA5/MET/BOC/FN1/DBNL/MED1/TNFRSF12A/TGFB2/OLFM4/RAC1/C1QBP/F2/BMP7
BP	GO:0002532	production of molecular mediator involved in inflammatory response	10	-0.340453	-0.665124	0.907357	1	0.964014	341	tags=36%, list=26%, signal=27%	IL1R2/IL4R/F2
BP	GO:0016477	cell migration	150	-0.278184	-0.792932	0.907447	1	0.964014	245	tags=21%, list=19%, signal=20%	ANGPT2/FGFR4/GPNMB/IL1A/FGR/TDGF1/MMP14/L1CAM/NTRK2/CXCL9/IGFBP5/SST/LGALS8/VTN/PTPN11/NCK1/NOG/ANXA1/EFNB2/MET/ENG/FN1/IFNG/SFRP1/TNFRSF12A/TGFB2/LGALS3/RAC1/C1QBP/BMP7/DCN/FGF1/THBS1
BP	GO:0008283	cell proliferation	176	-0.277104	-0.798244	0.907466	1	0.964014	309	tags=25%, list=24%, signal=22%	COL8A1/GPNMB/TLR4/IL1A/TDGF1/ING1/TNFRSF21/MMP14/SFN/CXCL9/CTSV/INHBA/IGFBP5/GDF5/EPO/VTN/CTLA4/NCK1/NOG/LTF/ANXA1/EFNB2/SERPINF2/SIRT2/ADM/SERPINF1/THPO/ARG1/FN1/DCTN2/IFNG/IRF1/SFRP1/TP53/MED1/PTN/TGFB2/LGALS3/CSF2/F2/BMP7/FGF1/DPT/THBS1
BP	GO:0030100	regulation of endocytosis	22	0.276751	0.720384	0.907631	1	0.964014	195	tags=32%, list=15%, signal=28%	SRC/EPHA3/LMAN2/SELE/CD47/CALR/DKK1
BP	GO:0097529	myeloid leukocyte migration	30	-0.295693	-0.702778	0.907692	1	0.964014	11	tags=6%, list=1%, signal=6%	LYN/LYN
BP	GO:0051606	detection of stimulus	13	-0.320328	-0.660658	0.909091	1	0.964014	125	tags=31%, list=10%, signal=28%	CA6/PGLYRP1/CSRP3
BP	GO:0032273	positive regulation of protein polymerization	11	-0.335879	-0.668178	0.909713	1	0.964014	262	tags=36%, list=20%, signal=29%	NCK1/MET/RAC1
MF	GO:0003690	double-stranded DNA binding	14	-0.317738	-0.660264	0.910448	1	0.964014	100	tags=21%, list=8%, signal=20%	IRF1/TP53
BP	GO:0002367	cytokine production involved in immune response	19	-0.309339	-0.682675	0.91069	1	0.964014	460	tags=42%, list=35%, signal=28%	BCL6/TLR2/TNF/TLR4/B2M/ARG1/TGFB2
BP	GO:0044255	cellular lipid metabolic process	38	0.26116	0.764215	0.911215	1	0.964014	175	tags=26%, list=13%, signal=23%	LYN/LYN/KIT/MAPK14/PIK3CG/PLA2G7/PDK1/PTEN/APOD/PLA2G10
BP	GO:0042110	T cell activation	56	-0.276755	-0.716059	0.911271	1	0.964014	227	tags=20%, list=17%, signal=17%	CTLA4/NCK1/ANXA1/EFNB2/LEPR/ARG1/CD27/IFNG/IRF1/LGALS3
BP	GO:0032501	multicellular organismal process	383	-0.281117	-0.839975	0.91138	1	0.964014	353	tags=25%, list=27%, signal=26%	COL8A1/GPNMB/ADAMTS1/POMC/TLR4/IL1A/FGR/CA6/EHMT2/F5/TDGF1/CD83/ALDOA/CAT/MMP8/TNFRSF21/TFF1/MMP14/SFN/L1CAM/NTRK2/CTSV/INHBA/CD244/IL1RL1/IGFBP5/GRB2/DSC2/SMOC1/GDF5/EPO/PLA2G1B/EPHB2/LGALS8/IL1R2/TNNI3/LDLR/VTN/PARK7/PTPN11/HMGCR/POMC/B2M/CTLA4/NCK1/NOG/KLKB1/LTF/ANXA1/EFNB2/LTA/SPINT2/SERPINF2/EPHA5/FLT3/POMC/F9/LEPR/MET/DNAJC19/BOC/IL19/RASA1/SIRT2/ADM/SERPINF1/THPO/ENG/IL4R/ARG1/FN1/HTRA2/CD…
CC	GO:0019866	organelle inner membrane	10	-0.337274	-0.658913	0.911444	1	0.964014	264	tags=40%, list=20%, signal=32%	PARK7/DNAJC19/LGALS3
BP	GO:0000003	reproduction	74	-0.274297	-0.736891	0.911935	1	0.964014	359	tags=29%, list=28%, signal=23%	ADAMTS1/IL1A/EHMT2/ALDOA/CTSV/INHBA/IGFBP5/GRB2/EPO/PTPN11/NOG/SPINT2/LEPR/DNAJC19/SIRT2/ADM/SERPINF1/SFRP1/MED1/CSF2/C1QBP/BMP7
BP	GO:0022414	reproductive process	74	-0.274297	-0.736891	0.911935	1	0.964014	359	tags=29%, list=28%, signal=23%	ADAMTS1/IL1A/EHMT2/ALDOA/CTSV/INHBA/IGFBP5/GRB2/EPO/PTPN11/NOG/SPINT2/LEPR/DNAJC19/SIRT2/ADM/SERPINF1/SFRP1/MED1/CSF2/C1QBP/BMP7
BP	GO:0051223	regulation of protein transport	82	0.237602	0.812553	0.913043	1	0.964014	43	tags=6%, list=3%, signal=6%	CSK/LYN/LYN/PRKACA/FYN
BP	GO:0071229	cellular response to acid chemical	16	-0.31042	-0.662921	0.913514	1	0.964014	47	tags=17%, list=4%, signal=16%	LYN/LYN/EPHA3
BP	GO:0031323	regulation of cellular metabolic process	299	-0.278034	-0.823761	0.913706	1	0.964014	284	tags=21%, list=22%, signal=22%	CXCL9/INHBA/CD244/STUB1/TYMS/IGFBP5/GRB2/GDF5/EPO/PLA2G1B/EPHB2/DIABLO/IL1R2/LDLR/VTN/PARK7/PTPN11/HMGCR/POMC/BIRC3/CDC37/NCK1/NOG/LTF/CHEK2/SPINT2/SERPINF2/POMC/LEPR/MET/SIRT2/ADM/THPO/ENG/FN1/PPIE/HTRA2/IL5/CD27/IFNG/ITIH4/IRF1/ERP29/SFRP1/TP53/MED1/HSPA8/TGFB2/PRDX6/CSF2/SYNCRIP/TIMP3/RAC1/HNRNPA2B1/FGG/C1QBP/PSME1/F2/CSRP3/CST6/BMP7/YES1/DCN/FGF1/THBS1
BP	GO:0007569	cell aging	11	-0.333975	-0.664391	0.913817	1	0.964014	198	tags=27%, list=15%, signal=23%	ENG/TP53
BP	GO:1900180	regulation of protein localization to nucleus	26	0.2629	0.708428	0.914163	1	0.964014	108	tags=32%, list=8%, signal=30%	TNF/LRRK2/AGER/TLR4/PARK7/IFNG/MED1/F2
BP	GO:0006508	proteolysis	147	-0.272015	-0.775502	0.914467	1	0.964014	242	tags=17%, list=19%, signal=16%	IL1R2/VTN/PARK7/C1R/KLKB1/LTF/SPINT2/SERPINF2/F9/KLK5/SIRT2/FN1/HTRA2/CD27/IFNG/ITIH4/SFRP1/TIMP3/FGG/C1QBP/PSME1/F2/CST6/ADAMTS4/THBS1
BP	GO:0000904	cell morphogenesis involved in differentiation	55	-0.278532	-0.716327	0.915049	1	0.964014	290	tags=26%, list=22%, signal=21%	CRK/EPHB2/PTPN11/NOG/SPINT2/EPHA5/MET/BOC/FN1/TNFRSF12A/OLFM4/RAC1/C1QBP/BMP7
BP	GO:0051347	positive regulation of transferase activity	65	-0.274837	-0.726365	0.915592	1	0.964014	108	tags=9%, list=8%, signal=9%	ERP29/TGFB2/F2/FGF1/THBS1
CC	GO:0016324	apical plasma membrane	13	-0.316027	-0.651788	0.915875	1	0.964014	392	tags=40%, list=30%, signal=28%	ERBB3/AGER/TDGF1/ANXA1/FN1
BP	GO:0072594	establishment of protein localization to organelle	39	-0.288405	-0.708084	0.916773	1	0.964014	406	tags=35%, list=31%, signal=25%	BMPR1A/TNF/LRRK2/AGER/TLR4/ING1/KPNA2/GDF5/HTRA2/IFNG/MED1/HSPA8/TGFB2
BP	GO:0032388	positive regulation of intracellular transport	27	-0.292914	-0.694025	0.918394	1	0.964014	405	tags=39%, list=31%, signal=28%	TNF/LRRK2/AGER/CAMK1/TLR4/FGR/SFN/HTRA2/IFNG/MED1
BP	GO:0006109	regulation of carbohydrate metabolic process	18	0.282409	0.692684	0.918605	1	0.964014	496	tags=55%, list=38%, signal=35%	LCMT1/GCG/INSR/TFF3/POMC/CD244/IGFBP5/POMC/POMC/LEPR
BP	GO:0051056	regulation of small GTPase mediated signal transduction	14	-0.308216	-0.640476	0.919946	1	0.964014	377	tags=43%, list=29%, signal=31%	CSF1/EPO/EPHB2/MET/RASA1
BP	GO:0071702	organic substance transport	128	-0.26967	-0.758267	0.920259	1	0.964014	343	tags=26%, list=26%, signal=21%	TLR4/IL1A/FGR/ING1/TNFRSF21/KPNA2/SFN/NTRK2/INHBA/CD244/IL1RL1/GDF5/PLA2G1B/IL1R2/LDLR/PARK7/PTPN11/POMC/ANXA1/EPHA5/POMC/FN1/HTRA2/IL5/IFNG/ERP29/SFRP1/MED1/HSPA8/TGFB2/HNRNPA2B1/FGG/YES1/THBS1
BP	GO:0019637	organophosphate metabolic process	63	-0.275805	-0.723841	0.920616	1	0.964014	60	tags=12%, list=5%, signal=13%	LYN/LYN/STAT3/HK2/PDE5A/ENO2/ENTPD3/CKM
BP	GO:0006606	protein import into nucleus	31	-0.285228	-0.682427	0.92122	1	0.964014	465	tags=41%, list=36%, signal=27%	TLR2/BMPR1A/TNF/LRRK2/AGER/TLR4/ING1/KPNA2/GDF5/IFNG/MED1/TGFB2
BP	GO:0051170	import into nucleus	31	-0.285228	-0.682427	0.92122	1	0.964014	465	tags=41%, list=36%, signal=27%	TLR2/BMPR1A/TNF/LRRK2/AGER/TLR4/ING1/KPNA2/GDF5/IFNG/MED1/TGFB2
BP	GO:0048639	positive regulation of developmental growth	17	0.277914	0.675281	0.922179	1	0.964014	131	tags=30%, list=10%, signal=27%	PEX5/BMPR1A/CSF1/FN1/TNFRSF12A
BP	GO:0001707	mesoderm formation	10	-0.327162	-0.639157	0.922343	1	0.964014	278	tags=30%, list=21%, signal=24%	NOG/BMP7
BP	GO:0048332	mesoderm morphogenesis	10	-0.327162	-0.639157	0.922343	1	0.964014	278	tags=30%, list=21%, signal=24%	NOG/BMP7
BP	GO:0008643	carbohydrate transport	11	-0.323629	-0.64381	0.923393	1	0.964014	27	tags=36%, list=2%, signal=36%	TNF/PTPN11/YES1
BP	GO:0008645	hexose transmembrane transport	11	-0.323629	-0.64381	0.923393	1	0.964014	27	tags=36%, list=2%, signal=36%	TNF/PTPN11/YES1
BP	GO:0015749	monosaccharide transmembrane transport	11	-0.323629	-0.64381	0.923393	1	0.964014	27	tags=36%, list=2%, signal=36%	TNF/PTPN11/YES1
BP	GO:0015758	NA	11	-0.323629	-0.64381	0.923393	1	0.964014	27	tags=36%, list=2%, signal=36%	TNF/PTPN11/YES1
BP	GO:0050794	regulation of cellular process	492	-0.27584	-0.830006	0.924	1	0.964014	284	tags=21%, list=22%, signal=27%	CXCL9/CTSV/INHBA/CD244/OCIAD1/STUB1/CRK/IL1RL1/TYMS/IGFBP5/GRB2/DSC2/IL13RA1/SMOC1/GDF5/EPO/PLA2G1B/EPHB2/SST/LY86/DIABLO/IL1R2/TNNI3/LDLR/VTN/PARK7/PTPN11/HMGCR/POMC/BIRC3/B2M/CTLA4/CDC37/MFGE8/NCK1/NOG/LTF/GOT1/ANXA1/CHEK2/EFNB2/LTA/SPINT2/SERPINF2/EPHA5/FLT3/POMC/LEPR/MET/KLK5/BOC/JAK2/IL19/RASA1/SIRT2/ADM/SERPINF1/THPO/ENG/IL4R/ARG1/FN1/PPIE/PGLYRP1/CDH6/HTRA2/IL5/CD27/VEGFA/IFNG/ITIH4/IRF1/E…
BP	GO:0050727	regulation of inflammatory response	43	-0.283384	-0.706132	0.925127	1	0.964014	11	tags=4%, list=1%, signal=5%	LYN/LYN
BP	GO:0051716	cellular response to stimulus	414	-0.278105	-0.833231	0.925478	1	0.964014	270	tags=20%, list=21%, signal=23%	CRK/IL1RL1/IGFBP5/GRB2/DSC2/IL13RA1/SMOC1/GDF5/EPO/EPHB2/SST/LY86/DIABLO/IL1R2/TNNI3/LDLR/PARK7/PTPN11/HMGCR/POMC/B2M/CTLA4/CDC37/NCK1/NOG/LTF/GOT1/ANXA1/CHEK2/EFNB2/LTA/SERPINF2/EPHA5/FLT3/POMC/LEPR/MET/KLK5/BOC/JAK2/IL19/RASA1/SIRT2/ADM/THPO/ENG/IL4R/ARG1/FN1/PGLYRP1/CDH6/HTRA2/IL5/CD27/VEGFA/IFNG/IRF1/ERP29/DBNL/SFRP1/MAPK9/TP53/MED1/PTN/DKK3/TNFRSF12A/TGFB2/PRDX6/LGALS3/CSF2/SYNCRIP/TIMP3/RAC…
BP	GO:0051247	positive regulation of protein metabolic process	160	-0.268688	-0.771805	0.926548	1	0.964014	242	tags=17%, list=19%, signal=16%	LDLR/VTN/PARK7/PTPN11/BIRC3/NCK1/LTF/SERPINF2/SIRT2/THPO/ENG/FN1/HTRA2/IL5/CD27/IFNG/IRF1/ERP29/TGFB2/CSF2/RAC1/FGG/PSME1/F2/BMP7/YES1/FGF1/THBS1
BP	GO:0019222	regulation of metabolic process	313	-0.275429	-0.816898	0.927199	1	0.964014	284	tags=21%, list=22%, signal=22%	CXCL9/INHBA/CD244/STUB1/TYMS/IGFBP5/GRB2/GDF5/EPO/PLA2G1B/EPHB2/DIABLO/IL1R2/LDLR/VTN/PARK7/PTPN11/HMGCR/POMC/BIRC3/CDC37/NCK1/NOG/LTF/CHEK2/SPINT2/SERPINF2/POMC/LEPR/MET/SIRT2/ADM/THPO/ENG/FN1/PPIE/HTRA2/IL5/CD27/IFNG/ITIH4/IRF1/ERP29/SFRP1/MAPK9/TP53/MED1/HSPA8/TGFB2/PRDX6/CSF2/SYNCRIP/TIMP3/RAC1/HNRNPA2B1/FGG/C1QBP/PSME1/F2/CSRP3/CST6/BMP7/YES1/DCN/FGF1/THBS1
BP	GO:0042098	T cell proliferation	27	-0.289255	-0.685353	0.927461	1	0.964014	209	tags=37%, list=16%, signal=32%	CD274/AGER/GPNMB/TNFRSF21/NCK1/ANXA1/ARG1/IRF1/LGALS3
BP	GO:0046824	positive regulation of nucleocytoplasmic transport	20	-0.297381	-0.663232	0.927904	1	0.964014	405	tags=48%, list=31%, signal=33%	BMPR1A/TNF/LRRK2/AGER/CAMK1/TLR4/SFN/IFNG/MED1
BP	GO:0051495	positive regulation of cytoskeleton organization	19	-0.300501	-0.66317	0.928281	1	0.964014	262	tags=26%, list=20%, signal=21%	NCK1/SERPINF2/MET/RAC1
BP	GO:0048771	tissue remodeling	21	-0.294606	-0.664631	0.929427	1	0.964014	518	tags=54%, list=40%, signal=33%	DLL4/PLG/HRG/IL20RA/AGER/NOTCH2/GPNMB/IL1A/IGFBP5/ANXA1/LEPR/SFRP1
CC	GO:0005829	cytosol	121	-0.269228	-0.753353	0.929501	1	0.964014	344	tags=26%, list=26%, signal=21%	IL1A/HAAO/ALDOA/C9/MMP14/KPNA2/SFN/NSFL1C/NTRK2/STUB1/PLA2G1B/LGALS8/PARK7/BIRC3/B2M/CDC37/GOT1/ANXA1/SIRT2/PPIE/DCTN2/HTRA2/SFRP1/MAPK9/TP53/HSPA8/CA3/C1QBP/YES1/FGF1/HIST2H2BE
BP	GO:0048522	positive regulation of cellular process	345	-0.27454	-0.818666	0.929507	1	0.964014	284	tags=21%, list=22%, signal=22%	CXCL9/INHBA/CD244/STUB1/CRK/IL1RL1/IGFBP5/GRB2/GDF5/EPO/PLA2G1B/EPHB2/LY86/DIABLO/LDLR/VTN/PARK7/PTPN11/POMC/BIRC3/B2M/CTLA4/CDC37/MFGE8/NCK1/NOG/LTF/ANXA1/CHEK2/EFNB2/SERPINF2/POMC/MET/KLK5/BOC/IL19/SIRT2/ADM/SERPINF1/THPO/ENG/FN1/PGLYRP1/HTRA2/IL5/CD27/IFNG/IRF1/ERP29/SFRP1/MAPK9/TP53/MED1/HSPA8/PTN/TNFRSF12A/TGFB2/PRDX6/LGALS3/CSF2/OLFM4/TIMP3/RAC1/FGG/C1QBP/PSME1/F2/CSRP3/BMP7/YES1/DCN/FGF1/T…
BP	GO:0002682	regulation of immune system process	149	-0.270255	-0.770151	0.930011	1	0.964014	238	tags=17%, list=18%, signal=16%	PARK7/B2M/CTLA4/C1R/CDC37/NCK1/LTF/ANXA1/EFNB2/LTA/KLK5/THPO/ARG1/PGLYRP1/IL5/CD27/IFNG/IRF1/SFRP1/MED1/TGFB2/LGALS3/RAC1/C1QBP/THBS1
BP	GO:0046822	regulation of nucleocytoplasmic transport	27	-0.288087	-0.682587	0.930052	1	0.964014	405	tags=39%, list=31%, signal=28%	TNF/LRRK2/AGER/CAMK1/TLR4/SFN/PARK7/PTPN11/IFNG/MED1
BP	GO:0033554	cellular response to stress	96	-0.269982	-0.742307	0.930726	1	0.964014	31	tags=8%, list=2%, signal=9%	LYN/LYN/MAPK8/FER/PRKACA/SRC/HK2/MAP2K1
BP	GO:0051239	regulation of multicellular organismal process	262	-0.271105	-0.798831	0.930894	1	0.964014	278	tags=20%, list=21%, signal=20%	INHBA/CD244/IL1RL1/IGFBP5/DSC2/SMOC1/GDF5/EPHB2/IL1R2/TNNI3/LDLR/PARK7/PTPN11/POMC/B2M/CTLA4/NCK1/NOG/KLKB1/LTF/ANXA1/EFNB2/LTA/SERPINF2/POMC/LEPR/MET/SIRT2/ADM/SERPINF1/THPO/ENG/ARG1/FN1/HTRA2/CD27/IFNG/IRF1/SFRP1/MED1/BGLAP/TNFRSF12A/TGFB2/CSF2/RAC1/FGG/C1QBP/F2/CSRP3/BMP7/DCN/FGF1/THBS1
BP	GO:0001101	response to acid chemical	19	-0.296265	-0.653822	0.935047	1	0.964014	47	tags=14%, list=4%, signal=14%	LYN/LYN/EPHA3
BP	GO:0065008	regulation of biological quality	206	0.231129	0.87932	0.935484	1	0.964014	284	tags=21%, list=22%, signal=20%	CXCL9/INHBA/STUB1/CRK/IGFBP5/GRB2/DSC2/EPO/EPHB2/TNNI3/LDLR/PARK7/PTPN11/POMC/B2M/NCK1/KLKB1/LTF/GOT1/ANXA1/CHEK2/SERPINF2/EPHA5/POMC/F9/LEPR/MET/RASA1/ADM/FN1/IFNG/SFRP1/MED1/HSPA8/TNFRSF12A/PRDX6/SYNCRIP/RAC1/FGG/F2/CSRP3/DCN/CAPG/THBS1
BP	GO:0007165	signal transduction	356	-0.273044	-0.814374	0.935614	1	0.964014	270	tags=21%, list=21%, signal=23%	CRK/IL1RL1/IGFBP5/GRB2/IL13RA1/SMOC1/GDF5/EPO/EPHB2/SST/LY86/DIABLO/IL1R2/TNNI3/PARK7/PTPN11/HMGCR/POMC/CTLA4/CDC37/NCK1/NOG/LTF/GOT1/ANXA1/CHEK2/EFNB2/LTA/SERPINF2/EPHA5/FLT3/POMC/LEPR/MET/KLK5/BOC/JAK2/IL19/RASA1/SIRT2/ADM/THPO/ENG/IL4R/ARG1/FN1/PGLYRP1/CDH6/HTRA2/IL5/CD27/VEGFA/IFNG/IRF1/ERP29/DBNL/SFRP1/MAPK9/TP53/MED1/PTN/DKK3/TNFRSF12A/TGFB2/LGALS3/CSF2/TIMP3/RAC1/FGG/C1QBP/F2/BMP7/DCN/FGF1…
BP	GO:0030534	adult behavior	11	-0.312046	-0.620766	0.935705	1	0.964014	333	tags=27%, list=26%, signal=20%	PARK7/HTRA2
BP	GO:0043547	positive regulation of GTPase activity	11	-0.311513	-0.619707	0.935705	1	0.964014	640	tags=45%, list=49%, signal=23%	VAV1/NTF3/LRRK2/RASA1
BP	GO:0048638	regulation of developmental growth	28	-0.285671	-0.677196	0.936281	1	0.964014	255	tags=23%, list=20%, signal=19%	PTPN11/NOG/FN1/HTRA2/SFRP1/TNFRSF12A
BP	GO:0008037	cell recognition	15	-0.308745	-0.647894	0.936314	1	0.964014	315	tags=20%, list=24%, signal=15%	EPHB2/MFGE8
BP	GO:0050777	negative regulation of immune response	20	0.269603	0.681587	0.936759	1	0.964014	16	tags=5%, list=1%, signal=5%	FER
BP	GO:0090596	sensory organ morphogenesis	20	0.264131	0.667754	0.936759	1	0.964014	157	tags=24%, list=12%, signal=21%	STAT3/FRZB/FGF8/LRIG3/MFRP
MF	GO:0019199	transmembrane receptor protein kinase activity	28	-0.285303	-0.676323	0.937581	1	0.964014	405	tags=45%, list=31%, signal=32%	EFEMP1/FLT4/INSR/BMPR1A/TEK/ERBB3/FGFR4/NTRK2/EPHB2/EPHA5/FLT3/MET
CC	GO:0044297	cell body	15	-0.305851	-0.641822	0.939024	1	0.964014	290	tags=33%, list=22%, signal=26%	L1CAM/EPHB2/PARK7/SIRT2
BP	GO:0090316	positive regulation of intracellular protein transport	25	-0.27954	-0.649804	0.939394	1	0.964014	405	tags=38%, list=31%, signal=27%	TNF/LRRK2/AGER/CAMK1/TLR4/SFN/HTRA2/IFNG/MED1
BP	GO:0006886	intracellular protein transport	51	-0.269032	-0.687629	0.940098	1	0.964014	406	tags=37%, list=31%, signal=26%	BMPR1A/TNF/LRRK2/AGER/CAMK1/TLR4/ING1/KPNA2/SFN/GDF5/PARK7/PTPN11/HTRA2/IFNG/MED1/HSPA8/TGFB2/HNRNPA2B1
BP	GO:0019221	cytokine-mediated signaling pathway	65	-0.263679	-0.696876	0.940211	1	0.964014	419	tags=32%, list=32%, signal=23%	TNF/IL27RA/IL22RA2/IL12RB2/CSF1/IL1A/HPX/IL1RL1/IL13RA1/EPO/IL1R2/CDC37/LEPR/JAK2/THPO/IL4R/ARG1/IFNG/IRF1/MED1
MF	GO:0031072	heat shock protein binding	12	-0.304816	-0.619136	0.940217	1	0.964014	270	tags=25%, list=21%, signal=20%	CDC37/HSPA8
BP	GO:0006006	glucose metabolic process	21	0.260325	0.670069	0.940239	1	0.964014	496	tags=52%, list=38%, signal=33%	LCMT1/GAPDH/GCG/INSR/TFF3/TNF/POMC/IGFBP5/POMC/POMC/LEPR
BP	GO:1900182	positive regulation of protein localization to nucleus	21	0.263847	0.679135	0.940239	1	0.964014	405	tags=39%, list=31%, signal=27%	TNF/LRRK2/AGER/TLR4/PARK7/IFNG/MED1/F2
BP	GO:0030316	osteoclast differentiation	11	-0.305682	-0.608107	0.942544	1	0.964014	108	tags=36%, list=8%, signal=34%	CSF1/IFNG/SFRP1
BP	GO:0042180	cellular ketone metabolic process	11	-0.304852	-0.606456	0.942544	1	0.964014	486	tags=36%, list=37%, signal=23%	FABP3/FGFR4/PARK7
BP	GO:0007156	homophilic cell adhesion via plasma membrane adhesion molecules	11	-0.303299	-0.603366	0.943912	1	0.964014	261	tags=27%, list=20%, signal=22%	DSC2/CDH6
BP	GO:0046649	lymphocyte activation	71	0.242386	0.790397	0.944828	1	0.964014	88	tags=11%, list=7%, signal=11%	LYN/LYN/STAT3/PDE5A/FYN/ZAP70/EFNB3/KIT
BP	GO:0048534	hematopoietic or lymphoid organ development	70	-0.261778	-0.700019	0.945158	1	0.964014	122	tags=15%, list=9%, signal=15%	LYN/LYN/STAT3/SRC/IL34/RB1/ZAP70/KIT/MAPK14/CD4/TNFSF8
BP	GO:0050778	positive regulation of immune response	62	-0.267309	-0.699664	0.945368	1	0.964014	61	tags=8%, list=5%, signal=8%	LYN/LYN/RPS6KA3/FYN/ZAP70
BP	GO:0060284	regulation of cell development	73	-0.260445	-0.699714	0.945539	1	0.964014	247	tags=25%, list=19%, signal=21%	CRK/EPHB2/LDLR/B2M/NCK1/NOG/EFNB2/SIRT2/SERPINF1/FN1/SFRP1/MED1/TNFRSF12A/OLFM4/RAC1/C1QBP/F2/BMP7
BP	GO:0007568	aging	16	0.264644	0.632509	0.946565	1	0.964014	181	tags=38%, list=14%, signal=33%	MAP2K1/MAPK14/IDE/PTEN/APOD/CALR
MF	GO:0016787	hydrolase activity	118	-0.260976	-0.729142	0.946623	1	0.964014	433	tags=28%, list=33%, signal=21%	MMP1/BMP1/MMP2/LRRK2/CASP2/CTSF/DCTPP1/ADAMTS1/PPA1/ENTPD5/CAT/MMP8/MMP14/CTSC/CTSV/PLA2G1B/PARK7/PTPN11/C1R/KLKB1/LTF/F9/KLK5/SIRT2/ARG1/PGLYRP1/HTRA2/SFRP1/HSPA8/PRDX6/RAC1/F2/ADAMTS4
CC	GO:0071944	cell periphery	223	-0.261176	-0.764003	0.946776	1	0.964014	412	tags=30%, list=32%, signal=25%	MMP2/BMPR1A/TNF/LRRK2/TEK/ERBB3/AGER/ADGRE2/CA9/NOTCH2/IL12RB2/TFPI/HCK/CSF1/FGFR4/TLR4/FGR/TDGF1/CD83/EDA2R/TNFRSF21/C9/MMP14/L1CAM/NSFL1C/NTRK2/OLR1/CXCL9/CD244/IL1RL1/GRB2/DSC2/IFNGR1/EPHB2/DIABLO/LDLR/EPS15L1/B2M/BGN/CTLA4/MFGE8/ANXA1/EFNB2/EPHA5/MET/BOC/JAK2/RASA1/SIRT2/ENG/FN1/CDH6/HTRA2/CD27/DBNL/TNFRSF12A/LGALS3/TPM4/OLFM4/RAC1/FGG/C1QBP/F2/CST6/YES1/FGF1/TGM3/THBS1
BP	GO:0065009	regulation of molecular function	237	-0.263694	-0.772864	0.947906	1	0.964014	284	tags=22%, list=22%, signal=21%	CXCL9/INHBA/STUB1/CRK/GDF5/EPO/EPHB2/SST/DIABLO/TNNI3/VTN/PARK7/PTPN11/HMGCR/POMC/B2M/CDC37/NCK1/NOG/LTF/ANXA1/LTA/SPINT2/SERPINF2/EPHA5/POMC/LEPR/MET/RASA1/SIRT2/ADM/THPO/FN1/HTRA2/IL5/CD27/VEGFA/IFNG/ITIH4/ERP29/SFRP1/TP53/MED1/PTN/TGFB2/CSF2/TIMP3/PSME1/F2/CST6/BMP7/FGF1/THBS1
BP	GO:0000278	mitotic cell cycle	40	0.250414	0.74104	0.949074	1	0.964014	57	tags=7%, list=4%, signal=7%	FER/CAMK2A/RB1
BP	GO:0044238	primary metabolic process	412	-0.269334	-0.80655	0.949648	1	0.964014	392	tags=31%, list=30%, signal=32%	MMP2/PEX5/BMPR1A/TNF/LRRK2/LRRTM3/TEK/CASP2/IL22RA2/RBM39/ERBB3/AGER/EIF5A/CTSF/NOTCH2/CAMK1/IL12RB2/FABP3/TFPI/HCK/CSF1/DCTPP1/FGFR4/GPNMB/MDH1/ADAMTS1/POMC/SLPI/TLR4/IL1A/FGR/EHMT2/HAAO/HPX/TDGF1/ALDOA/CAT/EDA2R/MMP8/ING1/MMP14/CTSC/SFN/NTRK2/CXCL9/CTSV/INHBA/CD244/N6AMT1/STUB1/TYMS/IGFBP5/GRB2/GDF5/EPO/PLA2G1B/EPHB2/DIABLO/IL1R2/LDLR/VTN/PARK7/PTPN11/HMGCR/POMC/BIRC3/BGN/C1R/CDC37/NCK1/NOG/KLK…
BP	GO:0001775	cell activation	104	-0.25638	-0.709977	0.950221	1	0.964014	238	tags=16%, list=18%, signal=14%	B2M/CTLA4/NCK1/ANXA1/EFNB2/LEPR/ARG1/CD27/IFNG/IRF1/SFRP1/LGALS3/CSF2/FGG/F2/THBS1
BP	GO:1903708	positive regulation of hemopoiesis	28	-0.274498	-0.650708	0.951886	1	0.964014	403	tags=39%, list=31%, signal=28%	AGER/CSF1/CD83/MMP14/INHBA/ANXA1/THPO/CD27/IFNG/MED1
BP	GO:0008152	metabolic process	447	-0.267591	-0.802739	0.952859	1	0.964014	392	tags=29%, list=30%, signal=31%	CASP2/IL22RA2/RBM39/ERBB3/AGER/EIF5A/CTSF/CA9/NOTCH2/CAMK1/IL12RB2/FABP3/TFPI/HCK/CSF1/DCTPP1/FGFR4/GPNMB/MDH1/ADAMTS1/POMC/SLPI/TLR4/IL1A/FGR/PPA1/CA6/EHMT2/HAAO/HPX/TDGF1/ALDOA/CAT/EDA2R/MMP8/ING1/MMP14/CTSC/SFN/NTRK2/CXCL9/CTSV/INHBA/CD244/N6AMT1/STUB1/TYMS/IGFBP5/GRB2/GDF5/EPO/PLA2G1B/EPHB2/LGALS8/DIABLO/IL1R2/LDLR/VTN/PARK7/PTPN11/HMGCR/POMC/BIRC3/BGN/C1R/CDC37/NCK1/NOG/KLKB1/LTF/GOT1/ANXA1/…
BP	GO:0044237	cellular metabolic process	389	-0.27073	-0.808924	0.953629	1	0.964014	284	tags=21%, list=22%, signal=24%	CXCL9/INHBA/CD244/N6AMT1/STUB1/TYMS/IGFBP5/GRB2/GDF5/EPO/PLA2G1B/EPHB2/LGALS8/DIABLO/IL1R2/LDLR/VTN/PARK7/PTPN11/HMGCR/POMC/BIRC3/BGN/CDC37/NCK1/NOG/LTF/GOT1/ANXA1/CHEK2/SPINT2/SERPINF2/EPHA5/FLT3/POMC/LEPR/MET/JAK2/IL19/SIRT2/ADM/SOD2/THPO/ENG/ARG1/FN1/PPIE/ADSL/HTRA2/IL5/CD27/IFNG/ITIH4/IRF1/ERP29/SFRP1/MAPK9/TP53/PPIA/MED1/HSPA8/TGFB2/PRDX6/CSF2/TKT/SYNCRIP/TIMP3/RAC1/HNRNPA2B1/FGG/CA3/C1QBP/P…
BP	GO:0032846	NA	19	0.236842	0.599254	0.954373	1	0.964014	281	tags=25%, list=22%, signal=20%	INHBA/ANXA1/MED1/F2
BP	GO:0032675	regulation of interleukin-6 production	15	0.25969	0.612226	0.954545	1	0.964014	970	tags=100%, list=74%, signal=26%	IL1RAP/MAPKAPK2/IL36A/HGF/IL17F/TNFSF4/IL1B/IL6/IL17RC/IL10/IL17A/TLR2/TNF/TLR4/IL1A
BP	GO:0033157	regulation of intracellular protein transport	35	-0.262902	-0.637076	0.956853	1	0.964014	405	tags=33%, list=31%, signal=24%	TNF/LRRK2/AGER/CAMK1/TLR4/SFN/PARK7/PTPN11/HTRA2/IFNG/MED1
CC	GO:0043005	neuron projection	29	-0.270274	-0.64101	0.957254	1	0.964014	308	tags=24%, list=24%, signal=19%	L1CAM/NTRK2/EPHB2/PARK7/DCTN2/RAC1
BP	GO:0070302	regulation of stress-activated protein kinase signaling cascade	23	-0.276917	-0.63413	0.957447	1	0.964014	11	tags=8%, list=1%, signal=8%	LYN/LYN
MF	GO:0008237	metallopeptidase activity	29	-0.268036	-0.635701	0.958549	1	0.964014	484	tags=31%, list=37%, signal=20%	MMP12/MMP1/BMP1/MMP2/ADAMTS1/MMP8/MMP14/ADAMTS4
MF	GO:0060089	molecular transducer activity	99	-0.256501	-0.706625	0.958751	1	0.964014	405	tags=34%, list=31%, signal=25%	TLR2/INSR/FAS/IL2RA/BMPR1A/TEK/IL22RA2/ERBB3/AGER/ADGRE2/NOTCH2/IL12RB2/FGFR4/TLR4/EDA2R/NTRK2/CD244/IL1RL1/IL13RA1/EPHB2/IL1R2/LDLR/VTN/LGALS3BP/EPHA5/FLT3/LEPR/MET/IL4R/PGLYRP1/CD27/MED1/F2
BP	GO:0023052	signaling	366	-0.266566	-0.796026	0.959759	1	0.964014	270	tags=20%, list=21%, signal=23%	CRK/IL1RL1/IGFBP5/GRB2/DSC2/IL13RA1/SMOC1/GDF5/EPO/EPHB2/SST/LY86/DIABLO/IL1R2/TNNI3/PARK7/PTPN11/HMGCR/POMC/CTLA4/CDC37/NCK1/NOG/LTF/GOT1/ANXA1/CHEK2/EFNB2/LTA/SERPINF2/EPHA5/FLT3/POMC/LEPR/MET/KLK5/BOC/JAK2/IL19/RASA1/SIRT2/ADM/THPO/ENG/IL4R/ARG1/FN1/PGLYRP1/CDH6/HTRA2/IL5/CD27/VEGFA/IFNG/IRF1/ERP29/DBNL/SFRP1/MAPK9/TP53/MED1/PTN/DKK3/TNFRSF12A/TGFB2/LGALS3/CSF2/TIMP3/RAC1/FGG/C1QBP/F2/BMP7/DCN…
BP	GO:0043436	oxoacid metabolic process	42	-0.265434	-0.657025	0.960307	1	0.964014	367	tags=31%, list=28%, signal=23%	FGFR4/MDH1/HAAO/ALDOA/TYMS/PLA2G1B/PARK7/BGN/GOT1/ARG1/ITIH4/DCN
BP	GO:0007498	mesoderm development	11	-0.292079	-0.581046	0.960328	1	0.964014	278	tags=25%, list=21%, signal=20%	NOG/BMP7
BP	GO:0050715	positive regulation of cytokine secretion	23	-0.268659	-0.615218	0.961436	1	0.964014	465	tags=38%, list=36%, signal=25%	TLR2/CD274/TNF/TLR4/IL1A/FGR/CD244/IL1RL1
BP	GO:0002520	immune system development	71	-0.255866	-0.685356	0.961494	1	0.964014	122	tags=15%, list=9%, signal=15%	LYN/LYN/STAT3/SRC/IL34/RB1/ZAP70/KIT/MAPK14/CD4/TNFSF8
MF	GO:0004888	transmembrane signaling receptor activity	75	-0.254421	-0.681989	0.961628	1	0.964014	452	tags=29%, list=35%, signal=20%	FAS/IL2RA/BMPR1A/TEK/IL22RA2/ERBB3/ADGRE2/IL12RB2/FGFR4/TLR4/NTRK2/IL1RL1/IL13RA1/EPHB2/IL1R2/EPHA5/FLT3/LEPR/MET/IL4R/CD27
MF	GO:0099600	NA	75	-0.254421	-0.681989	0.961628	1	0.964014	452	tags=29%, list=35%, signal=20%	FAS/IL2RA/BMPR1A/TEK/IL22RA2/ERBB3/ADGRE2/IL12RB2/FGFR4/TLR4/NTRK2/IL1RL1/IL13RA1/EPHB2/IL1R2/EPHA5/FLT3/LEPR/MET/IL4R/CD27
BP	GO:0048518	positive regulation of biological process	392	-0.268398	-0.802681	0.961694	1	0.964014	284	tags=20%, list=22%, signal=23%	CXCL9/INHBA/CD244/STUB1/CRK/IL1RL1/IGFBP5/GRB2/GDF5/EPO/PLA2G1B/EPHB2/LY86/DIABLO/LDLR/VTN/PARK7/PTPN11/POMC/BIRC3/B2M/CTLA4/C1R/CDC37/MFGE8/NCK1/NOG/KLKB1/LTF/ANXA1/CHEK2/EFNB2/LTA/SERPINF2/POMC/MET/KLK5/BOC/JAK2/IL19/SIRT2/ADM/SERPINF1/THPO/ENG/ARG1/FN1/PPIE/PGLYRP1/HTRA2/IL5/CD27/IFNG/IRF1/ERP29/SFRP1/MAPK9/TP53/MED1/HSPA8/PTN/TNFRSF12A/TGFB2/PRDX6/LGALS3/CSF2/OLFM4/SYNCRIP/TIMP3/RAC1/FGG/C1QB…
BP	GO:0006082	organic acid metabolic process	43	-0.264266	-0.658494	0.961929	1	0.964014	367	tags=30%, list=28%, signal=22%	FGFR4/MDH1/HAAO/ALDOA/TYMS/PLA2G1B/PARK7/BGN/GOT1/ARG1/ITIH4/DCN
BP	GO:0071345	cellular response to cytokine stimulus	87	-0.262541	-0.713527	0.961982	1	0.964014	403	tags=30%, list=31%, signal=22%	IL27RA/IL22RA2/IL12RB2/CSF1/IL1A/HPX/TDGF1/TNFRSF21/IL1RL1/IL13RA1/EPO/IL1R2/CDC37/LEPR/JAK2/THPO/IL4R/ARG1/HTRA2/IFNG/IRF1/SFRP1/MED1/CSF2/SYNCRIP
CC	GO:0098590	plasma membrane region	37	0.240983	0.700556	0.962963	1	0.964014	405	tags=35%, list=31%, signal=25%	LRRK2/TEK/ERBB3/AGER/TFPI/FGR/TDGF1/NTRK2/LDLR/ANXA1/MET/FN1/RAC1
BP	GO:0046661	male sex differentiation	10	-0.297909	-0.582007	0.963215	1	0.964014	405	tags=45%, list=31%, signal=32%	PDGFRA/BMPR1A/INHBA/SFRP1
BP	GO:0021543	pallium development	12	-0.285116	-0.579122	0.963315	1	0.964014	406	tags=21%, list=31%, signal=15%	NTRK2/EPHA5
BP	GO:0007154	cell communication	367	-0.264762	-0.790246	0.963746	1	0.964014	270	tags=20%, list=21%, signal=23%	CRK/IL1RL1/IGFBP5/GRB2/DSC2/IL13RA1/SMOC1/GDF5/EPO/EPHB2/SST/LY86/DIABLO/IL1R2/TNNI3/PARK7/PTPN11/HMGCR/POMC/CTLA4/CDC37/NCK1/NOG/LTF/GOT1/ANXA1/CHEK2/EFNB2/LTA/SERPINF2/EPHA5/FLT3/POMC/LEPR/MET/KLK5/BOC/JAK2/IL19/RASA1/SIRT2/ADM/THPO/ENG/IL4R/ARG1/FN1/PGLYRP1/CDH6/HTRA2/IL5/CD27/VEGFA/IFNG/IRF1/ERP29/DBNL/SFRP1/MAPK9/TP53/MED1/PTN/DKK3/TNFRSF12A/TGFB2/LGALS3/CSF2/TIMP3/RAC1/FGG/C1QBP/F2/BMP7/DCN…
BP	GO:0044267	cellular protein metabolic process	270	-0.260164	-0.766987	0.964358	1	0.964014	278	tags=21%, list=21%, signal=21%	N6AMT1/STUB1/TYMS/IGFBP5/GRB2/EPO/EPHB2/DIABLO/IL1R2/LDLR/VTN/PARK7/PTPN11/HMGCR/BIRC3/BGN/CDC37/NCK1/NOG/LTF/ANXA1/CHEK2/SPINT2/SERPINF2/EPHA5/FLT3/MET/JAK2/SIRT2/THPO/ENG/FN1/PPIE/HTRA2/IL5/CD27/IFNG/ITIH4/ERP29/SFRP1/MAPK9/PPIA/MED1/TGFB2/CSF2/SYNCRIP/TIMP3/RAC1/FGG/PSME1/F2/CST6/BMP7/YES1/DCN/FGF1/TGM3/THBS1
BP	GO:0050730	regulation of peptidyl-tyrosine phosphorylation	43	-0.262775	-0.654779	0.964467	1	0.964014	43	tags=9%, list=3%, signal=9%	LYN/LYN/SRC/FYN
BP	GO:0061035	regulation of cartilage development	10	-0.295773	-0.577834	0.964578	1	0.964014	414	tags=40%, list=32%, signal=28%	BMP1/GDF5/NOG
BP	GO:0019722	calcium-mediated signaling	10	0.248916	0.53438	0.966418	1	0.964014	143	tags=20%, list=11%, signal=18%	ZAP70/KDR
BP	GO:0030163	protein catabolic process	41	-0.258311	-0.637062	0.966752	1	0.964014	270	tags=21%, list=21%, signal=18%	LDLR/PARK7/CHEK2/SIRT2/HTRA2/IFNG/HSPA8/TIMP3
CC	GO:0016020	membrane	342	-0.260835	-0.778189	0.967774	1	0.964014	316	tags=22%, list=24%, signal=23%	ALDOA/CAT/EDA2R/TNFRSF21/VEGFA/C9/MMP14/CTSC/KPNA2/L1CAM/NSFL1C/NTRK2/OLR1/CXCL9/CD244/OCIAD1/IL1RL1/TYMS/GRB2/DSC2/IL13RA1/IFNGR1/EPHB2/LGALS8/DIABLO/IL1R2/LDLR/EPS15L1/PARK7/HMGCR/B2M/LGALS3BP/BGN/CTLA4/MFGE8/NCK1/ANXA1/PIANP/EFNB2/CD86/LTA/SPINT2/EPHA5/FLT3/LEPR/MET/DNAJC19/BOC/JAK2/NXPH1/RASA1/SIRT2/ENG/IL4R/FN1/CDH6/HTRA2/CD27/VEGFA/ERP29/MED1/HSPA8/TNFRSF12A/PRDX6/LGALS3/TPM4/OLFM4/SYNCRIP/…
MF	GO:0008009	chemokine activity	14	-0.278005	-0.577697	0.968792	1	0.964014	609	tags=47%, list=47%, signal=25%	CCL22/CCL25/CCL16/PPBP/CCL8/CXCL9
MF	GO:0042379	chemokine receptor binding	14	-0.278005	-0.577697	0.968792	1	0.964014	609	tags=47%, list=47%, signal=25%	CCL22/CCL25/CCL16/PPBP/CCL8/CXCL9
BP	GO:0048592	eye morphogenesis	13	-0.276426	-0.570112	0.968792	1	0.964014	29	tags=31%, list=2%, signal=30%	NTRK2/EPHB2/BMP7
BP	GO:0032755	positive regulation of interleukin-6 production	12	0.259087	0.585613	0.969925	1	0.964014	970	tags=100%, list=74%, signal=26%	IL1RAP/IL36A/IL17F/TNFSF4/IL1B/IL6/IL17RC/IL17A/TLR2/TNF/TLR4/IL1A
BP	GO:0006807	nitrogen compound metabolic process	404	-0.264417	-0.791502	0.970737	1	0.964014	392	tags=29%, list=30%, signal=30%	CASP2/IL22RA2/RBM39/ERBB3/AGER/EIF5A/CTSF/NOTCH2/CAMK1/IL12RB2/FABP3/TFPI/HCK/CSF1/DCTPP1/FGFR4/GPNMB/ADAMTS1/POMC/SLPI/TLR4/IL1A/FGR/EHMT2/HAAO/HPX/TDGF1/ALDOA/CAT/EDA2R/MMP8/ING1/MMP14/CTSC/SFN/NTRK2/CXCL9/CTSV/INHBA/N6AMT1/STUB1/TYMS/IGFBP5/GRB2/GDF5/EPO/PLA2G1B/EPHB2/DIABLO/IL1R2/LDLR/VTN/PARK7/PTPN11/HMGCR/POMC/BIRC3/BGN/C1R/CDC37/NCK1/NOG/KLKB1/LTF/GOT1/ANXA1/CHEK2/SPINT2/SERPINF2/EPHA5/FLT…
BP	GO:1903530	regulation of secretion by cell	69	-0.251779	-0.671825	0.97076	1	0.964014	29	tags=5%, list=2%, signal=6%	LYN/LYN/CAMK2A/NAPA
CC	GO:0005887	integral component of plasma membrane	53	-0.243216	-0.624367	0.971985	1	0.964014	403	tags=28%, list=31%, signal=20%	TEK/NOTCH2/FGFR4/TLR4/EDA2R/TNFRSF21/C9/NTRK2/EPHB2/DIABLO/CTLA4/EPHA5/BOC/HTRA2
BP	GO:0019216	regulation of lipid metabolic process	31	0.232184	0.637143	0.972093	1	0.964014	57	tags=9%, list=4%, signal=9%	LYN/LYN/RB1
BP	GO:0045445	myoblast differentiation	11	0.238443	0.52831	0.97417	1	0.964014	488	tags=54%, list=37%, signal=34%	CDON/PLG/FGF6/TNF/CXCL9/BOC
BP	GO:0043583	ear development	15	-0.278301	-0.584008	0.974255	1	0.964014	247	tags=19%, list=19%, signal=15%	PTPN11/NOG
BP	GO:0071704	organic substance metabolic process	432	-0.261121	-0.782459	0.974849	1	0.964014	392	tags=28%, list=30%, signal=30%	CASP2/IL22RA2/RBM39/ERBB3/AGER/EIF5A/CTSF/NOTCH2/CAMK1/IL12RB2/FABP3/TFPI/HCK/CSF1/DCTPP1/FGFR4/GPNMB/MDH1/ADAMTS1/POMC/SLPI/TLR4/IL1A/FGR/EHMT2/HAAO/HPX/TDGF1/ALDOA/CAT/EDA2R/MMP8/ING1/MMP14/CTSC/SFN/NTRK2/CXCL9/CTSV/INHBA/CD244/N6AMT1/STUB1/TYMS/IGFBP5/GRB2/GDF5/EPO/PLA2G1B/EPHB2/DIABLO/IL1R2/LDLR/VTN/PARK7/PTPN11/HMGCR/POMC/BIRC3/BGN/C1R/CDC37/NCK1/NOG/KLKB1/LTF/GOT1/ANXA1/CHEK2/SPINT2/SERPINF…
BP	GO:0043170	macromolecule metabolic process	391	-0.26277	-0.785821	0.975831	1	0.964014	279	tags=20%, list=21%, signal=23%	INHBA/N6AMT1/STUB1/TYMS/IGFBP5/GRB2/GDF5/EPO/PLA2G1B/EPHB2/DIABLO/IL1R2/LDLR/VTN/PARK7/PTPN11/HMGCR/POMC/BIRC3/BGN/C1R/CDC37/NCK1/NOG/KLKB1/LTF/ANXA1/CHEK2/SPINT2/SERPINF2/EPHA5/FLT3/POMC/F9/MET/KLK5/JAK2/IL19/SIRT2/ADM/THPO/ENG/FN1/PPIE/PGLYRP1/HTRA2/IL5/CD27/IFNG/ITIH4/IRF1/ERP29/SFRP1/MAPK9/TP53/PPIA/MED1/HSPA8/TGFB2/PRDX6/CSF2/SYNCRIP/TIMP3/RAC1/HNRNPA2B1/FGG/C1QBP/PSME1/F2/CSRP3/CST6/BMP7/YE…
CC	GO:0098796	membrane protein complex	17	-0.264355	-0.572129	0.977181	1	0.964014	305	tags=28%, list=23%, signal=22%	GRB2/EPS15L1/PARK7/B2M
BP	GO:0006464	cellular protein modification process	218	-0.247416	-0.723527	0.977528	1	0.964014	63	tags=9%, list=5%, signal=10%	CSK/CAMK2D/LYN/LYN/MAPK8/FER/CAMK2A/RPS6KA3/WNK3/PRKACA/SRC/PDE5A/MAP2K1/HSP90AB1/FYN/EPHA3/IL34/RB1/ZAP70/USP25
BP	GO:0036211	protein modification process	218	-0.247416	-0.723527	0.977528	1	0.964014	63	tags=9%, list=5%, signal=10%	CSK/CAMK2D/LYN/LYN/MAPK8/FER/CAMK2A/RPS6KA3/WNK3/PRKACA/SRC/PDE5A/MAP2K1/HSP90AB1/FYN/EPHA3/IL34/RB1/ZAP70/USP25
BP	GO:0032946	positive regulation of mononuclear cell proliferation	19	-0.265794	-0.586577	0.978349	1	0.964014	459	tags=47%, list=35%, signal=31%	RPS3/BCL6/EFNB1/AGER/CSF1/TLR4/NCK1/ANXA1
BP	GO:0051050	positive regulation of transport	95	-0.24331	-0.668375	0.978676	1	0.964014	405	tags=29%, list=31%, signal=21%	TNF/LRRK2/AGER/CAMK1/TLR4/IL1A/FGR/SFN/CXCL9/CD244/IL1RL1/EPHB2/LDLR/VTN/PARK7/PTPN11/B2M/MFGE8/ANXA1/HTRA2/IL5/IFNG/MED1/TGFB2/LGALS3/FGG/F2
BP	GO:0019538	protein metabolic process	336	-0.249826	-0.745654	0.978894	1	0.964014	279	tags=20%, list=21%, signal=21%	INHBA/N6AMT1/STUB1/TYMS/IGFBP5/GRB2/EPO/EPHB2/DIABLO/IL1R2/LDLR/VTN/PARK7/PTPN11/HMGCR/BIRC3/BGN/C1R/CDC37/NCK1/NOG/KLKB1/LTF/ANXA1/CHEK2/SPINT2/SERPINF2/EPHA5/FLT3/F9/MET/KLK5/JAK2/IL19/SIRT2/THPO/ENG/FN1/PPIE/HTRA2/IL5/CD27/IFNG/ITIH4/IRF1/ERP29/SFRP1/MAPK9/PPIA/MED1/HSPA8/TGFB2/CSF2/SYNCRIP/TIMP3/RAC1/FGG/C1QBP/PSME1/F2/CST6/BMP7/YES1/ADAMTS4/DCN/FGF1/TGM3/THBS1
BP	GO:0044265	cellular macromolecule catabolic process	30	-0.254423	-0.604691	0.979487	1	0.964014	270	tags=23%, list=21%, signal=19%	LDLR/PARK7/CHEK2/SIRT2/HTRA2/SYNCRIP
BP	GO:0043412	macromolecule modification	219	-0.245376	-0.71762	0.979571	1	0.964014	63	tags=9%, list=5%, signal=10%	CSK/CAMK2D/LYN/LYN/MAPK8/FER/CAMK2A/RPS6KA3/WNK3/PRKACA/SRC/PDE5A/MAP2K1/HSP90AB1/FYN/EPHA3/IL34/RB1/ZAP70/USP25
BP	GO:0019318	hexose metabolic process	22	0.234176	0.609561	0.97992	1	0.964014	496	tags=54%, list=38%, signal=34%	LCMT1/GAPDH/GCG/INSR/TFF3/TNF/POMC/ALDOA/IGFBP5/POMC/POMC/LEPR
BP	GO:0055024	regulation of cardiac muscle tissue development	12	-0.269009	-0.546407	0.980978	1	0.964014	405	tags=31%, list=31%, signal=21%	ERBB3/NOG/EFNB2
BP	GO:1903047	mitotic cell cycle process	33	-0.240148	-0.58081	0.981013	1	0.964014	452	tags=29%, list=35%, signal=19%	CKAP2/CASP2/GPNMB/IL1A/INHBA/ANXA1/CHEK2/TP53/BMP7
BP	GO:0070374	positive regulation of ERK1 and ERK2 cascade	33	0.236008	0.657873	0.981132	1	0.964014	158	tags=17%, list=12%, signal=15%	SRC/MAP2K1/FGF8/CD4/KDR/PTEN
BP	GO:0051179	localization	307	-0.248719	-0.737622	0.981763	1	0.964014	309	tags=22%, list=24%, signal=22%	TNFRSF21/MMP14/KPNA2/SFN/L1CAM/NTRK2/OLR1/CXCL9/INHBA/CD244/CRK/IL1RL1/IGFBP5/GRB2/DSC2/GDF5/EPO/PLA2G1B/EPHB2/SST/LGALS8/IL1R2/LDLR/VTN/PARK7/PTPN11/POMC/B2M/LGALS3BP/MFGE8/NCK1/NOG/ANXA1/EFNB2/SPINT2/EPHA5/POMC/LEPR/MET/ADM/ENG/FN1/DCTN2/HTRA2/IL5/IFNG/ERP29/DBNL/SFRP1/MAPK9/TP53/MED1/HSPA8/TNFRSF12A/TGFB2/LGALS3/RAC1/HNRNPA2B1/FGG/FABP5/C1QBP/F2/CSRP3/BMP7/YES1/DCN/FGF1/THBS1
BP	GO:0002443	leukocyte mediated immunity	41	0.224294	0.673391	0.981818	1	0.964014	11	tags=5%, list=1%, signal=5%	LYN/LYN
MF	GO:0038023	signaling receptor activity	85	-0.240626	-0.653782	0.982739	1	0.964014	460	tags=30%, list=35%, signal=21%	INSR/FAS/IL2RA/BMPR1A/TEK/IL22RA2/ERBB3/AGER/ADGRE2/IL12RB2/FGFR4/TLR4/NTRK2/IL1RL1/IL13RA1/EPHB2/IL1R2/EPHA5/FLT3/LEPR/MET/IL4R/PGLYRP1/CD27/F2
BP	GO:0044282	small molecule catabolic process	12	-0.258165	-0.524381	0.983696	1	0.964014	406	tags=25%, list=31%, signal=17%	HAAO/GOT1
BP	GO:1901564	organonitrogen compound metabolic process	369	-0.251615	-0.750583	0.983871	1	0.964014	392	tags=29%, list=30%, signal=29%	CASP2/IL22RA2/ERBB3/AGER/EIF5A/CTSF/NOTCH2/CAMK1/IL12RB2/FABP3/TFPI/HCK/CSF1/DCTPP1/FGFR4/GPNMB/ADAMTS1/SLPI/TLR4/IL1A/FGR/EHMT2/HAAO/HPX/TDGF1/ALDOA/CAT/EDA2R/MMP8/MMP14/CTSC/SFN/NTRK2/CXCL9/CTSV/INHBA/N6AMT1/STUB1/TYMS/IGFBP5/GRB2/EPO/PLA2G1B/EPHB2/DIABLO/IL1R2/LDLR/VTN/PARK7/PTPN11/HMGCR/BIRC3/BGN/C1R/CDC37/NCK1/NOG/KLKB1/LTF/GOT1/ANXA1/CHEK2/SPINT2/SERPINF2/EPHA5/FLT3/F9/MET/KLK5/JAK2/IL19/SI…
CC	GO:0005886	plasma membrane	217	-0.240694	-0.703866	0.984663	1	0.964014	412	tags=29%, list=32%, signal=24%	MMP2/BMPR1A/TNF/LRRK2/TEK/ERBB3/AGER/ADGRE2/CA9/NOTCH2/IL12RB2/TFPI/HCK/CSF1/FGFR4/TLR4/FGR/TDGF1/CD83/EDA2R/TNFRSF21/C9/MMP14/L1CAM/NSFL1C/NTRK2/OLR1/CXCL9/CD244/IL1RL1/GRB2/DSC2/IFNGR1/EPHB2/DIABLO/LDLR/EPS15L1/B2M/BGN/CTLA4/MFGE8/ANXA1/EFNB2/EPHA5/MET/BOC/JAK2/RASA1/SIRT2/ENG/FN1/CDH6/HTRA2/CD27/TNFRSF12A/LGALS3/OLFM4/RAC1/FGG/C1QBP/F2/CST6/YES1/TGM3/THBS1
BP	GO:0051052	regulation of DNA metabolic process	33	0.22684	0.632317	0.985849	1	0.964014	36	tags=6%, list=3%, signal=6%	SRC/HSP90AB1
BP	GO:0030900	forebrain development	27	0.240186	0.643146	0.986957	1	0.964014	43	tags=7%, list=3%, signal=7%	SRC/FYN
BP	GO:0032635	interleukin-6 production	17	-0.250642	-0.54245	0.987919	1	0.964014	460	tags=59%, list=35%, signal=39%	IL6/IL17RC/IL10/IL17A/TLR2/TNF/TLR4/IL1A/IL19
BP	GO:0005996	monosaccharide metabolic process	23	0.230504	0.604002	0.988	1	0.964014	496	tags=52%, list=38%, signal=33%	LCMT1/GAPDH/GCG/INSR/TFF3/TNF/POMC/ALDOA/IGFBP5/POMC/POMC/LEPR
BP	GO:1901565	organonitrogen compound catabolic process	56	0.232681	0.734456	0.988095	1	0.964014	130	tags=16%, list=10%, signal=15%	PRKACA/PDE5A/HSP90AB1/FYN/USP25/SERPINE2/IDE/PDE2A/LYVE1
BP	GO:0050764	regulation of phagocytosis	10	-0.258291	-0.504608	0.989101	1	0.964014	403	tags=30%, list=31%, signal=21%	FGR/MFGE8
BP	GO:0032940	secretion by cell	83	-0.227476	-0.616458	0.989595	1	0.964014	98	tags=9%, list=8%, signal=9%	LYN/LYN/CAMK2A/NAPA/SERPINE2/IL1RAP/KIT/MAPK14
BP	GO:0034504	protein localization to nucleus	38	-0.235116	-0.576293	0.991117	1	0.964014	108	tags=35%, list=8%, signal=33%	TNF/LRRK2/AGER/TLR4/ING1/KPNA2/GDF5/PARK7/IFNG/MED1/TGFB2/F2/BMP7
CC	GO:0016021	integral component of membrane	202	-0.241271	-0.700473	0.991718	1	0.964014	521	tags=37%, list=40%, signal=26%	FLT4/IL10RA/FAM3B/NTF3/ALCAM/CLEC1B/DLL4/HBEGF/ADAM9/TNFRSF19/FGF6/MSR1/TLR2/EFNB1/CD274/F3/INSR/IL20RA/FASLG/FAS/TNFSF12/PPBP/SIGLEC1/IL2RA/FAM3D/CDH5/BMPR1A/TNF/LRRTM3/TEK/ERBB3/AGER/ADGRE2/CA9/NOTCH2/CSF1/FGFR4/GPNMB/TLR4/F5/CD83/EDA2R/TNFRSF21/C9/L1CAM/NTRK2/OLR1/CD244/IL1RL1/DSC2/IL13RA1/IFNGR1/EPHB2/DIABLO/IL1R2/LDLR/HMGCR/CTLA4/PIANP/EFNB2/CD86/SPINT2/EPHA5/FLT3/LEPR/MET/BOC/NXPH1/ENG/IL4R…
BP	GO:0046903	secretion	92	-0.227557	-0.622185	0.992054	1	0.964014	29	tags=5%, list=2%, signal=5%	LYN/LYN/CAMK2A/WNK3/NAPA
BP	GO:0002252	immune effector process	76	-0.224746	-0.603372	0.993023	1	0.964014	24	tags=5%, list=2%, signal=5%	LYN/LYN/FER/STAT3
BP	GO:0045931	positive regulation of mitotic cell cycle	13	-0.230299	-0.474979	0.993216	1	0.964014	337	tags=43%, list=26%, signal=32%	SPHK1/INSR/IL1A/PTPN11/ANXA1
BP	GO:0009056	catabolic process	102	-0.224771	-0.620687	0.994457	1	0.964014	333	tags=23%, list=26%, signal=19%	HAAO/ALDOA/CAT/MMP14/STUB1/PLA2G1B/LGALS8/LDLR/PARK7/CDC37/GOT1/CHEK2/LEPR/SIRT2/PGLYRP1/HTRA2/IFNG/TP53/HSPA8/PRDX6/SYNCRIP/TIMP3/DCN
BP	GO:0002062	chondrocyte differentiation	11	-0.230987	-0.459512	0.994528	1	0.964014	556	tags=36%, list=43%, signal=21%	EFEMP1/BMPR1A/GDF5
CC	GO:0043025	neuronal cell body	14	-0.239079	-0.496809	0.994573	1	0.964014	399	tags=36%, list=31%, signal=25%	LRRK2/L1CAM/EPHB2/SIRT2
BP	GO:0043112	receptor metabolic process	18	-0.234386	-0.515434	0.994624	1	0.964014	403	tags=33%, list=31%, signal=23%	IL10/NTF3/TNF/GRB2/ADM
CC	GO:0031224	intrinsic component of membrane	206	-0.230296	-0.670127	0.994851	1	0.964014	521	tags=36%, list=40%, signal=26%	FLT4/IL10RA/FAM3B/NTF3/ALCAM/CLEC1B/DLL4/HBEGF/ADAM9/TNFRSF19/FGF6/MSR1/TLR2/EFNB1/CD274/F3/INSR/IL20RA/FASLG/FAS/TNFSF12/PPBP/SIGLEC1/IL2RA/FAM3D/CDH5/BMPR1A/TNF/LRRTM3/TEK/ERBB3/AGER/ADGRE2/CA9/NOTCH2/CSF1/FGFR4/GPNMB/TLR4/F5/CD83/EDA2R/TNFRSF21/C9/L1CAM/NTRK2/OLR1/CD244/IL1RL1/DSC2/IL13RA1/IFNGR1/EPHB2/DIABLO/IL1R2/LDLR/HMGCR/CTLA4/PIANP/EFNB2/CD86/SPINT2/EPHA5/FLT3/LEPR/MET/BOC/NXPH1/ENG/IL4R…
BP	GO:0050776	regulation of immune response	81	-0.228042	-0.616771	0.995354	1	0.964014	61	tags=8%, list=5%, signal=9%	LYN/LYN/FER/RPS6KA3/HSP90AB1/FYN/ZAP70
BP	GO:0034097	response to cytokine	97	-0.227175	-0.625145	0.995536	1	0.964014	266	tags=19%, list=20%, signal=16%	IL13RA1/EPO/IL1R2/CDC37/LEPR/JAK2/THPO/IL4R/ARG1/HTRA2/IFNG/ITIH4/IRF1/SFRP1/MED1/CSF2/SYNCRIP
BP	GO:0006810	transport	206	-0.225443	-0.656004	0.995881	1	0.964014	309	tags=22%, list=24%, signal=20%	TNFRSF21/KPNA2/SFN/NTRK2/OLR1/CXCL9/INHBA/CD244/IL1RL1/GRB2/GDF5/EPO/PLA2G1B/EPHB2/IL1R2/LDLR/VTN/PARK7/PTPN11/POMC/B2M/LGALS3BP/MFGE8/ANXA1/EPHA5/POMC/LEPR/ADM/FN1/DCTN2/HTRA2/IL5/IFNG/ERP29/DBNL/SFRP1/MED1/HSPA8/TGFB2/LGALS3/HNRNPA2B1/FGG/FABP5/F2/YES1/THBS1
BP	GO:0042102	positive regulation of T cell proliferation	15	-0.231308	-0.485395	0.995935	1	0.964014	209	tags=27%, list=16%, signal=23%	AGER/NCK1/ANXA1
BP	GO:0050671	positive regulation of lymphocyte proliferation	18	-0.229076	-0.503756	0.995968	1	0.964014	598	tags=56%, list=46%, signal=31%	IL6/FGF10/RPS3/BCL6/EFNB1/AGER/TLR4/NCK1/ANXA1
BP	GO:0051234	establishment of localization	207	-0.22488	-0.65492	0.996914	1	0.964014	309	tags=22%, list=24%, signal=20%	TNFRSF21/KPNA2/SFN/NTRK2/OLR1/CXCL9/INHBA/CD244/IL1RL1/GRB2/GDF5/EPO/PLA2G1B/EPHB2/IL1R2/LDLR/VTN/PARK7/PTPN11/POMC/B2M/LGALS3BP/MFGE8/ANXA1/EPHA5/POMC/LEPR/ADM/FN1/DCTN2/HTRA2/IL5/IFNG/ERP29/DBNL/SFRP1/MED1/HSPA8/TGFB2/LGALS3/HNRNPA2B1/FGG/FABP5/F2/YES1/THBS1
BP	GO:0043122	regulation of I-kappaB kinase/NF-kappaB signaling	23	-0.189139	-0.433121	0.99734	1	0.964014	480	tags=35%, list=37%, signal=22%	TLR2/FASLG/TNF/AGER/TLR4/IL1RL1/LTF
BP	GO:0051054	positive regulation of DNA metabolic process	23	-0.198378	-0.454279	0.99734	1	0.964014	254	tags=42%, list=19%, signal=34%	FGF10/RPS3/TGFB3/PDGFRA/INSR/FGFR4/EPO/PLA2G1B/CSF2
BP	GO:0007249	I-kappaB kinase/NF-kappaB signaling	24	-0.178437	-0.410269	0.998665	1	0.964014	480	tags=33%, list=37%, signal=21%	TLR2/FASLG/TNF/AGER/TLR4/IL1RL1/LTF
BP	GO:0051216	cartilage development	21	-0.197219	-0.444926	0.998668	1	0.964014	585	tags=38%, list=45%, signal=21%	ACAN/EFEMP1/FGF6/BMP1/BMPR1A/GDF5/NOG
CC	GO:0031226	intrinsic component of plasma membrane	60	-0.191924	-0.500465	0.998812	1	0.964014	403	tags=34%, list=31%, signal=25%	ALCAM/CLEC1B/HBEGF/TLR2/INSR/TNF/TEK/NOTCH2/FGFR4/TLR4/EDA2R/TNFRSF21/C9/NTRK2/EPHB2/DIABLO/CTLA4/EPHA5/BOC/HTRA2
BP	GO:0043123	positive regulation of I-kappaB kinase/NF-kappaB signaling	19	0.197573	0.499897	1	1	0.964014	258	tags=32%, list=20%, signal=26%	FYN/CD4/IL18R1/ECM1/ROR1/CCL21
BP	GO:0043524	negative regulation of neuron apoptotic process	15	-0.181018	-0.379863	1	1	0.964014	1073	tags=100%, list=82%, signal=18%	FGF8/TYRO3/ANGPT1/CHL1/NTRK1/MDK/LGMN/FGF8/CNTFR/BIRC5/HIF1A/KRAS/JUN/CNTF/ERBB3/PARK7
CC	GO:0044425	membrane part	263	-0.203382	-0.599358	1	1	0.964014	460	tags=30%, list=35%, signal=24%	EFNB1/CD274/F3/INSR/IL20RA/FASLG/FAS/TNFSF12/PPBP/SIGLEC1/IL2RA/FAM3D/CDH5/BMPR1A/TNF/LRRK2/LRRTM3/TEK/ERBB3/AGER/ADGRE2/CA9/NOTCH2/IL12RB2/TFPI/CSF1/FGFR4/GPNMB/TLR4/FGR/F5/TDGF1/CD83/EDA2R/TNFRSF21/C9/L1CAM/NTRK2/OLR1/CXCL9/CD244/IL1RL1/GRB2/DSC2/IL13RA1/IFNGR1/EPHB2/DIABLO/IL1R2/LDLR/EPS15L1/PARK7/HMGCR/B2M/CTLA4/MFGE8/ANXA1/PIANP/EFNB2/CD86/SPINT2/EPHA5/FLT3/LEPR/MET/BOC/NXPH1/ENG/IL4R/FN1/CD…
BP	GO:0098742	cell-cell adhesion via plasma-membrane adhesion molecules	20	0.199106	0.503362	1	1	0.964014	134	tags=10%, list=10%, signal=9%	DSG1/SELE

## Sheet: Table S6
Table S6. Total list of detected Gene-ontology processes with reported normalized enrichment score, p-value and adjusted p-value for Lipopolysacharide(+) conditions.
ontology	id	description	setSize	enrichmentScore	nes	pvalue	pAdjust	qvalues	rank	leadingEdge	coreEnrichment
BP	GO:0022402	cell cycle process	52	0.505903	1.68261	0.00288184	0.324603	0.313632	164	tags=35%, list=24%, signal=29%	NOTCH2/EGFR/FGFR1/IL1B/HSP90AB1/MED1/KIF23/FAP/CALR/FGF8/IFNG/INSR/TGFB2/BMP7/ACVR1B/CASP2/PLK1/SIRT2
BP	GO:0010564	regulation of cell cycle process	33	0.537583	1.64036	0.00536193	0.324603	0.313632	164	tags=42%, list=24%, signal=34%	EGFR/FGFR1/IL1B/HSP90AB1/MED1/KIF23/FAP/CALR/FGF8/INSR/BMP7/CASP2/PLK1/SIRT2
BP	GO:0051726	regulation of cell cycle	56	0.440177	1.48735	0.0231214	0.497956	0.481127	164	tags=38%, list=24%, signal=31%	NOTCH2/EGFR/FGFR1/IL1B/HSP90AB1/MED1/KIF23/MAPKAPK2/FAP/CALR/FGF8/IFNG/CLIC1/MAPK14/INSR/STAT3/TGFB2/BMP7/CASP2/PLK1/SIRT2
BP	GO:0045786	negative regulation of cell cycle	30	0.488315	1.46029	0.023622	0.501847	0.484887	156	tags=37%, list=22%, signal=30%	NOTCH2/HSP90AB1/MAPKAPK2/FAP/CALR/IFNG/MAPK14/TGFB2/BMP7/CASP2/PLK1
BP	GO:0007049	cell cycle	68	0.418206	1.46151	0.031348	0.542583	0.524246	164	tags=34%, list=24%, signal=29%	NOTCH2/EGFR/FGFR1/IL1B/HSP90AB1/MED1/DCTN2/KIF23/MAPKAPK2/FAP/CALR/FGF8/IFNG/CLIC1/MAPK14/INSR/STAT3/TGFB2/BMP7/ACVR1B/CASP2/PLK1/SIRT2
BP	GO:0048522	positive regulation of cellular process	348	0.285617	1.20392	0.0324324	0.546147	0.527689	149	tags=27%, list=21%, signal=42%	TLR4/NOTCH2/LYN/LCK/IL17A/EGFR/SELE/TNFSF18/EFNB3/TGFB3/PAFAH1B2/DIABLO/CTSC/SNAP25/PRDX6/PDCD1LG2/MFGE8/FLT4/FGFR1/MAP2K3/POMC/NCK1/CSF1/RAC3/CD80/IL1B/PTHLH/PLA2G10/PTPN2/SERPINE1/HSP90AB1/SRC/PROK1/PSME3/PDGFRB/MED1/PRL/KIF23/HGF/TDGF1/BMPR2/MAPKAPK2/NOV/NAMPT/FAP/C5/PTN/CTSH/PRKCZ/CALR/NR3C1/FGF8/FRZB/IFNG/ATP5B/CAT/LGALS3/CLIC1/MAPK14/AGR2/CXCL10/C1QBP/INSR/KIT/CD83/TNFSF11/STAT3/CD4/MYBPC1/…
BP	GO:0045787	positive regulation of cell cycle	25	0.506862	1.44493	0.0348525	0.546147	0.527689	108	tags=40%, list=16%, signal=35%	EGFR/FGFR1/IL1B/HSP90AB1/MED1/KIF23/FAP/CALR/FGF8/INSR
BP	GO:0048869	cellular developmental process	248	0.295512	1.22426	0.0353982	0.546147	0.527689	138	tags=26%, list=20%, signal=33%	TLR4/NOTCH2/LYN/LCK/IL17A/EGFR/CTSB/COL8A1/EFNB3/TGFB3/VAV1/SNAP25/FGFR1/NCK1/CSF1/RAC3/IL1B/PTHLH/PLA2G10/PTPN2/SERPINE1/HSP90AB1/SRC/MED1/RXFP1/HGF/BMPR2/NOV/BTK/KEAP1/WFIKKN2/PRKCZ/CALR/CSF3R/FGF8/FRZB/PLG/IFNG/ATP5B/CAT/LGALS3/NTN4/CLIC1/MAPK14/AGR2/CXCL10/C1QBP/KIT/REN/CD83/TNFSF11/STAT3/CD4/IL20/BMP10/SERPINE2/RAC1/ICAM1/DLL4/GFRA3/TGFB2/OLFM4/FLRT2/SERPINF2/BMP7
MF	GO:0004222	metalloendopeptidase activity	20	-0.676829	-1.68561	0.00517241	0.324603	0.313632	109	tags=40%, list=16%, signal=35%	MMP2/MMP8/ADAMTS5/MMP7/IDE/ADAM9/MMP13
BP	GO:0007160	cell-matrix adhesion	28	-0.593922	-1.59196	0.0177419	0.494784	0.478063	81	tags=32%, list=12%, signal=30%	EPHA3/BCL6/KDR/ADAM9/PLAU/ANGPTL3/APOD/CCL28
BP	GO:0034329	cell junction assembly	14	-0.677416	-1.56575	0.0218487	0.494784	0.478063	80	tags=43%, list=11%, signal=39%	EPHA3/KDR/ACE2/APOD/CDH5
BP	GO:0030198	extracellular matrix organization	31	-0.560747	-1.53962	0.0223642	0.494784	0.478063	92	tags=29%, list=13%, signal=26%	FGFR4/SPOCK2/DDR1/IBSP/TNFRSF11B/DDR2/MMP13/CCDC80
BP	GO:0043062	extracellular structure organization	31	-0.560747	-1.53962	0.0223642	0.494784	0.478063	92	tags=29%, list=13%, signal=26%	FGFR4/SPOCK2/DDR1/IBSP/TNFRSF11B/DDR2/MMP13/CCDC80
BP	GO:0001952	regulation of cell-matrix adhesion	19	-0.60547	-1.49599	0.0358974	0.546147	0.527689	81	tags=37%, list=12%, signal=33%	EPHA3/BCL6/KDR/PLAU/APOD/CCL28
BP	GO:0031589	cell-substrate adhesion	46	-0.477544	-1.40853	0.0416667	0.549129	0.530571	85	tags=28%, list=12%, signal=27%	TYRO3/DDR1/EPHA3/BCL6/KDR/JAK2/ADAM9/PLAU/ANGPTL3/APOD/CCL28/CCDC80
MF	GO:0008237	metallopeptidase activity	30	-0.51413	-1.40223	0.0483092	0.599174	0.578925	130	tags=37%, list=19%, signal=31%	CPE/ADAMTS4/MMP2/MMP8/ADAMTS5/MMP7/IDE/ADAM9/ACE2/MMP13
BP	GO:0043903	regulation of symbiosis, encompassing mutualism through parasitism	19	-0.721027	-1.7815	0.0017094	0.324603	0.313632	73	tags=37%, list=10%, signal=34%	IL10/MPO/LTA/MBL2/JUN/ARG1
BP	GO:0045637	regulation of myeloid cell differentiation	22	0.659906	1.81943	0.002457	0.324603	0.313632	117	tags=55%, list=17%, signal=47%	LYN/IL17A/CSF1/PTPN2/MED1/CSF3R/IFNG/MAPK14/TNFSF11/STAT3/CD4/IL20
BP	GO:0070302	regulation of stress-activated protein kinase signaling cascade	23	0.624945	1.74677	0.00249377	0.324603	0.313632	141	tags=48%, list=20%, signal=39%	TLR4/LYN/EGFR/FLT4/IL1B/HGF/HIPK3/TNFSF11/TGFB2/SERPINF2/PRDX1
BP	GO:0031098	stress-activated protein kinase signaling cascade	27	0.623197	1.82727	0.0025974	0.324603	0.313632	141	tags=48%, list=20%, signal=40%	TLR4/LYN/EGFR/FLT4/IL1B/HGF/MAPKAPK2/HIPK3/MAPK14/TNFSF11/TGFB2/SERPINF2/PRDX1
BP	GO:0097529	myeloid leukocyte migration	31	0.570571	1.72517	0.00265957	0.324603	0.313632	124	tags=52%, list=18%, signal=44%	LYN/VAV1/CSF1/IL1B/SERPINE1/NOV/C5/CSF3R/LGALS3/MAPK14/CXCL10/C1QBP/KIT/TNFSF11/RAC1/PLA2G7
BP	GO:0051403	stress-activated MAPK cascade	26	0.596513	1.71324	0.00266667	0.324603	0.313632	141	tags=46%, list=20%, signal=38%	TLR4/EGFR/FLT4/IL1B/HGF/MAPKAPK2/HIPK3/MAPK14/TNFSF11/TGFB2/SERPINF2/PRDX1
BP	GO:0032757	positive regulation of interleukin-8 production	10	0.769951	1.73372	0.00458716	0.324603	0.313632	48	tags=30%, list=7%, signal=28%	TLR4/IL1B/SERPINE1
BP	GO:0032946	positive regulation of mononuclear cell proliferation	19	0.654424	1.76219	0.00479616	0.324603	0.313632	41	tags=26%, list=6%, signal=25%	TLR4/PDCD1LG2/NCK1/CSF1/IL1B
BP	GO:0002761	regulation of myeloid leukocyte differentiation	13	0.791826	1.89482	0.00481928	0.324603	0.313632	117	tags=62%, list=17%, signal=52%	LYN/IL17A/CSF1/PTPN2/IFNG/TNFSF11/CD4/IL20
BP	GO:0002687	positive regulation of leukocyte migration	21	0.636021	1.75948	0.00486618	0.324603	0.313632	130	tags=57%, list=19%, signal=48%	TNFSF18/CSF1/SERPINE1/CALR/LGALS3/MAPK14/CXCL10/C1QBP/RAC1/PLA2G7/SELP/ICAM1
BP	GO:0070665	positive regulation of leukocyte proliferation	21	0.640321	1.77138	0.00486618	0.324603	0.313632	41	tags=29%, list=6%, signal=28%	TLR4/LYN/PDCD1LG2/NCK1/CSF1/IL1B
BP	GO:0071674	mononuclear cell migration	15	0.671168	1.70133	0.00492611	0.324603	0.313632	124	tags=67%, list=18%, signal=56%	LYN/CSF1/SERPINE1/NOV/PLG/LGALS3/MAPK14/CXCL10/TNFSF11/PLA2G7
BP	GO:0030595	leukocyte chemotaxis	33	0.543502	1.65842	0.00536193	0.324603	0.313632	134	tags=58%, list=19%, signal=49%	LYN/VAV1/CSF1/IL1B/SERPINE1/NOV/C5/CALR/CSF3R/LGALS3/MAPK14/CXCL10/C1QBP/KIT/TNFSF11/RAC1/PLA2G7/CXCL11/KLRK1
BP	GO:0070372	regulation of ERK1 and ERK2 cascade	43	0.487581	1.57126	0.00561798	0.324603	0.313632	137	tags=35%, list=20%, signal=30%	TLR4/NOTCH2/LYN/EGFR/FLT4/IL1B/PTPN2/SRC/PDGFRB/PRKCZ/FGF8/TNFSF11/CD4/ICAM1/SERPINF2
BP	GO:0070371	ERK1 and ERK2 cascade	45	0.506964	1.63843	0.00569801	0.324603	0.313632	137	tags=38%, list=20%, signal=32%	TLR4/NOTCH2/LYN/EGFR/FLT4/IL1B/PTPN2/SRC/PDGFRB/MED1/CTSH/PRKCZ/FGF8/TNFSF11/CD4/ICAM1/SERPINF2
BP	GO:0002573	myeloid leukocyte differentiation	25	0.563585	1.60663	0.0134048	0.494784	0.478063	117	tags=48%, list=17%, signal=41%	LYN/IL17A/CSF1/PTPN2/SRC/MED1/IFNG/MAPK14/KIT/TNFSF11/CD4/IL20
BP	GO:0045639	positive regulation of myeloid cell differentiation	16	0.63101	1.64708	0.0145278	0.494784	0.478063	143	tags=62%, list=21%, signal=51%	IL17A/CSF1/MED1/IFNG/MAPK14/TNFSF11/STAT3/CD4/IL20/ACVR1B
BP	GO:0007254	JNK cascade	20	0.596238	1.63362	0.0165877	0.494784	0.478063	159	tags=40%, list=23%, signal=32%	TLR4/EGFR/FLT4/IL1B/HIPK3/TNFSF11/SERPINF2/MAPK8
BP	GO:1903706	regulation of hemopoiesis	38	0.479039	1.50616	0.0167131	0.494784	0.478063	117	tags=37%, list=17%, signal=32%	LYN/IL17A/CSF1/PTPN2/MED1/PRKCZ/CSF3R/IFNG/MAPK14/CD83/TNFSF11/STAT3/CD4/IL20
BP	GO:0002548	monocyte chemotaxis	11	0.699132	1.59713	0.0168675	0.494784	0.478063	124	tags=64%, list=18%, signal=53%	LYN/SERPINE1/NOV/LGALS3/CXCL10/TNFSF11/PLA2G7
BP	GO:0032653	regulation of interleukin-10 production	11	0.705337	1.61131	0.0168675	0.494784	0.478063	169	tags=73%, list=24%, signal=56%	TLR4/PDCD1LG2/HGF/PRKCZ/TNFRSF9/CD83/CD274/IL23R
BP	GO:0032872	regulation of stress-activated MAPK cascade	22	0.595653	1.64228	0.017199	0.494784	0.478063	141	tags=45%, list=20%, signal=37%	TLR4/EGFR/FLT4/IL1B/HGF/HIPK3/TNFSF11/TGFB2/SERPINF2/PRDX1
BP	GO:0002521	leukocyte differentiation	53	0.450453	1.50015	0.0176471	0.494784	0.478063	117	tags=34%, list=17%, signal=31%	LYN/LCK/IL17A/VAV1/CSF1/PTPN2/SRC/MED1/BTK/PRKCZ/IFNG/MAPK14/KIT/CD83/TNFSF11/STAT3/CD4/IL20
BP	GO:0032613	interleukin-10 production	13	0.672717	1.60979	0.0192771	0.494784	0.478063	112	tags=46%, list=16%, signal=39%	TLR4/PDCD1LG2/HGF/PRKCZ/TNFRSF9/CD83
BP	GO:0071675	regulation of mononuclear cell migration	11	0.689687	1.57556	0.0192771	0.494784	0.478063	124	tags=73%, list=18%, signal=61%	LYN/CSF1/SERPINE1/NOV/LGALS3/MAPK14/CXCL10/PLA2G7
BP	GO:0002688	regulation of leukocyte chemotaxis	17	0.611205	1.61035	0.0193705	0.494784	0.478063	134	tags=71%, list=19%, signal=58%	LYN/CSF1/SERPINE1/NOV/C5/CALR/MAPK14/CXCL10/C1QBP/RAC1/PLA2G7/KLRK1
BP	GO:0050900	leukocyte migration	51	0.434243	1.43457	0.0201149	0.494784	0.478063	134	tags=47%, list=19%, signal=41%	LYN/SELE/TNFSF18/VAV1/CSF1/IL1B/SERPINE1/NOV/C5/CALR/CSF3R/PLG/LGALS3/MAPK14/CXCL10/C1QBP/KIT/TNFSF11/RAC1/PLA2G7/CXCL11/SELP/ICAM1/KLRK1
BP	GO:0002819	regulation of adaptive immune response	20	-0.59818	-1.48974	0.0224138	0.494784	0.478063	104	tags=40%, list=15%, signal=35%	IL7R/TGFB1/BCL6/IL1RL1/LTA/ARG1/CD226
BP	GO:0002822	regulation of adaptive immune response based on somatic recombination of immune receptors built from immunoglobulin superfamily domains	20	-0.59818	-1.48974	0.0224138	0.494784	0.478063	104	tags=40%, list=15%, signal=35%	IL7R/TGFB1/BCL6/IL1RL1/LTA/ARG1/CD226
BP	GO:0051249	regulation of lymphocyte activation	52	0.426453	1.41836	0.0230548	0.497956	0.481127	115	tags=29%, list=17%, signal=26%	TLR4/LYN/LCK/EFNB3/PDCD1LG2/NCK1/IL1B/PTPN2/BTK/PRKCZ/IFNG/LGALS3/CD83/TNFSF11/CD4
BP	GO:0030334	regulation of cell migration	102	0.350959	1.30678	0.0295082	0.540612	0.522342	147	tags=38%, list=21%, signal=35%	LYN/EGFR/TNFSF18/FLT4/FGFR1/NCK1/CSF1/IL1B/SERPINE1/SRC/PDGFRB/HGF/TDGF1/BMPR2/NOV/C5/CTSH/CALR/IFNG/ATP5B/LGALS3/MAPK14/CXCL10/C1QBP/INSR/STAT3/BMP10/RAC1/PLA2G7/SELP/ICAM1/DLL4/TGFB2/KLRK1/FLRT2/BMP7/ACVR1B/ANGPT2/NOG
BP	GO:0046330	positive regulation of JNK cascade	15	0.610046	1.5464	0.0369458	0.546147	0.527689	41	tags=20%, list=6%, signal=19%	TLR4/FLT4/IL1B
BP	GO:0046649	lymphocyte activation	72	0.398845	1.40365	0.0377358	0.546147	0.527689	144	tags=32%, list=21%, signal=28%	TLR4/LYN/LCK/EFNB3/VAV1/PDCD1LG2/NCK1/IL1B/PTPN2/BTK/PRKCZ/IFNG/LGALS3/KIT/CD83/TNFSF11/STAT3/CD4/ICAM1/DLL4/KLRK1/PRDX1/CD274
BP	GO:0032874	positive regulation of stress-activated MAPK cascade	16	0.593969	1.5504	0.0387409	0.546147	0.527689	137	tags=38%, list=20%, signal=31%	TLR4/FLT4/IL1B/TNFSF11/TGFB2/SERPINF2
BP	GO:0030099	myeloid cell differentiation	39	0.436482	1.37628	0.0388889	0.546147	0.527689	117	tags=36%, list=17%, signal=32%	LYN/IL17A/CSF1/PTPN2/SRC/MED1/CSF3R/IFNG/MAPK14/KIT/TNFSF11/STAT3/CD4/IL20
BP	GO:0001817	regulation of cytokine production	89	0.354995	1.30691	0.0401235	0.546147	0.527689	146	tags=34%, list=21%, signal=31%	TLR4/LYN/IL17A/TGFB3/PDCD1LG2/FLT4/FGFR1/MAP2K3/IL12RB2/POMC/IL1B/SERPINE1/HSP90AB1/HGF/MAPKAPK2/BTK/C5/PRKCZ/IFNG/MAPK14/C1QBP/TNFRSF9/CD83/RAC1/IL5RA/TGFB2/KLRK1/SERPINF2/CD274/CRTAM
BP	GO:0000165	MAPK cascade	87	0.354991	1.29558	0.0440252	0.566065	0.546934	141	tags=36%, list=20%, signal=32%	TLR4/NOTCH2/LYN/EGFR/FLT4/FGFR1/MAP2K3/IL1B/PTPN2/SRC/PROK1/PDGFRB/MED1/HGF/TDGF1/MAPKAPK2/CTSH/PRKCZ/HIPK3/FGF8/MAPK14/INSR/KIT/REN/TNFSF11/CD4/ICAM1/TGFB2/SERPINF2/BMP7/PRDX1
BP	GO:0070374	positive regulation of ERK1 and ERK2 cascade	33	0.453204	1.38289	0.0482574	0.599174	0.578925	137	tags=36%, list=20%, signal=31%	TLR4/NOTCH2/EGFR/FLT4/SRC/PDGFRB/PRKCZ/FGF8/TNFSF11/CD4/ICAM1/SERPINF2
BP	GO:0032944	regulation of mononuclear cell proliferation	34	0.445635	1.36573	0.0485175	0.599174	0.578925	41	tags=18%, list=6%, signal=17%	TLR4/LYN/PDCD1LG2/NCK1/CSF1/IL1B
BP	GO:0030335	positive regulation of cell migration	69	0.392036	1.37236	0.0498442	0.606456	0.58596	143	tags=42%, list=21%, signal=37%	LYN/EGFR/TNFSF18/FLT4/FGFR1/CSF1/IL1B/SERPINE1/SRC/PDGFRB/HGF/TDGF1/BMPR2/CTSH/CALR/IFNG/ATP5B/LGALS3/MAPK14/CXCL10/C1QBP/INSR/RAC1/PLA2G7/SELP/ICAM1/TGFB2/BMP7/ACVR1B
MF	GO:0008270	zinc ion binding	36	-0.546926	-1.54514	0.0174051	0.494784	0.478063	132	tags=39%, list=19%, signal=33%	ERAP1/CA4/PIAS4/CPE/ADAMTS4/MMP2/MMP8/ADAMTS5/MMP7/IDE/CA9/NR1D1/MMP13
BP	GO:0006874	cellular calcium ion homeostasis	23	-0.603616	-1.56058	0.0183028	0.494784	0.478063	92	tags=35%, list=13%, signal=31%	ABL2/PTH/ANK2/F2/KNG1/FASLG/CCL28
BP	GO:0055074	calcium ion homeostasis	24	-0.58169	-1.5173	0.0293638	0.540612	0.522342	92	tags=33%, list=13%, signal=30%	ABL2/PTH/ANK2/F2/KNG1/FASLG/CCL28
BP	GO:0007204	positive regulation of cytosolic calcium ion concentration	15	-0.645725	-1.5187	0.0352349	0.546147	0.527689	29	tags=40%, list=4%, signal=39%	ANK2/F2/KNG1/FASLG/CCL28
BP	GO:0051480	regulation of cytosolic calcium ion concentration	15	-0.645725	-1.5187	0.0352349	0.546147	0.527689	29	tags=40%, list=4%, signal=39%	ANK2/F2/KNG1/FASLG/CCL28
BP	GO:0050801	ion homeostasis	38	-0.4934	-1.4172	0.0466563	0.588536	0.568646	102	tags=32%, list=15%, signal=29%	TGFB1/ABL2/KDR/FABP3/PTH/ANK2/F2/KNG1/ANGPTL3/FASLG/CCL28
BP	GO:0031325	positive regulation of cellular metabolic process	218	0.310576	1.27229	0.0125	0.479891	0.463673	138	tags=27%, list=20%, signal=31%	TLR4/NOTCH2/LYN/LCK/IL17A/EGFR/SELE/TNFSF18/TGFB3/PAFAH1B2/DIABLO/PRDX6/FLT4/FGFR1/MAP2K3/POMC/NCK1/CSF1/CD80/IL1B/PTHLH/PLA2G10/PTPN2/HSP90AB1/SRC/PROK1/PSME3/PDGFRB/MED1/PRL/HGF/TDGF1/BMPR2/MAPKAPK2/NAMPT/CTSH/PRKCZ/CALR/NR3C1/FGF8/IFNG/MAPK14/CXCL10/INSR/KIT/TNFSF11/STAT3/CD4/BMP10/RAC1/LRRTM3/SPP1/CXCL11/ICAM1/TGFB2/KLRK1/SERPINF2/BMP7
BP	GO:0006281	DNA repair	12	0.726076	1.69595	0.00240385	0.324603	0.313632	79	tags=25%, list=11%, signal=23%	MBD4/EGFR/HIST3H2A
BP	GO:0030316	osteoclast differentiation	11	0.724988	1.6562	0.00240964	0.324603	0.313632	117	tags=64%, list=17%, signal=54%	IL17A/CSF1/SRC/IFNG/MAPK14/TNFSF11/IL20
CC	GO:0015630	microtubule cytoskeleton	26	0.617881	1.77461	0.00266667	0.324603	0.313632	102	tags=35%, list=15%, signal=31%	SPTAN1/LCK/CTSC/DCTN2/KIF23/MAPKAPK2/KEAP1/PRKCZ/MAPK14
CC	GO:0048471	perinuclear region of cytoplasm	32	0.616788	1.87201	0.00269542	0.324603	0.313632	50	tags=31%, list=7%, signal=30%	TLR4/LYN/EGFR/CTSB/SELE/SNAP25/PRDX6/CSF1/RAC3/SRC
CC	GO:0043235	receptor complex	35	0.598745	1.85613	0.00271003	0.324603	0.313632	49	tags=20%, list=7%, signal=20%	TLR4/NOTCH2/EGFR/DIABLO/FLT4/FGFR1/HSP90AB1
CC	GO:0044430	cytoskeletal part	40	0.505202	1.60427	0.00274725	0.324603	0.313632	223	tags=52%, list=32%, signal=38%	LCK/CTSC/RAC3/SRC/DCTN2/KIF23/MAPKAPK2/KEAP1/PRKCZ/MAPK14/RAC1/PLK1/GSN/SIRT2/RBM39/TPM1/SBDS/PRKACA/RB1/TEK/CAPG
BP	GO:0006259	DNA metabolic process	41	0.501638	1.6052	0.00276243	0.324603	0.313632	86	tags=24%, list=12%, signal=23%	MBD4/EGFR/TGFB3/FGFR1/HSP90AB1/SRC/HGF/BMPR2/HIST3H2A/CALR
CC	GO:0032991	protein-containing complex	140	0.370511	1.43583	0.0037594	0.324603	0.313632	124	tags=24%, list=18%, signal=25%	TLR4/NOTCH2/EGFR/COL8A1/DIABLO/SNAP25/PDCD1LG2/FLT4/FGFR1/NCK1/CSF1/RAC3/CD80/HSP90AB1/SRC/PSME3/MED1/DCTN2/KIF23/KEAP1/C5/HIST3H2A/PTN/CTSH/PRKCZ/CALR/NR3C1/ATP5B/CLIC1/INSR/HNRNPAB/STAT3/RAC1/PLA2G7
MF	GO:0045296	cadherin binding	20	0.63022	1.72672	0.00473934	0.324603	0.313632	50	tags=30%, list=7%, signal=29%	SPTAN1/EGFR/PRDX6/NCK1/HSP90AB1/SRC
BP	GO:0006470	protein dephosphorylation	14	0.712226	1.75998	0.004914	0.324603	0.313632	54	tags=36%, list=8%, signal=34%	LCK/NCK1/PTPN2/HSP90AB1/PDGFRB
CC	GO:0045121	membrane raft	32	0.534373	1.62187	0.00539084	0.324603	0.313632	130	tags=34%, list=19%, signal=29%	LYN/LCK/EGFR/SELE/SRC/TDGF1/BMPR2/BTK/INSR/CD4/ICAM1
CC	GO:0098589	membrane region	34	0.519852	1.59319	0.00539084	0.324603	0.313632	130	tags=32%, list=19%, signal=28%	LYN/LCK/EGFR/SELE/SRC/TDGF1/BMPR2/BTK/INSR/CD4/ICAM1
CC	GO:0098857	membrane microdomain	32	0.534373	1.62187	0.00539084	0.324603	0.313632	130	tags=34%, list=19%, signal=29%	LYN/LCK/EGFR/SELE/SRC/TDGF1/BMPR2/BTK/INSR/CD4/ICAM1
MF	GO:0046875	ephrin receptor binding	13	0.714729	1.71032	0.00722892	0.346705	0.334988	50	tags=31%, list=7%, signal=29%	LYN/EFNB3/NCK1/SRC
CC	GO:0031967	organelle envelope	18	0.626734	1.67312	0.00724638	0.346705	0.334988	108	tags=33%, list=16%, signal=29%	SRC/PRKCZ/ATP5B/LGALS3/CLIC1/INSR
CC	GO:0031975	envelope	18	0.626734	1.67312	0.00724638	0.346705	0.334988	108	tags=33%, list=16%, signal=29%	SRC/PRKCZ/ATP5B/LGALS3/CLIC1/INSR
BP	GO:0061024	membrane organization	18	0.629655	1.68092	0.00724638	0.346705	0.334988	179	tags=44%, list=26%, signal=34%	SNAP25/MFGE8/TGFB2/MSR1/PLK1/GSN/FCGR1A/CNTN2
BP	GO:0042307	positive regulation of protein import into nucleus	17	0.663041	1.74692	0.00726392	0.346705	0.334988	102	tags=35%, list=15%, signal=31%	TLR4/EGFR/IL1B/MED1/IFNG/MAPK14
BP	GO:1904591	positive regulation of protein import	17	0.663041	1.74692	0.00726392	0.346705	0.334988	102	tags=35%, list=15%, signal=31%	TLR4/EGFR/IL1B/MED1/IFNG/MAPK14
BP	GO:0051251	positive regulation of lymphocyte activation	34	0.489614	1.50052	0.00808625	0.375798	0.363097	113	tags=29%, list=16%, signal=26%	TLR4/LCK/EFNB3/PDCD1LG2/NCK1/IL1B/PRKCZ/IFNG/CD83/TNFSF11
BP	GO:0050671	positive regulation of lymphocyte proliferation	18	0.624727	1.66776	0.00966184	0.413244	0.399278	41	tags=22%, list=6%, signal=21%	TLR4/PDCD1LG2/NCK1/IL1B
BP	GO:0070304	positive regulation of stress-activated protein kinase signaling cascade	17	0.645653	1.70111	0.00968523	0.413244	0.399278	41	tags=24%, list=6%, signal=23%	TLR4/LYN/FLT4/IL1B
BP	GO:0070613	regulation of protein processing	14	0.672	1.66058	0.00982801	0.413244	0.399278	180	tags=64%, list=26%, signal=49%	A2M/SERPINE1/SRC/C1QBP/SERPINE2/SERPINF2/GSN/CNTN2/ENO1
BP	GO:1903317	regulation of protein maturation	14	0.672	1.66058	0.00982801	0.413244	0.399278	180	tags=64%, list=26%, signal=49%	A2M/SERPINE1/SRC/C1QBP/SERPINE2/SERPINF2/GSN/CNTN2/ENO1
MF	GO:0019904	protein domain specific binding	40	0.47987	1.52383	0.010989	0.451316	0.436063	108	tags=25%, list=16%, signal=22%	LYN/LCK/NCK1/IL1B/HSP90AB1/SRC/MED1/KEAP1/PLG/INSR
BP	GO:0046824	positive regulation of nucleocytoplasmic transport	20	0.60897	1.6685	0.0118483	0.473967	0.457948	102	tags=30%, list=15%, signal=26%	TLR4/EGFR/IL1B/MED1/IFNG/MAPK14
BP	GO:0046328	regulation of JNK cascade	18	0.622668	1.66227	0.0120773	0.473967	0.457948	137	tags=39%, list=20%, signal=32%	TLR4/EGFR/FLT4/IL1B/HIPK3/TNFSF11/SERPINF2
CC	GO:0044853	plasma membrane raft	10	0.727823	1.63886	0.0137615	0.494784	0.478063	108	tags=40%, list=16%, signal=34%	SELE/SRC/BMPR2/INSR
BP	GO:0016311	dephosphorylation	17	0.626171	1.64978	0.0145278	0.494784	0.478063	133	tags=41%, list=19%, signal=34%	LCK/NCK1/PTPN2/HSP90AB1/PDGFRB/IFNG/TGFB2
BP	GO:1901652	response to peptide	26	0.539697	1.55006	0.016	0.494784	0.478063	114	tags=31%, list=16%, signal=27%	TLR4/IL1B/PTPN2/SRC/PRKCZ/MAPK14/INSR/STAT3
BP	GO:1902105	regulation of leukocyte differentiation	29	0.495678	1.45977	0.0160428	0.494784	0.478063	117	tags=34%, list=17%, signal=30%	LYN/IL17A/CSF1/PTPN2/PRKCZ/IFNG/CD83/TNFSF11/CD4/IL20
BP	GO:0090316	positive regulation of intracellular protein transport	25	0.553718	1.5785	0.0160858	0.494784	0.478063	116	tags=28%, list=17%, signal=24%	TLR4/EGFR/IL1B/MED1/IFNG/MAPK14/MYBPC1
BP	GO:0071417	cellular response to organonitrogen compound	37	0.472085	1.48229	0.0186667	0.494784	0.478063	164	tags=30%, list=24%, signal=24%	TLR4/EGFR/IL1B/PTPN2/SRC/PRKCZ/INSR/STAT3/NTRK2/GOT1/SIRT2
MF	GO:0004867	serine-type endopeptidase inhibitor activity	13	0.672861	1.61014	0.0192771	0.494784	0.478063	137	tags=46%, list=20%, signal=38%	A2M/ITIH4/SERPINE1/WFIKKN2/SERPINE2/SERPINF2
CC	GO:0005815	microtubule organizing center	18	0.598923	1.59888	0.0193237	0.494784	0.478063	165	tags=56%, list=24%, signal=44%	LCK/CTSC/DCTN2/KIF23/MAPKAPK2/KEAP1/PRKCZ/PLK1/SIRT2/RBM39
BP	GO:0048771	tissue remodeling	21	0.584391	1.61665	0.0194647	0.494784	0.478063	131	tags=43%, list=19%, signal=36%	NOTCH2/TGFB3/FLT4/SRC/BMPR2/FGF8/PLG/TNFSF11/DLL4
BP	GO:0022612	gland morphogenesis	23	0.566889	1.5845	0.0199501	0.494784	0.478063	147	tags=52%, list=21%, signal=43%	EGFR/TGFB3/FGFR1/CSF1/SRC/MED1/HGF/FGF8/NTN4/TGFB2/BMP7/NOG
CC	GO:0044422	organelle part	167	0.320014	1.26241	0.0204082	0.494784	0.478063	122	tags=26%, list=18%, signal=28%	NOTCH2/MBD4/LCK/EGFR/CTSB/PAFAH1B2/CTSC/SNAP25/PDCD1LG2/FGFR1/NCK1/RAC3/PTHLH/PTPN2/HSP90AB1/SRC/PSME3/PDGFRB/MED1/DCTN2/ETHE1/KIF23/BMPR2/MAPKAPK2/NAMPT/LTA4H/KEAP1/HIST3H2A/PRKCZ/CALR/NR3C1/HIPK3/ATP5B/CAT/LGALS3/CLIC1/MAPK14/C1QBP/INSR/HNRNPAB/STAT3/BMP10/RAC1
CC	GO:0019866	organelle inner membrane	10	0.701191	1.57889	0.0206422	0.494784	0.478063	99	tags=30%, list=14%, signal=26%	SRC/ATP5B/LGALS3
CC	GO:0098590	plasma membrane region	37	0.462533	1.4523	0.0213333	0.494784	0.478063	122	tags=27%, list=18%, signal=24%	EGFR/SELE/SNAP25/SRC/TDGF1/BMPR2/FAP/PRKCZ/INSR/RAC1
BP	GO:0023014	signal transduction by protein phosphorylation	92	0.362122	1.33929	0.0213415	0.494784	0.478063	143	tags=36%, list=21%, signal=33%	TLR4/NOTCH2/LYN/EGFR/FLT4/FGFR1/MAP2K3/IL1B/PTPN2/SRC/PROK1/PDGFRB/MED1/HGF/TDGF1/BMPR2/MAPKAPK2/CTSH/PRKCZ/HIPK3/FGF8/MAPK14/INSR/KIT/REN/TNFSF11/CD4/ICAM1/TGFB2/SERPINF2/BMP7/PRDX1/ACVR1B
MF	GO:0005057	signal transducer activity, downstream of receptor	13	0.657169	1.57259	0.0240964	0.501847	0.484887	159	tags=54%, list=23%, signal=42%	EGFR/BMPR2/MAPK14/INSR/KIT/ACVR1B/MAPK8
BP	GO:0071496	cellular response to external stimulus	18	0.592197	1.58092	0.0241546	0.501847	0.484887	69	tags=22%, list=10%, signal=21%	TLR4/IL1B/MED1/BMPR2
CC	GO:0044446	intracellular organelle part	161	0.321527	1.2736	0.0264151	0.533213	0.515192	114	tags=25%, list=16%, signal=27%	NOTCH2/MBD4/LCK/EGFR/CTSB/PAFAH1B2/CTSC/SNAP25/PDCD1LG2/FGFR1/RAC3/PTHLH/PTPN2/HSP90AB1/SRC/PSME3/PDGFRB/MED1/DCTN2/ETHE1/KIF23/BMPR2/MAPKAPK2/NAMPT/LTA4H/KEAP1/HIST3H2A/PRKCZ/CALR/NR3C1/HIPK3/ATP5B/CAT/LGALS3/CLIC1/MAPK14/C1QBP/INSR/HNRNPAB/STAT3
CC	GO:0005813	centrosome	12	0.666626	1.55709	0.0264423	0.533213	0.515192	70	tags=42%, list=10%, signal=38%	LCK/CTSC/DCTN2/KIF23/MAPKAPK2
BP	GO:1901653	cellular response to peptide	21	0.56405	1.56038	0.026764	0.533213	0.515192	114	tags=33%, list=16%, signal=29%	TLR4/IL1B/PTPN2/SRC/PRKCZ/INSR/STAT3
BP	GO:0044403	symbiont process	32	-0.538391	-1.48892	0.0269414	0.533213	0.515192	92	tags=31%, list=13%, signal=28%	PPIE/IL10/MPO/LTA/ACE2/MBL2/F2/JUN/ARG1
BP	GO:0008286	insulin receptor signaling pathway	10	0.692215	1.55868	0.0275229	0.533213	0.515192	108	tags=40%, list=16%, signal=34%	IL1B/PTPN2/PRKCZ/INSR
CC	GO:0043228	non-membrane-bounded organelle	95	0.355222	1.31505	0.0277778	0.533213	0.515192	122	tags=24%, list=18%, signal=23%	SPTAN1/LCK/CTSB/SELE/PAFAH1B2/CTSC/FGFR1/NCK1/RAC3/SRC/MED1/DCTN2/KIF23/MAPKAPK2/KEAP1/HIST3H2A/CTSH/PRKCZ/ATP5B/MAPK14/STAT3/BMP10/RAC1
CC	GO:0043232	intracellular non-membrane-bounded organelle	95	0.355222	1.31505	0.0277778	0.533213	0.515192	122	tags=24%, list=18%, signal=23%	SPTAN1/LCK/CTSB/SELE/PAFAH1B2/CTSC/FGFR1/NCK1/RAC3/SRC/MED1/DCTN2/KIF23/MAPKAPK2/KEAP1/HIST3H2A/CTSH/PRKCZ/ATP5B/MAPK14/STAT3/BMP10/RAC1
BP	GO:0043085	positive regulation of catalytic activity	98	0.355333	1.31665	0.0290323	0.540612	0.522342	115	tags=29%, list=17%, signal=28%	TLR4/LYN/LCK/EGFR/SELE/VAV1/DIABLO/PDCD1LG2/FGFR1/MAP2K3/CSF1/IL1B/HSP90AB1/SRC/PROK1/PSME3/PDGFRB/HGF/TDGF1/CTSH/FCER2/IFNG/MAPK14/INSR/KIT/TNFSF11/STAT3/CD4
CC	GO:0005730	nucleolus	17	0.597986	1.57552	0.0290557	0.540612	0.522342	56	tags=24%, list=8%, signal=22%	CTSB/PAFAH1B2/FGFR1/MED1
BP	GO:0030154	cell differentiation	234	0.301496	1.2392	0.030303	0.540612	0.522342	138	tags=27%, list=20%, signal=33%	TLR4/NOTCH2/LYN/LCK/IL17A/EGFR/CTSB/COL8A1/EFNB3/TGFB3/VAV1/SNAP25/FGFR1/NCK1/CSF1/RAC3/IL1B/PTHLH/PLA2G10/PTPN2/HSP90AB1/SRC/MED1/RXFP1/BMPR2/NOV/BTK/KEAP1/WFIKKN2/PRKCZ/CALR/CSF3R/FGF8/FRZB/PLG/IFNG/ATP5B/CAT/LGALS3/NTN4/CLIC1/MAPK14/AGR2/CXCL10/C1QBP/KIT/REN/CD83/TNFSF11/STAT3/CD4/IL20/BMP10/SERPINE2/RAC1/ICAM1/DLL4/GFRA3/TGFB2/OLFM4/FLRT2/SERPINF2/BMP7
CC	GO:0031974	membrane-enclosed lumen	108	0.354754	1.32438	0.0306122	0.540612	0.522342	114	tags=28%, list=16%, signal=27%	NOTCH2/MBD4/EGFR/CTSB/PAFAH1B2/CTSC/FGFR1/PTHLH/PTPN2/PSME3/PDGFRB/MED1/ETHE1/KIF23/BMPR2/MAPKAPK2/NAMPT/LTA4H/KEAP1/HIST3H2A/PRKCZ/CALR/NR3C1/HIPK3/ATP5B/MAPK14/C1QBP/INSR/HNRNPAB/STAT3
CC	GO:0043233	organelle lumen	108	0.354754	1.32438	0.0306122	0.540612	0.522342	114	tags=28%, list=16%, signal=27%	NOTCH2/MBD4/EGFR/CTSB/PAFAH1B2/CTSC/FGFR1/PTHLH/PTPN2/PSME3/PDGFRB/MED1/ETHE1/KIF23/BMPR2/MAPKAPK2/NAMPT/LTA4H/KEAP1/HIST3H2A/PRKCZ/CALR/NR3C1/HIPK3/ATP5B/MAPK14/C1QBP/INSR/HNRNPAB/STAT3
CC	GO:0070013	intracellular organelle lumen	108	0.354754	1.32438	0.0306122	0.540612	0.522342	114	tags=28%, list=16%, signal=27%	NOTCH2/MBD4/EGFR/CTSB/PAFAH1B2/CTSC/FGFR1/PTHLH/PTPN2/PSME3/PDGFRB/MED1/ETHE1/KIF23/BMPR2/MAPKAPK2/NAMPT/LTA4H/KEAP1/HIST3H2A/PRKCZ/CALR/NR3C1/HIPK3/ATP5B/MAPK14/C1QBP/INSR/HNRNPAB/STAT3
BP	GO:1900182	positive regulation of protein localization to nucleus	21	0.556427	1.53929	0.0316302	0.542583	0.524246	102	tags=33%, list=15%, signal=29%	TLR4/EGFR/IL1B/SRC/MED1/IFNG/MAPK14
CC	GO:0031981	nuclear lumen	96	0.353457	1.30476	0.0316456	0.542583	0.524246	114	tags=26%, list=16%, signal=25%	NOTCH2/MBD4/CTSB/PAFAH1B2/CTSC/FGFR1/PTHLH/PTPN2/PSME3/MED1/ETHE1/KIF23/BMPR2/MAPKAPK2/NAMPT/LTA4H/KEAP1/HIST3H2A/PRKCZ/NR3C1/HIPK3/MAPK14/INSR/HNRNPAB/STAT3
BP	GO:0051702	interaction with symbiont	11	-0.711302	-1.56563	0.0340715	0.546147	0.527689	19	tags=36%, list=3%, signal=36%	F2/JUN/ARG1
BP	GO:0030031	cell projection assembly	14	0.608439	1.50351	0.034398	0.546147	0.527689	163	tags=50%, list=23%, signal=39%	NCK1/RAC3/SRC/KIT/RAC1/ICAM1/GSN
BP	GO:0008203	cholesterol metabolic process	10	-0.732126	-1.55466	0.0371025	0.546147	0.527689	17	tags=40%, list=2%, signal=40%	APOA1/ANGPTL3/HMGCR
BP	GO:0016125	sterol metabolic process	10	-0.732126	-1.55466	0.0371025	0.546147	0.527689	17	tags=40%, list=2%, signal=40%	APOA1/ANGPTL3/HMGCR
BP	GO:0048732	gland development	37	0.445753	1.39961	0.0373333	0.546147	0.527689	147	tags=46%, list=21%, signal=38%	EGFR/TGFB3/FGFR1/CSF1/SRC/MED1/PRL/RXFP1/HGF/FGF8/FRZB/NTN4/TNFSF11/SERPINE2/TGFB2/BMP7/NOG
CC	GO:0043234	NA	84	0.36617	1.33477	0.0383387	0.546147	0.527689	114	tags=25%, list=16%, signal=24%	EGFR/COL8A1/SNAP25/PDCD1LG2/CSF1/RAC3/HSP90AB1/SRC/PSME3/MED1/DCTN2/KIF23/KEAP1/C5/PTN/PRKCZ/CALR/NR3C1/ATP5B/INSR/STAT3
BP	GO:0051851	modification by host of symbiont morphology or physiology	10	-0.725749	-1.54112	0.0388693	0.546147	0.527689	19	tags=40%, list=3%, signal=39%	F2/JUN/ARG1
BP	GO:0031503	protein-containing complex localization	10	0.684514	1.54134	0.0389908	0.546147	0.527689	71	tags=30%, list=10%, signal=27%	TLR4/IL1B/NOV
BP	GO:0042345	NA	10	0.684514	1.54134	0.0389908	0.546147	0.527689	71	tags=30%, list=10%, signal=27%	TLR4/IL1B/NOV
BP	GO:0042348	NA	10	0.684514	1.54134	0.0389908	0.546147	0.527689	71	tags=30%, list=10%, signal=27%	TLR4/IL1B/NOV
BP	GO:2000145	regulation of cell motility	104	0.34755	1.30268	0.0390879	0.546147	0.527689	147	tags=38%, list=21%, signal=35%	LYN/EGFR/TNFSF18/FLT4/FGFR1/NCK1/CSF1/IL1B/SERPINE1/SRC/PDGFRB/HGF/TDGF1/BMPR2/NOV/C5/CTSH/CALR/IFNG/ATP5B/LGALS3/MAPK14/CXCL10/C1QBP/INSR/STAT3/BMP10/RAC1/PLA2G7/SELP/ICAM1/DLL4/TGFB2/KLRK1/FLRT2/BMP7/ACVR1B/ANGPT2/NOG
BP	GO:0023056	positive regulation of signaling	166	0.31481	1.24442	0.04	0.546147	0.527689	138	tags=28%, list=20%, signal=29%	TLR4/NOTCH2/LYN/LCK/EGFR/TNFSF18/CTSC/SNAP25/FLT4/FGFR1/MAP2K3/NCK1/CSF1/IL1B/PTPN2/HSP90AB1/SRC/PROK1/PDGFRB/MED1/HGF/TDGF1/BMPR2/NOV/PRKCZ/CALR/FGF8/IFNG/CAT/AGR2/CXCL10/C1QBP/INSR/KIT/TNFSF11/STAT3/CD4/BMP10/SERPINE2/CXCL11/SELP/ICAM1/DLL4/TGFB2/SERPINF2/BMP7
BP	GO:1903829	positive regulation of cellular protein localization	33	0.460578	1.40539	0.0402145	0.546147	0.527689	116	tags=30%, list=17%, signal=27%	TLR4/EGFR/IL1B/HSP90AB1/SRC/MED1/IFNG/MAPK14/AGR2/MYBPC1
CC	GO:0005856	cytoskeleton	55	0.412305	1.3867	0.0404624	0.546147	0.527689	85	tags=20%, list=12%, signal=19%	SPTAN1/LCK/SELE/CTSC/RAC3/SRC/DCTN2/KIF23/MAPKAPK2/KEAP1/PRKCZ
BP	GO:0040011	locomotion	167	0.311852	1.23021	0.0408163	0.546147	0.527689	149	tags=32%, list=21%, signal=33%	LYN/EGFR/CCL22/SELE/TNFSF18/EFNB3/VAV1/FLT4/FGFR1/NCK1/CSF1/IL1B/PLA2G10/PTPN2/SERPINE1/SRC/PDGFRB/HGF/TDGF1/BMPR2/NOV/FAP/C5/CTSH/CALR/CSF3R/FGF8/PLG/IFNG/ATP5B/LGALS3/MAPK14/CXCL10/C1QBP/INSR/KIT/TNFSF11/STAT3/BMP10/RAC1/PLA2G7/CXCL11/SELP/ICAM1/DLL4/GFRA3/TGFB2/KLRK1/FLRT2/BMP7/ACVR1B/ANGPT2/NOG/NTRK2
BP	GO:0042990	NA	11	0.67927	1.55176	0.0409639	0.546147	0.527689	71	tags=27%, list=10%, signal=25%	TLR4/IL1B/NOV
BP	GO:0042991	NA	11	0.67927	1.55176	0.0409639	0.546147	0.527689	71	tags=27%, list=10%, signal=25%	TLR4/IL1B/NOV
BP	GO:0051606	detection of stimulus	13	0.632194	1.51282	0.0409639	0.546147	0.527689	146	tags=38%, list=21%, signal=31%	TLR4/TGFB3/KIT/SERPINE2/CRTAM
BP	GO:2001236	regulation of extrinsic apoptotic signaling pathway	24	0.509976	1.44802	0.0411311	0.546147	0.527689	130	tags=33%, list=19%, signal=28%	FGFR1/IL1B/SERPINE1/SRC/PSME3/HGF/LGALS3/ICAM1
CC	GO:0044428	nuclear part	100	0.343149	1.26859	0.0433333	0.566065	0.546934	114	tags=27%, list=16%, signal=26%	NOTCH2/MBD4/CTSB/PAFAH1B2/CTSC/FGFR1/PTHLH/PTPN2/HSP90AB1/PSME3/MED1/ETHE1/KIF23/BMPR2/MAPKAPK2/NAMPT/LTA4H/KEAP1/HIST3H2A/PRKCZ/NR3C1/HIPK3/CLIC1/MAPK14/INSR/HNRNPAB/STAT3
BP	GO:0060326	cell chemotaxis	54	0.396059	1.32227	0.0438596	0.566065	0.546934	134	tags=43%, list=19%, signal=37%	LYN/CCL22/VAV1/FGFR1/CSF1/IL1B/SERPINE1/PDGFRB/HGF/NOV/C5/CALR/CSF3R/LGALS3/MAPK14/CXCL10/C1QBP/KIT/TNFSF11/RAC1/PLA2G7/CXCL11/KLRK1
BP	GO:0055114	oxidation-reduction process	35	-0.50623	-1.42501	0.0442338	0.566065	0.546934	102	tags=31%, list=15%, signal=28%	PGK1/APOM/FABP3/SOD2/MPO/PTH/PTGS2/APOD/NR1D1/HMGCR
BP	GO:0010647	positive regulation of cell communication	165	0.315384	1.24997	0.046332	0.588536	0.568646	138	tags=28%, list=20%, signal=29%	TLR4/NOTCH2/LYN/LCK/EGFR/TNFSF18/CTSC/SNAP25/FLT4/FGFR1/MAP2K3/NCK1/CSF1/IL1B/PTPN2/HSP90AB1/SRC/PROK1/PDGFRB/MED1/HGF/TDGF1/BMPR2/NOV/PRKCZ/CALR/FGF8/IFNG/CAT/AGR2/CXCL10/C1QBP/INSR/KIT/TNFSF11/STAT3/CD4/BMP10/SERPINE2/CXCL11/SELP/ICAM1/DLL4/TGFB2/SERPINF2/BMP7
BP	GO:2000147	positive regulation of cell motility	69	0.392036	1.37236	0.0498442	0.606456	0.58596	143	tags=42%, list=21%, signal=37%	LYN/EGFR/TNFSF18/FLT4/FGFR1/CSF1/IL1B/SERPINE1/SRC/PDGFRB/HGF/TDGF1/BMPR2/CTSH/CALR/IFNG/ATP5B/LGALS3/MAPK14/CXCL10/C1QBP/INSR/RAC1/PLA2G7/SELP/ICAM1/TGFB2/BMP7/ACVR1B
BP	GO:0030097	hemopoiesis	68	0.37761	1.31964	0.0501567	0.606456	0.58596	117	tags=28%, list=17%, signal=26%	LYN/LCK/IL17A/VAV1/CSF1/PTPN2/SRC/MED1/BTK/PRKCZ/CSF3R/IFNG/MAPK14/KIT/CD83/TNFSF11/STAT3/CD4/IL20
BP	GO:0002690	positive regulation of leukocyte chemotaxis	12	0.633697	1.48017	0.0504808	0.606456	0.58596	124	tags=67%, list=18%, signal=56%	CSF1/SERPINE1/CALR/MAPK14/CXCL10/C1QBP/RAC1/PLA2G7
BP	GO:0035556	intracellular signal transduction	190	0.297519	1.19768	0.0513834	0.612298	0.591605	141	tags=28%, list=20%, signal=31%	TLR4/NOTCH2/LYN/LCK/EGFR/TNFSF18/VAV1/DIABLO/FLT4/FGFR1/MAP2K3/NCK1/CSF1/RAC3/IL1B/PTHLH/PTPN2/SRC/PROK1/PDGFRB/MED1/SEZ6L2/PRL/HGF/TDGF1/MAPKAPK2/NOV/BTK/CTSH/PRKCZ/CALR/HIPK3/FGF8/IFNG/CAT/MAPK14/CXCL10/C1QBP/INSR/KIT/REN/TNFSF11/STAT3/CD4/SERPINE2/RAC1/CXCL11/SELP/ICAM1/TGFB2/SERPINF2/BMP7/PRDX1
BP	GO:0016477	cell migration	152	0.31094	1.23013	0.0516605	0.612298	0.591605	149	tags=34%, list=21%, signal=34%	LYN/EGFR/CCL22/SELE/TNFSF18/VAV1/FLT4/FGFR1/NCK1/CSF1/IL1B/SERPINE1/SRC/PDGFRB/HGF/TDGF1/BMPR2/NOV/FAP/C5/CTSH/CALR/CSF3R/FGF8/PLG/IFNG/ATP5B/LGALS3/MAPK14/CXCL10/C1QBP/INSR/KIT/TNFSF11/STAT3/BMP10/RAC1/PLA2G7/CXCL11/SELP/ICAM1/DLL4/GFRA3/TGFB2/KLRK1/FLRT2/BMP7/ACVR1B/ANGPT2/NOG/NTRK2
BP	GO:0019216	regulation of lipid metabolic process	31	-0.504946	-1.38641	0.0527157	0.620639	0.599664	102	tags=32%, list=15%, signal=29%	RARRES2/TGFB1/FGFR4/FABP3/PTGS2/F2/ANGPTL3/APOD/NR1D1
BP	GO:0003206	cardiac chamber morphogenesis	16	0.575916	1.50328	0.0532688	0.622998	0.601943	147	tags=50%, list=21%, signal=40%	NOTCH2/MED1/BMPR2/FGF8/BMP10/DLL4/BMP7/NOG
BP	GO:0001816	cytokine production	96	0.345889	1.27682	0.0537975	0.625042	0.603918	146	tags=32%, list=21%, signal=30%	TLR4/LYN/IL17A/TGFB3/PDCD1LG2/FLT4/FGFR1/MAP2K3/IL12RB2/POMC/IL1B/SERPINE1/HSP90AB1/HGF/MAPKAPK2/BTK/C5/PRKCZ/IFNG/MAPK14/C1QBP/TNFRSF9/KIT/CD83/RAC1/IL5RA/TGFB2/KLRK1/SERPINF2/CD274/CRTAM
BP	GO:0034101	erythrocyte homeostasis	17	0.544998	1.43591	0.0556901	0.635998	0.614504	143	tags=47%, list=21%, signal=38%	LYN/PTPN2/MED1/MAPK14/KIT/STAT3/PRDX1/ACVR1B
BP	GO:0042306	regulation of protein import into nucleus	22	0.519126	1.43128	0.0565111	0.635998	0.614504	102	tags=32%, list=15%, signal=28%	TLR4/EGFR/IL1B/MED1/NOV/IFNG/MAPK14
BP	GO:1904589	regulation of protein import	22	0.519126	1.43128	0.0565111	0.635998	0.614504	102	tags=32%, list=15%, signal=28%	TLR4/EGFR/IL1B/MED1/NOV/IFNG/MAPK14
BP	GO:0050864	regulation of B cell activation	16	0.568438	1.48376	0.0581114	0.635998	0.614504	6	tags=12%, list=1%, signal=13%	TLR4/LYN
BP	GO:2001237	negative regulation of extrinsic apoptotic signaling pathway	14	0.580592	1.4347	0.0589681	0.635998	0.614504	130	tags=50%, list=19%, signal=41%	IL1B/SERPINE1/SRC/PSME3/HGF/LGALS3/ICAM1
BP	GO:0090068	positive regulation of cell cycle process	18	0.536187	1.4314	0.0603865	0.635998	0.614504	164	tags=50%, list=24%, signal=39%	FGFR1/IL1B/MED1/KIF23/FAP/FGF8/INSR/CASP2/SIRT2
BP	GO:0006875	cellular metal ion homeostasis	26	-0.520645	-1.37931	0.0606061	0.635998	0.614504	92	tags=31%, list=13%, signal=28%	ABL2/PTH/ANK2/F2/KNG1/FASLG/CCL28
BP	GO:0045935	positive regulation of nucleobase-containing compound metabolic process	105	0.335522	1.25479	0.0606061	0.635998	0.614504	138	tags=29%, list=20%, signal=27%	TLR4/IL17A/EGFR/TGFB3/PRDX6/FGFR1/MAP2K3/POMC/NCK1/IL1B/PTHLH/HSP90AB1/MED1/HGF/BMPR2/NAMPT/CALR/NR3C1/MAPK14/CXCL10/INSR/TNFSF11/STAT3/CD4/BMP10/SPP1/CXCL11/TGFB2/SERPINF2/BMP7
BP	GO:0051272	positive regulation of cellular component movement	71	0.376844	1.33186	0.0609756	0.635998	0.614504	143	tags=41%, list=21%, signal=36%	LYN/EGFR/TNFSF18/FLT4/FGFR1/CSF1/IL1B/SERPINE1/SRC/PDGFRB/HGF/TDGF1/BMPR2/CTSH/CALR/IFNG/ATP5B/LGALS3/MAPK14/CXCL10/C1QBP/INSR/RAC1/PLA2G7/SELP/ICAM1/TGFB2/BMP7/ACVR1B
BP	GO:0050877	nervous system process	33	-0.495333	-1.37888	0.0620032	0.635998	0.614504	61	tags=18%, list=9%, signal=17%	MDK/MFRP/KRAS/ACE2/HMGCR
BP	GO:0051173	positive regulation of nitrogen compound metabolic process	209	0.289581	1.17857	0.0625	0.635998	0.614504	138	tags=26%, list=20%, signal=30%	TLR4/NOTCH2/LYN/LCK/IL17A/EGFR/TNFSF18/TGFB3/DIABLO/PRDX6/FLT4/FGFR1/MAP2K3/POMC/NCK1/CSF1/CD80/IL1B/PTHLH/PLA2G10/HSP90AB1/SRC/PROK1/PSME3/PDGFRB/MED1/HGF/TDGF1/BMPR2/MAPKAPK2/NAMPT/CTSH/PRKCZ/CALR/NR3C1/FGF8/IFNG/MAPK14/CXCL10/INSR/KIT/TNFSF11/STAT3/CD4/BMP10/RAC1/LRRTM3/SPP1/CXCL11/ICAM1/TGFB2/KLRK1/SERPINF2/BMP7
BP	GO:0002712	regulation of B cell mediated immunity	10	-0.698796	-1.48389	0.0636042	0.635998	0.614504	104	tags=50%, list=15%, signal=43%	TGFB1/BCL6/LTA/CD226
BP	GO:0002889	regulation of immunoglobulin mediated immune response	10	-0.698796	-1.48389	0.0636042	0.635998	0.614504	104	tags=50%, list=15%, signal=43%	TGFB1/BCL6/LTA/CD226
BP	GO:0006974	cellular response to DNA damage stimulus	31	0.451773	1.36597	0.0638298	0.635998	0.614504	102	tags=19%, list=15%, signal=17%	MBD4/LYN/EGFR/MAPKAPK2/HIST3H2A/MAPK14
MF	GO:0016791	phosphatase activity	10	0.66982	1.50825	0.0642202	0.635998	0.614504	47	tags=20%, list=7%, signal=19%	LCK/PTPN2
BP	GO:0033993	response to lipid	60	0.383852	1.3028	0.0648968	0.635998	0.614504	169	tags=38%, list=24%, signal=32%	TLR4/LYN/EGFR/TGFB3/IL12RB2/IL1B/SERPINE1/SRC/MED1/MAPKAPK2/CALR/NR3C1/MAPK14/CXCL10/STAT3/SPP1/TGFB2/KLRK1/BMP7/GOT1/MAPK8/IL1RN/IL23R
BP	GO:0010243	response to organonitrogen compound	49	0.394586	1.30903	0.0649718	0.635998	0.614504	114	tags=18%, list=16%, signal=17%	TLR4/EGFR/IL1B/PTPN2/SRC/PRKCZ/MAPK14/INSR/STAT3
CC	GO:0031966	mitochondrial membrane	11	0.650061	1.48503	0.0650602	0.635998	0.614504	99	tags=27%, list=14%, signal=24%	SRC/ATP5B/LGALS3
BP	GO:0032640	tumor necrosis factor production	11	0.650186	1.48532	0.0650602	0.635998	0.614504	70	tags=27%, list=10%, signal=25%	TLR4/POMC/MAPKAPK2
BP	GO:0018130	heterocycle biosynthetic process	160	0.306376	1.21363	0.0651341	0.635998	0.614504	138	tags=26%, list=20%, signal=27%	TLR4/NOTCH2/IL17A/EGFR/TGFB3/FGFR1/MAP2K3/POMC/NCK1/IL1B/HAAO/PTHLH/PLA2G10/PTPN2/HSP90AB1/SRC/MED1/HGF/BMPR2/NAMPT/KEAP1/CALR/NR3C1/HIPK3/FGF8/IFNG/ATP5B/CAT/MAPK14/C1QBP/INSR/KIT/TNFSF11/STAT3/CD4/BMP10/SPP1/DLL4/TGFB2/SERPINF2/BMP7
BP	GO:0019438	aromatic compound biosynthetic process	160	0.306376	1.21363	0.0651341	0.635998	0.614504	138	tags=26%, list=20%, signal=27%	TLR4/NOTCH2/IL17A/EGFR/TGFB3/FGFR1/MAP2K3/POMC/NCK1/IL1B/HAAO/PTHLH/PLA2G10/PTPN2/HSP90AB1/SRC/MED1/HGF/BMPR2/NAMPT/KEAP1/CALR/NR3C1/HIPK3/FGF8/IFNG/ATP5B/CAT/MAPK14/C1QBP/INSR/KIT/TNFSF11/STAT3/CD4/BMP10/SPP1/DLL4/TGFB2/SERPINF2/BMP7
BP	GO:0034654	nucleobase-containing compound biosynthetic process	160	0.306376	1.21363	0.0651341	0.635998	0.614504	138	tags=26%, list=20%, signal=27%	TLR4/NOTCH2/IL17A/EGFR/TGFB3/FGFR1/MAP2K3/POMC/NCK1/IL1B/HAAO/PTHLH/PLA2G10/PTPN2/HSP90AB1/SRC/MED1/HGF/BMPR2/NAMPT/KEAP1/CALR/NR3C1/HIPK3/FGF8/IFNG/ATP5B/CAT/MAPK14/C1QBP/INSR/KIT/TNFSF11/STAT3/CD4/BMP10/SPP1/DLL4/TGFB2/SERPINF2/BMP7
BP	GO:0044419	interspecies interaction between organisms	37	-0.488229	-1.38284	0.0653907	0.635998	0.614504	92	tags=27%, list=13%, signal=25%	PPIE/IL10/MPO/LTA/ACE2/MBL2/F2/JUN/ARG1
MF	GO:0046914	transition metal ion binding	48	-0.460445	-1.36855	0.0662558	0.635998	0.614504	132	tags=31%, list=19%, signal=27%	ERAP1/CA4/PIAS4/CPE/ADAMTS4/MMP2/ABL2/MMP8/ADAMTS5/MMP7/IDE/CA9/NR1D1/MMP13
BP	GO:0040012	regulation of locomotion	110	0.331511	1.24393	0.0666667	0.635998	0.614504	147	tags=36%, list=21%, signal=34%	LYN/EGFR/TNFSF18/FLT4/FGFR1/NCK1/CSF1/IL1B/PTPN2/SERPINE1/SRC/PDGFRB/HGF/TDGF1/BMPR2/NOV/C5/CTSH/CALR/IFNG/ATP5B/LGALS3/MAPK14/CXCL10/C1QBP/INSR/STAT3/BMP10/RAC1/PLA2G7/SELP/ICAM1/DLL4/TGFB2/KLRK1/FLRT2/BMP7/ACVR1B/ANGPT2/NOG
BP	GO:0048870	cell motility	155	0.305226	1.21209	0.0671642	0.635998	0.614504	149	tags=33%, list=21%, signal=33%	LYN/EGFR/CCL22/SELE/TNFSF18/VAV1/FLT4/FGFR1/NCK1/CSF1/IL1B/SERPINE1/SRC/PDGFRB/HGF/TDGF1/BMPR2/NOV/FAP/C5/CTSH/CALR/CSF3R/FGF8/PLG/IFNG/ATP5B/LGALS3/MAPK14/CXCL10/C1QBP/INSR/KIT/TNFSF11/STAT3/BMP10/RAC1/PLA2G7/CXCL11/SELP/ICAM1/DLL4/GFRA3/TGFB2/KLRK1/FLRT2/BMP7/ACVR1B/ANGPT2/NOG/NTRK2
BP	GO:0051674	localization of cell	155	0.305226	1.21209	0.0671642	0.635998	0.614504	149	tags=33%, list=21%, signal=33%	LYN/EGFR/CCL22/SELE/TNFSF18/VAV1/FLT4/FGFR1/NCK1/CSF1/IL1B/SERPINE1/SRC/PDGFRB/HGF/TDGF1/BMPR2/NOV/FAP/C5/CTSH/CALR/CSF3R/FGF8/PLG/IFNG/ATP5B/LGALS3/MAPK14/CXCL10/C1QBP/INSR/KIT/TNFSF11/STAT3/BMP10/RAC1/PLA2G7/CXCL11/SELP/ICAM1/DLL4/GFRA3/TGFB2/KLRK1/FLRT2/BMP7/ACVR1B/ANGPT2/NOG/NTRK2
BP	GO:0007431	salivary gland development	13	0.603419	1.44396	0.0674699	0.635998	0.614504	138	tags=62%, list=20%, signal=50%	EGFR/TGFB3/FGFR1/HGF/FGF8/NTN4/TGFB2/BMP7
BP	GO:0007435	salivary gland morphogenesis	13	0.603419	1.44396	0.0674699	0.635998	0.614504	138	tags=62%, list=20%, signal=50%	EGFR/TGFB3/FGFR1/HGF/FGF8/NTN4/TGFB2/BMP7
BP	GO:0035272	exocrine system development	13	0.603419	1.44396	0.0674699	0.635998	0.614504	138	tags=62%, list=20%, signal=50%	EGFR/TGFB3/FGFR1/HGF/FGF8/NTN4/TGFB2/BMP7
BP	GO:1902533	positive regulation of intracellular signal transduction	117	0.327424	1.244	0.0684039	0.635998	0.614504	137	tags=29%, list=20%, signal=28%	TLR4/NOTCH2/LYN/LCK/EGFR/TNFSF18/FLT4/FGFR1/MAP2K3/NCK1/CSF1/IL1B/PTPN2/SRC/PROK1/PDGFRB/HGF/TDGF1/PRKCZ/CALR/FGF8/IFNG/CAT/CXCL10/C1QBP/INSR/KIT/TNFSF11/CD4/CXCL11/SELP/ICAM1/TGFB2/SERPINF2
BP	GO:0072503	cellular divalent inorganic cation homeostasis	24	-0.533939	-1.39274	0.0685155	0.635998	0.614504	92	tags=33%, list=13%, signal=30%	ABL2/PTH/ANK2/F2/KNG1/FASLG/CCL28
BP	GO:0055082	cellular chemical homeostasis	39	-0.469823	-1.35527	0.0685358	0.635998	0.614504	48	tags=23%, list=7%, signal=23%	ABL2/PTH/ANK2/F2/KNG1/FASLG/NR1D1/CCL28
BP	GO:0046907	intracellular transport	68	0.365273	1.27653	0.0689655	0.635998	0.614504	116	tags=26%, list=17%, signal=24%	TLR4/LYN/EGFR/SNAP25/PDCD1LG2/FGFR1/IL1B/SRC/MED1/DCTN2/KIF23/NOV/CALR/IFNG/MAPK14/KIT/STAT3/MYBPC1
BP	GO:2000379	positive regulation of reactive oxygen species metabolic process	17	0.533104	1.40458	0.0702179	0.635998	0.614504	134	tags=41%, list=19%, signal=34%	TLR4/EGFR/IL1B/IFNG/MAPK14/INSR/KLRK1
BP	GO:0044283	small molecule biosynthetic process	31	-0.489761	-1.34471	0.0702875	0.635998	0.614504	102	tags=26%, list=15%, signal=23%	TGFB1/FGFR4/MPO/PTH/PTGS2/NR1D1/HMGCR
BP	GO:0070663	regulation of leukocyte proliferation	35	0.418117	1.29618	0.0704607	0.635998	0.614504	41	tags=17%, list=6%, signal=17%	TLR4/LYN/PDCD1LG2/NCK1/CSF1/IL1B
BP	GO:0048762	mesenchymal cell differentiation	21	0.507128	1.40291	0.0705596	0.635998	0.614504	147	tags=38%, list=21%, signal=31%	TGFB3/FGFR1/IL1B/FGF8/FRZB/TGFB2/BMP7/NOG
BP	GO:0009725	response to hormone	50	0.39812	1.31845	0.0714286	0.635998	0.614504	138	tags=34%, list=20%, signal=29%	LYN/CTSB/TGFB3/IL1B/PTPN2/SRC/MED1/CTSH/PRKCZ/CALR/NR3C1/INSR/KIT/REN/STAT3/TGFB2/BMP7
MF	GO:0019900	kinase binding	51	0.392041	1.29515	0.0718391	0.635998	0.614504	122	tags=31%, list=18%, signal=28%	LCK/MAP2K3/IL12RB2/NCK1/PTPN2/HSP90AB1/SRC/PDGFRB/DCTN2/PTN/NR3C1/PLG/MAPK14/STAT3/CD4/RAC1
BP	GO:0040017	positive regulation of locomotion	72	0.362969	1.27739	0.072327	0.635998	0.614504	143	tags=40%, list=21%, signal=36%	LYN/EGFR/TNFSF18/FLT4/FGFR1/CSF1/IL1B/SERPINE1/SRC/PDGFRB/HGF/TDGF1/BMPR2/CTSH/CALR/IFNG/ATP5B/LGALS3/MAPK14/CXCL10/C1QBP/INSR/RAC1/PLA2G7/SELP/ICAM1/TGFB2/BMP7/ACVR1B
BP	GO:1901617	organic hydroxy compound biosynthetic process	16	-0.603821	-1.43365	0.0730051	0.635998	0.614504	102	tags=31%, list=15%, signal=27%	FGFR4/PTH/NR1D1/HMGCR
BP	GO:0009967	positive regulation of signal transduction	162	0.304946	1.2057	0.0730769	0.635998	0.614504	138	tags=27%, list=20%, signal=28%	TLR4/NOTCH2/LYN/LCK/EGFR/TNFSF18/CTSC/FLT4/FGFR1/MAP2K3/NCK1/CSF1/IL1B/PTPN2/HSP90AB1/SRC/PROK1/PDGFRB/MED1/HGF/TDGF1/BMPR2/NOV/PRKCZ/CALR/FGF8/IFNG/CAT/AGR2/CXCL10/C1QBP/INSR/KIT/TNFSF11/STAT3/CD4/BMP10/CXCL11/SELP/ICAM1/DLL4/TGFB2/SERPINF2/BMP7
BP	GO:1903708	positive regulation of hemopoiesis	28	0.454749	1.34013	0.0732984	0.635998	0.614504	117	tags=39%, list=17%, signal=34%	IL17A/CSF1/MED1/PRKCZ/IFNG/MAPK14/CD83/TNFSF11/STAT3/CD4/IL20
BP	GO:0051224	negative regulation of protein transport	22	-0.543579	-1.38795	0.0739496	0.635998	0.614504	114	tags=23%, list=16%, signal=20%	APOA1/IL10/APOD/ERP29
BP	GO:1904950	negative regulation of establishment of protein localization	22	-0.543579	-1.38795	0.0739496	0.635998	0.614504	114	tags=23%, list=16%, signal=20%	APOA1/IL10/APOD/ERP29
BP	GO:2000351	regulation of endothelial cell apoptotic process	11	-0.668432	-1.47126	0.0749574	0.635998	0.614504	75	tags=36%, list=11%, signal=33%	IL10/FASLG/IL13
BP	GO:0071902	positive regulation of protein serine/threonine kinase activity	38	0.409297	1.28688	0.0752089	0.635998	0.614504	113	tags=34%, list=16%, signal=30%	TLR4/EGFR/FGFR1/MAP2K3/IL1B/SRC/PROK1/HGF/TDGF1/IFNG/INSR/KIT/TNFSF11
BP	GO:0051347	positive regulation of transferase activity	65	0.367972	1.26661	0.0764526	0.635998	0.614504	115	tags=28%, list=17%, signal=25%	TLR4/LYN/EGFR/FGFR1/MAP2K3/CSF1/IL1B/HSP90AB1/SRC/PROK1/PDGFRB/HGF/TDGF1/IFNG/INSR/KIT/TNFSF11/CD4
BP	GO:0006928	movement of cell or subcellular component	172	0.297251	1.18233	0.0769231	0.635998	0.614504	149	tags=31%, list=21%, signal=33%	LYN/EGFR/CCL22/SELE/TNFSF18/EFNB3/VAV1/FLT4/FGFR1/NCK1/CSF1/IL1B/PLA2G10/SERPINE1/SRC/PDGFRB/KIF23/HGF/TDGF1/BMPR2/NOV/FAP/C5/CTSH/CALR/CSF3R/FGF8/PLG/IFNG/ATP5B/LGALS3/MAPK14/CXCL10/C1QBP/INSR/KIT/TNFSF11/STAT3/BMP10/RAC1/PLA2G7/CXCL11/SELP/ICAM1/DLL4/GFRA3/TGFB2/KLRK1/FLRT2/BMP7/ACVR1B/ANGPT2/NOG/NTRK2
MF	GO:0046983	protein dimerization activity	66	0.362251	1.25402	0.0769231	0.635998	0.614504	137	tags=29%, list=20%, signal=26%	TLR4/EGFR/PRDX6/FLT4/FGFR1/CSF1/HSP90AB1/FAP/KEAP1/HIST3H2A/CAT/AGR2/KIT/STAT3/CD4/TGFB2/KLRK1/OLFM4/SERPINF2
BP	GO:0032368	regulation of lipid transport	13	0.591064	1.4144	0.0771084	0.635998	0.614504	127	tags=46%, list=18%, signal=38%	POMC/IL1B/PLA2G10/REN/TNFSF11/SPP1
BP	GO:0042113	B cell activation	23	0.484171	1.35329	0.0773067	0.635998	0.614504	74	tags=17%, list=11%, signal=16%	TLR4/LYN/PTPN2/BTK
BP	GO:0090304	nucleic acid metabolic process	168	0.300703	1.19036	0.077551	0.635998	0.614504	118	tags=22%, list=17%, signal=24%	TLR4/NOTCH2/MBD4/IL17A/EGFR/TGFB3/PRDX6/FGFR1/MAP2K3/POMC/NCK1/IL1B/PLA2G10/PTPN2/HSP90AB1/SRC/MED1/HGF/BMPR2/MAPKAPK2/NAMPT/KEAP1/HIST3H2A/CALR/NR3C1/HIPK3/FGF8/IFNG/CAT/MAPK14/C1QBP/INSR/KIT/TNFSF11/STAT3/CD4/BMP10
BP	GO:0002637	regulation of immunoglobulin production	10	-0.684491	-1.45351	0.0777385	0.635998	0.614504	104	tags=50%, list=15%, signal=43%	HPX/TGFB1/BCL6/IL13
BP	GO:0051052	regulation of DNA metabolic process	33	0.439814	1.34203	0.077748	0.635998	0.614504	108	tags=27%, list=16%, signal=24%	EGFR/TGFB3/FGFR1/HSP90AB1/SRC/HGF/BMPR2/CALR/INSR
BP	GO:0032943	mononuclear cell proliferation	39	0.410661	1.29486	0.0777778	0.635998	0.614504	41	tags=15%, list=6%, signal=15%	TLR4/LYN/PDCD1LG2/NCK1/CSF1/IL1B
BP	GO:0001701	in utero embryonic development	27	0.461091	1.35196	0.0779221	0.635998	0.614504	147	tags=37%, list=21%, signal=30%	EGFR/FGFR1/MED1/PRL/KEAP1/C5/PLG/BMP7/ACVR1B/NOG
BP	GO:0043623	NA	27	0.460579	1.35046	0.0779221	0.635998	0.614504	86	tags=15%, list=12%, signal=14%	TLR4/NCK1/HSP90AB1/CALR
BP	GO:0050663	cytokine secretion	32	0.437685	1.32841	0.0781671	0.635998	0.614504	107	tags=25%, list=15%, signal=22%	TLR4/LYN/IL17A/IL1B/C5/PRKCZ/MAPK14/TNFRSF9
BP	GO:0050707	regulation of cytokine secretion	32	0.437685	1.32841	0.0781671	0.635998	0.614504	107	tags=25%, list=15%, signal=22%	TLR4/LYN/IL17A/IL1B/C5/PRKCZ/MAPK14/TNFRSF9
BP	GO:0034641	cellular nitrogen compound metabolic process	210	0.28874	1.17453	0.0788382	0.635998	0.614504	138	tags=26%, list=20%, signal=30%	TLR4/NOTCH2/MBD4/IL17A/EGFR/TGFB3/PRDX6/FGFR1/MAP2K3/POMC/NCK1/IL1B/HAAO/PTHLH/PLA2G10/PTPN2/HSP90AB1/SRC/MED1/FOLH1/ETHE1/HGF/BMPR2/MAPKAPK2/NAMPT/LTA4H/KEAP1/HIST3H2A/CTSH/CALR/NR3C1/HIPK3/FGF8/IFNG/ATP5B/CAT/MAPK14/CXCL10/C1QBP/INSR/KIT/REN/TNFSF11/STAT3/CD4/BMP10/LRRTM3/SPP1/CXCL11/DLL4/TGFB2/KLRK1/SERPINF2/BMP7
BP	GO:0034622	cellular protein-containing complex assembly	31	0.439931	1.33017	0.0797872	0.635998	0.614504	122	tags=19%, list=18%, signal=17%	TLR4/NCK1/HSP90AB1/CALR/C1QBP/RAC1
BP	GO:1901699	cellular response to nitrogen compound	41	0.406037	1.29929	0.0801105	0.635998	0.614504	114	tags=20%, list=16%, signal=17%	TLR4/EGFR/IL1B/PTPN2/SRC/PRKCZ/INSR/STAT3
BP	GO:0046822	regulation of nucleocytoplasmic transport	27	0.457499	1.34143	0.0805195	0.635998	0.614504	102	tags=26%, list=15%, signal=23%	TLR4/EGFR/IL1B/MED1/NOV/IFNG/MAPK14
BP	GO:0060249	anatomical structure homeostasis	27	0.460119	1.34911	0.0805195	0.635998	0.614504	113	tags=37%, list=16%, signal=32%	TLR4/TFF1/CSF1/RAC3/HAAO/HSP90AB1/SRC/CTSH/PLG/TNFSF11
BP	GO:0072507	divalent inorganic cation homeostasis	25	-0.51592	-1.3595	0.0810811	0.635998	0.614504	92	tags=32%, list=13%, signal=29%	ABL2/PTH/ANK2/F2/KNG1/FASLG/CCL28
BP	GO:0050730	regulation of peptidyl-tyrosine phosphorylation	43	0.401213	1.29293	0.0814607	0.635998	0.614504	109	tags=26%, list=16%, signal=23%	LYN/EGFR/TNFSF18/CD80/PTPN2/SRC/HGF/TDGF1/PRKCZ/IFNG/KIT
BP	GO:0007155	cell adhesion	149	0.304999	1.20374	0.0815603	0.635998	0.614504	145	tags=33%, list=21%, signal=33%	LYN/ICAM3/LCK/EGFR/COL8A1/SELE/TNFSF18/EFNB3/VAV1/PDCD1LG2/HAPLN1/NCK1/CSF1/RAC3/IL1B/TNFAIP6/PTPN2/SERPINE1/SRC/NCAM1/METAP1/STAB2/NOV/CDH12/NID2/PRKCZ/CALR/PLG/IFNG/ATP5B/LGALS3/CLIC1/AGR2/C1QBP/KIT/CD83/TNFSF11/CD4/SERPINE2/RAC1/SPP1/SELP/ICAM1/TGFB2/OLFM4/FLRT2/BMP7/CD274/ANGPT2
BP	GO:0007050	cell cycle arrest	18	0.516064	1.37768	0.0821256	0.635998	0.614504	153	tags=39%, list=22%, signal=31%	NOTCH2/HSP90AB1/FAP/CALR/IFNG/TGFB2/CASP2
CC	GO:0005783	endoplasmic reticulum	32	-0.47846	-1.32318	0.0824089	0.635998	0.614504	35	tags=28%, list=5%, signal=28%	ERAP1/CA4/FGFR4/KDR/PTGS2/IFNGR1/ERP29/HMGCR
BP	GO:1901615	organic hydroxy compound metabolic process	26	-0.508027	-1.34588	0.0829346	0.635998	0.614504	102	tags=23%, list=15%, signal=20%	FGFR4/PTH/ANGPTL3/NR1D1/HMGCR
BP	GO:2001235	positive regulation of apoptotic signaling pathway	28	0.450554	1.32777	0.0837696	0.635998	0.614504	47	tags=14%, list=7%, signal=14%	LCK/CTSC/NCK1/PTPN2
BP	GO:0002682	regulation of immune system process	151	0.30261	1.19599	0.0842491	0.635998	0.614504	134	tags=29%, list=19%, signal=30%	TLR4/LYN/LCK/IL17A/TNFSF18/EFNB3/TGFB3/VAV1/PDCD1LG2/A2M/NCK1/CSF1/IL1B/PLA2G10/PTPN2/SERPINE1/HSP90AB1/MED1/MAPKAPK2/NOV/BTK/C5/CTSH/PRKCZ/CALR/CSF3R/FCER2/IFNG/LGALS3/MAPK14/CXCL10/C1QBP/KIT/CD83/TNFSF11/STAT3/CD4/IL20/RAC1/PLA2G7/SELP/ICAM1/TGFB2/KLRK1
BP	GO:0008610	lipid biosynthetic process	21	-0.545155	-1.37506	0.0846024	0.635998	0.614504	102	tags=29%, list=15%, signal=25%	FGFR4/FABP3/PTGS2/NR1D1/HMGCR
BP	GO:0019725	cellular homeostasis	48	-0.441904	-1.31345	0.0847458	0.635998	0.614504	92	tags=25%, list=13%, signal=23%	ABL2/TYRO3/ALDOA/IDE/PTH/ANK2/F2/KNG1/FASLG/NR1D1/CCL28
[truncated: 1,538 more rows]

## Sheet: Table S7
Table S7. Total list of detected KEGG pathways with reported normalized enrichment score, p-value and adjusted p-value for Lipopolysacharide(-) conditions.
[truncated: 126 more rows]

## Sheet: Table S8
Table S8. Total list of detected KEGG pathways with reported normalized enrichment score, p-value and adjusted p-value for Lipopolysacharide(+) conditions.
[truncated: 126 more rows]
